# Supplementary material for: Evolutionary selection across the nuclear hormone receptor superfamily with a focus on the NR1I subfamily (vitamin D, pregnane X, and constitutive androstane receptors)
Source: Nucl Recept. 2005 Sep 30;3:2. doi: 10.1186/1478-1336-3-2 (PMC1262763; doi:10.1186/1478-1336-3-2)
Supplement: Additional File 1 — Genes used for phylogenetic analysis. Excel file containing accession numbers for all files used in the phylogenetic analysis. [file 1478-1336-3-2-S1.xls]

## Sheet: Sheet1
	NR1A1	NR1A1	NR1A2	NR1A2	NR1B1	NR1B1	NR1B2	NR1B2	NR1B3	NR1B3	NR1C1	NR1C1	NR1C2	NR1C2	NR1C3	NR1C3	NR1D1	NR1D1	NR1D2	NR1D2	NR1F1	NR1F1	NR1F2	NR1F2	NR1F3	NR1F3	NR1H2	NR1H2	NR1H3	NR1H3	NR1H4	NR1H4	NR1I1	NR1I1	NR1I2	NR1I2	NR1I3	NR1I3	NR2A1	NR2A1	NR2A2	NR2A2	NR2B1	NR2B1	NR2B2	NR2B2	NR2B3	NR2B3	NR2C1
	TR-alpha	TR-alpha	TR-beta	TR-beta	RAR-alpha	RAR-alpha	RAR-beta	RAR-beta	RAR-gamma	RAR-gamma	PPAR-alpha	PPAR-alpha	PPAR-beta	PPAR-beta	PPAR-gamma	PPAR-gamma	Rev-erb alpha	Rev-erb alpha	Rev-erb beta	Rev-erb beta	ROR-alpha	ROR-alpha	ROR-beta	ROR-beta	ROR-gamma	ROR-gamma	LXR-beta	LXR-beta	LXR-alpha	LXR-alpha	FXR	FXR	VDR	VDR	PXR	PXR	CAR	CAR	HNF4-alpha	HNF4-alpha	HNF4-gamma	HNF4-gamma	RXR-alpha	RXR-alpha	RXR-beta	RXR-beta	RXR-gamma	RXR-gamma	TR2
ALL VERTEBRATE SPECIES
Full-length sequence available	20		15		9		7		8		14		13		20		6		5***		4***		4***		4***		3***		7		7		11		11		8		13		8		7		9		7		8
DBD sequence available	21		17		9		8		8		14		13		21		9		7		4***		4***		4***		3***		7		7		12		11		8		13		9		7		9		7		10
LBD sequence available	20		16		9		7		8		16		14		22		9		7		10		10		7		3***		7		9		11		13		8		15		8		8		9		9		9
MAMMALIAN SPECIES
Full-length sequence available	6		3***		4***		4***		4***		9		8		13		4***		5***		4***		3***		4***		3***		4***		6		4***		6		8		8		5***		3***		5***		5***		6
DBD sequence available	7		5***		4***		5***		4***		9		8		14		5***		5***		4***		3***		4***		3***		4***		6		5***		6		8		8		5***		3***		5***		5***		6
LBD sequence available	6		3***		4***		4***		4***		10		8		14		5***		5***		4***		6***		6		3***		4***		6		4***		8		8		9		5***		3***		5***		5***		6
*Full-length sequence is not available	MAMMALS		MAMMALS		MAMMALS		MAMMALS		MAMMALS		MAMMALS		MAMMALS		MAMMALS		MAMMALS		MAMMALS		MAMMALS		MAMMALS		MAMMALS		MAMMALS		MAMMALS		MAMMALS		MAMMALS		MAMMALS		MAMMALS		MAMMALS		MAMMALS		MAMMALS		MAMMALS		MAMMALS		MAMMALS
but DBD sequence is available	Human	Genbank:NM_003250	Human	Genbank:NM_000461	Human	Genbank:NM_000964	Human	Genbank:NM_000965	Human	Genbank:NM_000966	Human	Genbank:NM_005036	Human	Ensembl:ENST00000311565	Human	Genbank:NM_138712	Human	Genbank:NM_021724	Human	Genbank:NM_005126	Human	Genbank:NM_134261	Human	Genbank:NM_006914	Human	Genbank:NM_005060	Human	Genbank:NM_007121	Human	Genbank:NM_005693	Human	Genbank:NM_005123	Human	Genbank:NM_000376	Human	Genbank:AF061056	Human	Genbank:NM_005122	Human	Genbank:NM_178849	Human	Genbank:NM_004133	Human	Genbank:NM_002957	Human	Genbank:NM_021976	Human	Genbank:NM_006917	Human
	Chimpanzee*	Ensembl:ENSPTRT16787	Pig*	Genbank:AJ238614	Mus spretus (Western mouse)	Genbank:Y10094	Chimpanzee	Ensembl:ENPTRT00000033339	Mouse	Genbank:NM_011244	Chimpanzee**	Ensembl:ENSPTRT00000027121	Chimpanzee	Ensembl:ENSPTRT00000033429	Chimpanzee*,**	Ensembl:ENSPTRT00000027376	Chimpanzee*,**	Ensembl:ENSPTRT00000016788	Chimpanzee	Ensembl:ENSPTRT00000027488	Chimpanzee	Ensembl:ENSPTRT00000013165	Chimpanzee	Ensembl:ENSPTRT00000038884	Chimpanzee	Ensembl:ENSPTRT00000002412	Mouse	Genbank:NM_009473	Chimpanzee	Ensembl:ENSPTRT00000006696	Chimp	Ensembl:ENSPTRT00000009828	Chimpanzee*	Ensembl:ENSPTRT00000009010	Chimpanzee	Ensembl:ENSPTRT00000028510	Chimpanzee	Ensembl:ENSPTRT00000002884	Chimpanzee**	Ensembl:ENSPTRT00000025158	Chimpanzee	Ensembl:ENSPTRT00000037691	Mouse	Genbank:NM_011305	Chimpanzee	Ensembl:ENSPTRT00000033339	Chimpanzee	Ensembl:ENSPTRT00000002940	Chimpanzee
**Full-length sequence is not available	Dog	Ensembl:ENSCAFT00000025690	Sheep*	Genbank:Z68307	Mouse	Genbank:NM_009024	Hamster	Genbank:AY046944	Golden hamster	Genbank:AY046945	Cow	Genbank:AF229356	Cow	Genbank:AF229357	Rhesus	Genbank:AF033103	Dog	Genbank:XM_548136	Dog	Ensembl:ENSCAFT00000009281	Dog**	Ensembl:ENSCAFT00000026445	Cow**	Genbank:XM_606804	Cow**	Genbank:XM_605862	Rat	Genbank:NM_031626	Mouse	Genbank:NM_013839	Mouse	Genbank:NM_009108	Tamarin monkey	Genbank:AF354232	Rhesus	Genbank:AF454671	Rhesus monkey	Genbank:AY116212	Crab-eating macaque	Genbank:AB158632	Cow	Genbank:AY318753	Rat	Genbank:L068482	Mink	Genbank:AF418003	Pig	Genbank:AY429474	Crab-eating macaque
but LBD sequence is available	Pig	Genbank:AJ005797	Mouse	Genbank:NM_009380	Rat	Genbank:U15211	Mouse	Genbank:NM_011243	Rat	Ensembl:ENSRNOT000000168014	Dog	Genbank:AF350327	Dog	Ensembl:ENSCAFT00000002032	Crab-eating macaque	Genbank:AY0118700	Mouse	Genbank:NM_145434	Mouse	Genbank:NM_011584	Mouse	Genbank:NM_013646	Dog	Ensembl:ENSCAFT00000002777	Dog	Ensembl:ENSCAFT00000020479			Rat	Genbank:NM_031627	Rat	Genbank:NM_021745	Mouse	Genbank:NM_009504	Dog**	Genbank:AF454670	Dog	Ensembl:ENSCAFT00000020528	Cow	Genbank:AY318752	Dog	Ensembl:ENSCAFT00000013166	BIRDS		Mouse	Genbank:NM_011306	Mouse	Genbank:NM_009107	Dog
	Sheep	Genbank:Z68308	Rat	Genbank:J03933	BIRDS		Guinea pig*	Genbank:AY280717	AMPHIBIANS		Pig	Genbank:AF228696	Pig	Genbank:AY188504	Cow	Genbank:Y12419	Rat	Genbank:NM_145775	BIRDS		Mus caroli	Genbank:D45910	Mouse**	Genbank:NM_146095	Mouse	Genbank:NM_011281			BIRDS		Hamster	Genbank:AF478441	Rat	Genbank:NM_017058	Pig**	Genbank:AF454672	Mouse	Genbank:NM_009803	Dog	Ensembl:ENSCAFT00000014977	Mouse	Genbank:NM_013920	Chicken	Ensembl:ENSGALT00000004139	Rat	Genbank:M81766	Rat	Ensembl:ENSRNOT00000006117	Mouse
***Less than 6 species from separate	Mouse	Genbank:NM_178060	BIRDS		Chicken	Genbank:X73972	AMPHIBIANS		Xenopus laevis	Genbank:X59396	Guinea pig	Genbank:AJ006218	Rabbit	Genbank:AB033614	Dog	Ensembl:ENSCAFT00000008018	AMPHIBIANS		Chicken	Genbank:X80258	Mus cookii**	Genbank:U22437	Rat**	Ensembl:ENSRNOT00000018137	Rat**	Ensembl:ENSRNOT00000028292			Chicken	Genbank:AF492498	Rabbit	Genbank:AF497630	BIRDS		Mouse	Genbank:AF031814	Rat	Genbank:NM_022941	Siberian chipmunk	Genbank:AB037379	Chicken	Genbank:XM_425924	AMPHIBIANS		AMPHIBIANS		BIRDS		Rat
genuses available for PAML analysis.	Rat	Genbank:M18028	Chicken	Genbank:X17504	AMPHIBIANS		Chicken	Genbank:NM_205326	Axolotl	Genbank:AF206313	Golden hamster	Genbank:AJ555631	Mouse	Genbank:NM_011145	Goat	Genbank:AY178574	Xenopus tropicalis*,**	Ensembl:ENSXETT00000052761	AMPHIBIANS		Rat**	Ensembl:ENSRNOT00000013142	BIRDS		FISH				FISH		BIRDS		Chicken	Genbank:AF011356	Rat	Genbank:AF151377	Baikal seal	Genbank:AB109553	Mouse	Genbank:NM_008261	AMPHIBIANS		Xenopus laevis	Genbank:L11446	Xenopus laevis - A	Genbank:X87366	Chicken	Genbank:X58997	BIRDS
	BIRDS		Duck	Genbank:Z49151	Eastern newt	Genbank:X17585	Japanese quail	Genbank:AF110729	Eastern newt	Genbank:X69944	Mouse	Genbank:NM_011144	Rat	Genbank:AJ306400	Pig	Genbank:NM_214379	FISH		Xenopus tropicalis*,**	Ensembl:ENSXETT00000008390	BIRDS		Chicken	Genbank:NM_205093	Fugu**	Ensembl:SINFRUT00000163449			Fugu	Ensembl:SINFRUT00000136830	Chicken	Genbank:AF492497	Japanese quail	Genbank:U12641	Rabbit	Genbank:AF188476	Northern fur seal	Genbank:AB109554	Norway rat	Genbank:NM_022180	Xenopus tropicalis	Ensembl:ENSXETT00000038684	FISH		Xenopus laevis - B	Genbank:S73269	AMPHIBIANS		Chicken*,**
	Chicken	Genbank:Y00987	Japanese quail**	Genbank:AB093139	Xenopus laevis	Genbank:NM_204536	FISH		FISH		Rat	Genbank:M88592	BIRDS		Sheep	Genbank:AY137204	Fugu	Ensembl:SINFRUT00000158768	FISH		Chicken**	Ensembl:ENSGALT00000005967	AMPHIBIANS						Zebrafish	Ensembl:ENSDART00000026323	FISH		AMPHIBIANS		BIRDS				Black rat	Genbank:X57133	FISH		Fugu	Ensembl:SINFRUT00000130029	FISH		Xenopus laevis	Genbank:L11443	AMPHIBIANS
	Muscovy duck	Genbank:Z50080	AMPHIBIANS		FISH		Fugu	Ensembl:SINFRUT139078	Zebrafish	Genbank:NM_131339	Koala bear	Genbank:AF463455	Chicken	Genbank:AF163810	Guinea pig	Genbank:AF317514	Tetraodon	Ensembl:GSTENT00028051001	Zebrafish*,**	Ensembl:ENSDART00000024308	AMPHIBIANS		Xenopus tropicalis**	Ensembl:ENSXETT00000002300							Fugu**	Ensembl:SINFRUT00000143035	Xenopus laevis	Genbank:U91849	Chicken	Genbank:AF276753			BIRDS		Fugu	Ensembl:SINFRUT00000149882	Goldfish**	Genbank:AY197562	Fugu	Genbank:AJ506968	FISH		Xenopus laevis*
	Adelaide penguin	Genbank:AJ002300	Axolotl	Genbank:AY174872	Fugu	Genbank:AJ012379					BIRDS		REPTILES		Hamster	Genbank:Z30972	Zebrafish*,**	Genbank:AY391444			Xenopus tropicalis**	Ensembl:ENSXETT00000045670	FISH								Zebrafish**	Ensembl:ENSDART00000008577	FISH		AMPHIBIANS				Chicken	Genbank:XM_417376	Tetraodon*	Ensembl:GSTENT00015459001	Zebrafish	Genbank:NM_131217	Zebrafish	Genbank:U29941	Bastard halibut	Genbank:AB073786	Xenopus tropicalis
	King penguin	Genbank:AJ002363	Mudpuppy	Genbank:Y16623	Zebrafish	Genbank:S74155					Chicken	Genbank:NM_001001464	Nile crocodile**	Genbank:AJ243131	Rabbit	Genbank:U84893					FISH		Tetraodon**	Ensembl:GSTENT00027381001									Fugu	Ensembl:SINFRUT00000174563	Xenopus laevis - BXRa	Genbank:BC041187			AMPHIBIANS								Niel tilapia**	Genbank:AB111359	FISH
	AMPHIBIANS		Xenopus laevis	Genbank:M35360							Domestic goose	Genbank:AF481797	AMPHIBIANS		Mouse	Genbank:NM_011146					Tetraodon**	Ensembl:GSTENT00015967001	Fugu**	Ensembl:SINFRUT00000151911									Bastard halibut	Genbank:AB037674	Xenopus laevis - BXRb	Genbank:AF305201			Xenopus laevis	Genbank:BC042224									Tetraodon
	Axolotl	Genbank:AY174871	Rana castebeiana	Genbank:L27344							REPTILES		Xenopus laevis	Genbank:M84162	Rat	Genbank:AF156666																	Zebrafish	Genbank:AF164512	FISH				Xenopus tropicalis**	Ensembl:ENSXETT00000003688
	Mudpuppy	Genbank:Y16623	FISH								Nile crocodile**	Genbank:AJ011515	FISH		BIRDS																		Sea lamprey	Genbank:AY249863	Fugu	Ensembl:SINFRUT00000171584			FISH
	Xenopus laevis	Genbank:M35343	Bastard halibut	Genbank:D45245							AMPHIBIANS		Atlantic salmon	Genbank:AJ416953	Chicken	Genbank:AF163811																			Zebrafish	Genbank:AF454673,AF502918			Fugu	Ensembl:SINFRUT00000132486
	Rana castebeiana	Genbank:L06064	Gilthead seabream	Genbank:AY246695							Xenopus laevis	Genbank:M84161	Fugu	Ensembl:SINFRUT00000154296	Domestic goose	Genbank:AF481798																	Additional sequences used for comparison						Tetraodon	Ensembl:GSTENT00023386001
	FISH		Japanese medaka	Genbank:AB114861							FISH		Zebrafish	Genbank:AF342938	Common mallard duck	Genbank:AF484684																	of ligand-binding residues across species						Zebrafish	Ensembl:ENSDART00000028236
	Fugu	Ensembl:SINFRUT132438	Atlantic salmon	Genbank:AF302251							Fugu	Ensembl:SINFRUT00000153576			REPTILES																		Nile crocodile	Genbank:AJ011391
	Atlantic halibut	Genbank:AF143296	Zebrafish	Genbank:NM_131340							Tetraodon	Ensembl:GSTENT00011860001			Nile crocodile	Genbank:AJ243132																	Tokay (Gekko gecko)	Genbank:AY254096
	Atlantic salmon	Genbank:AF302250	Conger eel	Genbank:AF302241											Red-eared slider turtle	Genbank:AJ243133																	Giant toad (Bufo marinus)	Genbank:AY268062
	Japanese medaka	Genbank:AB114860													AMPHIBIANS																		Elaphe sp. (snake)	Genbank:AJ286866
	Zebrafish	Genbank:NM_131396													Xenopus tropicalis**	Ensembl:ENSXETT00000037898																	Red-eared slider turtle (Trachemys scripta)	Genbank:AJ286870
	Conger eel	Genbank:AF302240													FISH																		Bastard halibut	Genbank:AB037673
															Plaice	Genbank:AJ243956																	Fugu	Ensembl:SINFRUT00000165525
															Tetraodon	Ensembl:GSTENT00027585001
[truncated: 49 more columns]
