# Supplementary material for: Evolutionary selection across the nuclear hormone receptor superfamily with a focus on the NR1I subfamily (vitamin D, pregnane X, and constitutive androstane receptors)
Source: Nucl Recept. 2005 Sep 30;3:2. doi: 10.1186/1478-1336-3-2 (PMC1262763; doi:10.1186/1478-1336-3-2)
Supplement: Additional File 2 — Sequences used for phylogenetic analysis by PAML. Text file with complete, full-length nucleotide sequences for all genes used in the PAML analysis. The nucleotide numbers corresponding to the DBD and LBD are also indicated. [file 1478-1336-3-2-S2.addi]

  NR1A1 (Thyroid receptor-alpha)  DBD - 151-423; LBD 643-1290
  -----------------------------------------------------------
TRa_human.  ---------ATGGAACAGAAGCCAAGCAAGGTGGAGTGTGGGTCAGACCCAGAGGAGAACAGTGCCAGGTCACCAGATGGA---AAGCGAAAAAGAAAGAACGGCCAATGTTCCCTGAAAACCAGCATGTCA------------------GGG------------------------------TATATCCCTAGTTACCTGGACAAAGACGAGCAGTGTGTCGTGTGTGGGGACAAGGCAACTGGTTATCACTACCGCTGTATCACTTGTGAGGGCTGCAAGGGCTTCTTTCGCCGCACAATCCAGAAGAACCTCCATCCCACCTATTCCTGCAAATATGACAGCTGCTGTGTCATTGACAAGATCACCCGCAATCAGTGCCAGCTGTGCCGCTTCAAGAAGTGCATCGCCGTGGGCATGGCCATGGACTTGGTTCTAGATGACTCGAAGCGGGTGGCCAAGCGTAAGCTGATTGAGCAGAACCGGGAGCGGCGGCGGAAGGAGGAGATGATCCGATCACTGCAGCAGCGACCAGAGCCCACTCCTGAAGAGTGGGATCTGATCCACATTGCCACAGAGGCCCATCGCAGCACCAATGCCCAGGGCAGCCATTGGAAACAGAGGCGGAAATTCCTGCCCGATGACATTGGCCAGTCACCCATTGTCTCCATGCCGGACGGAGACAAGGTGGACCTGGAAGCCTTCAGCGAGTTTACCAAGATCATCACCCCGGCCATCACCCGTGTGGTGGACTTTGCCAAAAAACTGCCCATGTTCTCCGAGCTGCCTTGCGAAGACCAGATCATCCTCCTGAAGGGGTGCTGCATGGAGATCATGTCCCTGCGGGCGGCTGTCCGCTACGACCCTGAGAGCGACACCCTGACGCTGAGTGGGGAGATGGCTGTCAAGCGGGAGCAGCTCAAGAATGGCGGCCTGGGCGTAGTCTCCGACGCCATCTTTGAACTGGGCAAGTCACTCTCTGCCTTTAACCTGGATGACACGGAAGTGGCTCTGCTGCAGGCTGTGCTGCTAATGTCAACAGACCGCTCGGGCCTGCTGTGTGTGGACAAGATCGAGAAGAGTCAGGAGGCGTACCTGCTGGCGTTCGAGCACTACGTCAACCACCGCAAACACAACATTCCGCACTTCTGGCCCAAGCTGCTGATGAAGGTGACTGACCTCCGCATGATCGGGGCCTGCCACGCCAGCCGCTTCCTCCACATGAAAGTCGAGTGCCCCACCGAACTCTTCCCCCCACTCTTCCTCGAGGTCTTTGAGGATCAGGAAGTC
TRa_chimp.  ---------ATGGAACAGAAGCCAAGCAAGGTGGAGTGTGGGTCAGACCCAGAAGAGAACAGTGCCAGGTCACCAGATGGA---AAGCGAAAAAGAAAGAACGGCCAATGTTCCCTGAAAACCAGCATGTCA------------------GGG------------------------------TATATCCCTAGTTACCTGGACAAAGACGAGCAGTGTGTCGTGTGTGGGGACAAGGCAACTGGTTATCACTACCGCTGTATCACTTGTGAGGGCTGCAAGGGCTTCTTTCGCCGCACAATCCAGAAGAACCTCCATCCCACCTATTCCTGCAAATATGACAGCTGCTGTGTCATTGACAAGATCACCCGCAATCAGTGCCAGCTGTGCCGCTTCAAGAAGTGCATCGCCGTGGGCATGGCCATGGACTTGGTTCTAGATGACTCGAAGCGGGTGGCCAAGCGTAAGCTGATTGAGCAGAACCGGGAGCGGCGGCGGAAGGAGGAGATGATCCGATCACTGCAGCAGCGACCAGAGCCCACTCCTGAAGAGTGGGATCTGATCCACATTGCCACAGAGGCCCATCGCAGCACCAATGCCCAGGGCAGCCATTGGAAACAGAGGCGGAAATTCCTGCCCGATGACATTGGCCAGTCACCCATTGTCTCCATGCCGGATGGAGACAAGGTGGACCTGGAAGCCTTCAGCGAGTTTACCAAGATCATCACCCCGGCCATCACCCGTGTGGTGGACTTTGCCAAAAAACTGCCCATGTTCTCCGAG---------------------------------------------------------------------------------------------------------------------------------------------------------------------------------------------------------------------------------------------------------------------------------------------------------------------------------------------------------------------------------------------------------------------------------------------------------------------------------------------------------------------------
TRa_pig...  ---------ATGGAACAGAAGCCAAGCAAGGTGGAGTGTGGGTCAGACCCAGAGGAGAACAGTGCCAGGTCACCAGATGGA---AAGCGAAAAAGAAAGAACGGCCAATGTTCCCTGAAAACCAGCATGTCA------------------GGG------------------------------TATATCCCTAGTTACCTGGACAAAGACGAGCAGTGTGTCGTGTGTGGGGACAAGGCAACCGGTTATCACTACCGCTGCATCACTTGTGAGGGCTGCAAGGGCTTCTTTCGCCGCACAATCCAGAAGAATCTCCATCCCACCTACTCATGCAAGTATGACAGCTGCTGTGTCATTGACAAGATCACCCGCAATCAGTGCCAGCTGTGCCGCTTCAAGAAGTGCATCGCTGTGGGCATGGCCATGGACTTGGTTCTAGATGATTCGAAGCGGGTGGCCAAGCGCAAGCTGATCGAGCAGAACCGGGAGCGGCGCAGGAAGGAGGAGATGATCCGATCACTGCAGCAGCGACCGGAGCCCACTCCGGAAGAGTGGGACCTGATCCACGTTGCCACGGAGGCCCATCGCAGCACAAACGCCCAGGGCAGCCACTGGAAGCAGAGGAGGAAATTCCTGCCGGATGACATTGGCCAGTCACCCATCGTCTCCATGCCGGACGGAGACAAGGTGGACCTAGAGGCCTTCAGTGAGTTTACCAAGATCATCACCCCGGCCATCACCCGCGTGGTGGACTTTGCCAAAAAACTGCCCATGTTCTCCGAGCTGCCTTGCGAAGACCAGATCATCCTCCTGAAGGGGTGCTGCATGGAGATCATGTCTCTGCGGGCGGCTGTCCGCTATGACCCCGAGAGCGACACACTGACGCTGAGCGGGGAGATGGCCGTCAAGCGGGAGCAGCTCAAGAATGGCGGCCTGGGCGTCGTCTCCGACGCCATCTTTGAACTGGGCAAGTCACTCTCTGCCTTTAACCTGGACGACACGGAAGTGGCTCTGCTGCAGGCTGTGCTGCTAATGTCAACAGACCGCTCGGGCCTGCTGTGCGTGGACAAGATCGAGAAGAGTCAGGAGGCGTACCTGCTGGCGTTCGAGCACTACGTCAACCACCGCAAACACAACATTCCGCACTTCTGGCCCAAGCTGCTGATGAAGGTGACTGACCTCCGCATGATCGGGGCCTGCCACGCCAGCCGCTTCCTCCACATGAAAGTCGAGTGCCCCACCGAACTCTTCCCCCCACTCTTCCTCGAGGTCTTTGAGGATCAGGAAGTC
TRa_sheep.  ---------ATGGAACAGAAGCCAAGCAAGGTGGAGTGTGGGTCAGACCCAGAGGAGAGCAGTACCAGGTCACCAGATGGA---AAGCGAAAAAGAAAGAACGGCCAATGTTCCCTGAAAACCAGCATGTCA------------------GGG------------------------------TATATCCCTAGTTACCTGGACAAAGACGAGCAGTGTGTCGTATGTGGGGACAAGGCAACCGGTTATCACTATCGCTGCATCACTTGCGAGGGCTGCAAGGGCTTCTTTCGCCGCACAATCCAGAAGAACCTCCATCCCACCTACTCGTGCAAATATGACAGCTGCTGTGTCATTGACAAGATCACCCGCAATCAATGCCAGCTGTGCCGTTTCAAGAAGTGCATCGCTGTGGGCATGGCCATGGACTTGGTTCTAGATGATTCGAAGCGGGTGGCCAAGCGCAAGCTGATTGAGCAGAACCGAGAGCGGCGACGGAAGGAGGAGATGATCCGATCACTGCAGCAGCGACCAGAGCCCACTCCTGAAGAGTGGGACCTGATCCATGTTGCCACGGAGGCCCATCGCAGCACGAACGCCCAGGGCAGCCATTGGAAGCAGAGGCGGAAATTCCTGCCGGACGACATCGGCCAGTCACCTATCGTCTCCATGCCAGACGGAGACAAGGTGGACCTTGAGGCCTTCAGCGAGTTTACCAAGATCATCACCCCGGCCATCACCCGCGTGGTGGACTTTGCCAAAAAACTGCCCATGTTCTCCGAGCTGCCTTGCGAAGACCAGATCATCCTCCTGAAGGGGTGCTGCATGGAGATCATGTCCCTGCGGGCAGCTGTCCGCTATGACCCCGAGAGCGACACCCTGACGCTGAGCGGGGAGATGGCCGTCAAGCGGGAGCAGCTCAAGAATGGTGGCCTGGGTGTCGTCTCTGACGCCATCTTTGAACTGGGCAAGTCACTCTCTGCCTTTAACCTGGATGACACGGAAGTGGCTCTGCTGCAGGCTGTGCTGCTAATGTCAACAGACCGCTCGGGCCTGCTGTGTGTGGACAAGATTGAGAAGAGTCAGGAGGCGTACCTGCTGGCGTTCGAGCACTACGTCAACCACCGCAAACACAACATTCCGCACTTCTGGCCCAAGCTGCTGATGAAGGTGACTGACCTCCGCATGATCGGGGCCTGCCACGCCAGCCGCTTCCTCCACATGAAAGTCGAGTGCCCCACCGAACTCTTCCCCCCACTCTTCCTCGAGGTCTTTGAGGATCAGGAAGTC
TRa_mouse.  ---------ATGGAACAGAAGCCAAGCAAGGTGGAGTGTGGGTCAGACCCAGAGGAGAACAGTGCCAGGTCACCAGATGGA---AAGCGAAAAAGAAAGAACGGCCAATGTCCCCTGAAAAGCAGCATGTCA------------------GGG------------------------------TATATCCCTAGTTACCTGGACAAAGACGAGCAGTGTGTCGTGTGTGGGGACAAGGCCACCGGTTATCACTACCGCTGTATCACTTGTGAGGGCTGCAAGGGCTTCTTTCGCCGCACAATCCAGAAGAATCTCCATCCCACCTATTCCTGCAAGTATGACAGCTGCTGTGTCATCGACAAGATCACCCGGAATCAGTGCCAGCTGTGCCGCTTCAAGAAGTGCATTGCTGTGGGCATGGCCATGGACTTGGTTCTAGATGATTCGAAGCGGGTGGCCAAACGCAAGCTGATTGAGCAGAACCGGGAGAGGAGGCGAAAGGAGGAGATGATTCGCTCACTGCAGCAGCGACCAGAGCCCACTCCTGAAGAGTGGGACCTGATACATGTTGCTACAGAGGCCCATCGCAGCACTAACGCCCAGGGCAGCCATTGGAAACAGAGGCGAAAATTCCTGCCGGATGACATTGGCCAGTCACCTATTGTCTCCATGCCGGACGGAGACAAGGTAGACCTAGAGGCCTTCAGCGAGTTTACCAAGATCATCACCCCGGCCATCACGCGCGTGGTGGACTTTGCCAAAAAACTGCCCATGTTCTCCGAGCTGCCTTGCGAAGACCAGATCATCCTCCTGAAGGGCTGCTGCATGGAGATCATGTCCCTGCGGGCAGCTGTCCGCTACGACCCTGAGAGTGACACCCTGACCCTGAGTGGGGAGATGGCGGTTAAGCGGGAACAGCTCAAGAATGGTGGCTTGGGTGTGGTCTCTGACGCCATCTTTGAACTGGGCAAGTCACTCTCTGCCTTTAACCTGGATGACACGGAAGTGGCTCTGCTGCAGGCTGTGCTGCTAATGTCAACAGACCGCTCCGGCCTGCTGTGCGTGGACAAGATCGAGAAGAGTCAGGAGGCCTACCTGCTGGCGTTTGAGCACTACGTCAACCACCGCAAACACAACATTCCGCACTTCTGGCCCAAGCTGCTGATGAAGGTGACTGACCTCCGCATGATCGGGGCCTGCCACGCCAGCCGCTTCCTCCACATGAAAGTCGAGTGCCCCACCGAACTCTTCCCCCCACTCTTCCTGGAGGTCTTTGAGGATCAGGAAGTC
TRa_rat...  ---------ATGGAACAGAAGCCAAGCAAGGTGGAGTGTGGGTCAGACCCAGAGGAGAACAGTGCCAGGTCACCAGATGGA---AAGCGAAAAAGGAAGAACGGCCAATGTCCCCTGAAAAGCAGCATGTCA------------------GGG------------------------------TATATCCCTAGTTACCTGGACAAAGACGAGCAGTGTGTCGTGTGTGGGGACAAGGCCACCGGTTATCACTACCGCTGTATCACTTGTGAGGGCTGCAAGGGCTTCTTTCGCCGTACAATCCAGAAGAACCTCCATCCCACCTATTCCTGCAAATATGACAGCTGCTGCGTCATCGACAAGATCACCCGGAATCAGTGCCAGTTGTGCCGCTTCAAGAAGTGCATCGCTGTGGGCATGGCCATGGACCTGGTTCTAGACGATTCAAAGCGGGTGGCCAAACGCAAGCTGATTGAGCAGAACCGGGAGAGGAGGCGAAAGGAGGAGATGATCCGCTCGCTGCAGCAACGACCAGAGCCCACTCCTGAAGAGTGGGATCTGATCCACGTTGCTACAGAGGCCCATCGCAGCACCAATGCCCAGGGCAGCCATTGGAAACAGAGGCGAAAATTCCTGCCGGATGACATTGGCCAGTCACCTATTGTCTCCATGCCGGACGGAGACAAGGTGGACCTAGAGGCCTTCAGCGAGTTTACCAAGATCATCACCCCGGCCATCACCCGCGTGGTGGACTTTGCCAAAAAACTGCCCATGTTCTCCGAGCTGCCTTGTGAAGACCAGATCATCCTCCTGAAGGGCTGCTGCATGGAGATCATGTCCCTGCGGGCAGCTGTCCGCTATGACCCTGAGAGCGACACCCTGACCCTGAGTGGGGAGATGACGGTTAAGCGGAAGCAGCTCAAGAATGGTGGCTTGGGTGTAGTCTCCGACGCCATCTTTGAACTGGGCAAGTCACTCTCTGCCTTTAACCTGGATGATACGGAAGTGGCTCTGCTGCAGGCTGTGCTGTTAATGTCAACAGACCGCTCTGGCCTGCTGTGTGTGGACAAGATCGAGAAGAGTCAGGAGGCCTACCTGCTGGCGTTTGAGCACTACGTCAACCACCGCAAACACAACATTCCGCACTTCTGGCCCAAGCTGCTGATGAAGGTGACTGACCTCCGCATGATCGGGGCCTGCCACGCCAGCCGCTTCCTCCACATGAAAGTCGAGTGCCCCACCGAACTCTTCCCCCCACTCTTCCTCGAGGTCTTTGAGGATCAGGAAGTC
TRa_chicke  ---------ATGGAACAGAAGCCCAGCACCCTGGACCCGCTGTCGGAGCCAGAGGAC------ACTCGGTGGCTGGATGGC---AAGCGCAAAAGAAAGAGCAGCCAATGTTTGGTGAAGAGCAGCATGTCA------------------GGG------------------------------TACATCCCTAGCTACCTGGACAAAGATGAACAGTGCGTGGTGTGCGGGGACAAAGCCACCGGCTACCACTACCGCTGCATCACCTGCGAGGGCTGCAAGGGCTTTTTCCGTCGGACCATCCAGAAGAACCTGCACCCCACCTACTCCTGCAAGTACGATGGGTGCTGCGTCATCGACAAGATCACCCGCAACCAGTGCCAGCTGTGCCGCTTCAAGAAGTGCATCTCCGTGGGCATGGCCATGGACCTGGTGCTGGACGACTCGAAGCGCGTAGCCAAGCGGAAGCTGATCGAGGAGAACCGGGAGCGGCGGCGCAAGGAGGAGATGATCAAATCCCTGCAGCACCGGCCCAGCCCCAGCGCAGAGGAGTGGGAGCTGATCCACGTGGTGACCGAGGCGCACCGCAGCACCAACGCGCAGGGCAGCCACTGGAAGCAGAAGAGGAAATTCCTGCCCGAAGATATCGGTCAGTCGCCCATGGCCTCCATGCCTGACGGGGACAAAGTGGACCTGGAGGCGTTCAGCGAGTTTACAAAAATCATCACGCCGGCCATCACCCGCGTGGTCGACTTTGCCAAAAAACTGCCCATGTTCTCGGAGCTGCCGTGCGAGGATCAGATCATCCTGCTGAAGGGCTGCTGCATGGAGATCATGTCGCTGCGCGCCGCCGTGCGCTACGACCCCGAGAGCGAAACGCTGACGCTGAGCGGGGAAATGGCCGTCAAACGCGAGCAGCTGAAGAACGGGGGGCTGGGGGTCGTGTCTGATGCCATCTTCGACCTCGGCAAGTCGCTGTCTGCCTTCAACCTGGACGACACCGAGGTGGCCCTGCTGCAGGCCGTGCTGCTCATGTCCTCAGACCGGACGGGGCTGATCTGCGTGGATAAGATAGAGAAGTGCCAGGAGACGTACCTGCTGGCGTTCGAGCACTACATCAACTACCGCAAACACAACATTCCCCACTTCTGGCCCAAGCTGCTGATGAAGGTGACGGACCTGCGCATGATCGGCGCCTGCCACGCCAGCCGCTTCCTGCACATGAAGGTGGAGTGCCCCACCGAGCTCTTCCCCCCCCTCTTCCTCGAGGTCTTCGAGGACCAGGAGGTG
TRa_duck..  ------------GAACAGAAGCCCAGCACCCTGGACCCGCTGTCGGAGCCAGAGGAC------ACCCGGTGGCTGGATGGC---AAGCGCAAAAGAAAGAGCAGCCAATGTTTGGTGAAGAGCAGCATGTCA------------------GGG------------------------------TACATCCCTAGTTACCTGGACAAAGATGAACAGTGCGTGGTGTGCGGGGACAAAGCCACCGGCTACCACTACCGCTGCATCACCTGCGAGGGCTGCAAGGGTTTTTTCCGGCGGACCATCCAGAAGAACCTGCACCCCACCTACTCGTGCAAGTACGATGGGTGCTGCGTCATCGACAAGATCACCCGCAACCAGTGCCAGCTGTGCCGCTTCAAGAAGTGCATCTCCGTGGGCATGGCCATGGACCTGGTGCTGGACGACTCGAAGCGGGTAGCGAAGAGGAAGCTGATCGAGGAGAACCGGGAGCGGCGGCGCAAGGAGGAGATGATCAAATCGCTGCAGCACCGCCCCAGCCCCAGCGCCGAGGAGTGGGAGCTGATCCACGTGGTGACCGAGGCGCACCGCAGCACCAACGCCCAGGGCAGCCACTGGAAGCAGAAACGGAAATTCCTGCCTGAGGACATCGGCCAGTCGCCCATGGCCTCCATGCCTGACGGGGACAAAGTCGACCTGGAGGCGTTCAGCGAGTTTACAAAAATCATCACCCCGGCCATCACCCGCGTGGTCGACTTTGCCAAAAAACTGCCCATGTTTTCGGAGCTGCCTTGCGAAGACCAGATCATCCTGCTGAAGGGGTGCTGCATGGAGATCATGTCGCTGCGGGCGGCCGTGCGCTACGACCCCGAGAGCGAGACGCTGACGCTGAGCGGGGAGATGGCCGTCAAGCGCGAGCAGCTCAAGAACGGCGGCCTCGGGGTCGTCTCCGATGCCATCTTCGACCTGGGCAAGTCCCTCTCTGCCTTCAACCTGGACGACACCGAGGTGGCCCTGCTCCAGGCCGTGCTGCTCATGTCCTCAGACCGGACGGGGCTGATCTGCGTGGACAAGATCGAGAAGTGCCAGGAGACCTACCTGCTGGCGTTCGAGCACTACATCAACTACCGCAAACACAACATTCCCCACTTCTGGCCCAAGCTGCTGATGAAGGTGACGGATCTGCGCATGATCGGCGCCTGCCACGCCAGCCGCTTCCTGCACATGAAGGTGGAGTGCCCCACCGAGCTCTTCCCCCCCCTCTTCCTCGAGGTCTT----------------
TRa_adpeng  ------------GAACAGAAGCCCAGCACCCTGGACCCGCTGTCGGAGCCAGAGGAC------ACCCGGTGGCTGGATGGC---AAGCGCAAAAGAAAGAGCAGCCAATGTTTGGTGAAGAGCAGCATGTCA------------------GGG------------------------------TACATCCCTAGTTACCTGGACAAAGATGAACAGTGCGTGGTGTGCGGGGACAAAGCCACCGGCTACCACTACCGCTGCATCACCTGCGCGGGCTGCAAGGGTTTTTTCCGTCGGACCATCCAGAAGAACCTGCACCCCACCTACTCGTGCAAGTACGATGGCTGCTGCGTCATCGACAAGATCACCCGCAACCAGTGCCAGCTCTGCCGCTTCAAGAAGTGCATCTCCGTGGGCATGGCCATGGACCTGGTGCTGTACGACTCGAAGCGGGTAGCGAAGCGGAAGCTGATCGAGGAGAACCGGGAGCGGCGGCGCAAGGAGGAGATGATCAAGTCGCTGCAGCATCGCCCCAACCCCAGCGCTGAGGAGTGGGAGCTGATCCACGTGGTGACGGAGGCCCACCGCAGCACCAACGCCCAGGGCAGCCACTGGAAGCAGAAGCGGAAATTCCTGCCGGAGGACATCGGCCAGTCGCCCATGGCCTCCATGCCCGACGGGGACAAAGTCGACCTGGAGGCGTTCAGCGAGTTTACAAAAATCATCACCCCGGCCATCACCCGCGTGGTCGACTTTGCCAAAAAACTGCCCATGTTTTCGGAGCTGCCTTGCGAAGACCAGATCATCCTGCTGAAGGGCTGCTGCATGGAGATCATGTCGCTGCGGGCCGCCGTGCGCTACGACCCCGAGGGCGGGACGCTGACGCTCAGCGGGGAGATGGCCGTCAAGCGGGAGCAGCTCAAGAACGGCGGCCTCCGGGTCGTCTCCGACGCCATCTTCGACCTGGGCAAGTCCCTCTCTGCCTTCAACCTGGATGACACCGAGGTGGCCCTGCTCCAGGCCGTGCTGCTCATGTCCTCAGACCGGACGGGGCTGATCTGCGTGGAGAAGATCGAGAAGTGCCAGGAGACGTACCTGCTGGCCTTCGAGCACTACATCAACTACCGCAAACACAACATTCCCCACTTCTGGCCCAAGCTGCTGATGAAGGTGACGGATCTGCGGATGATCCGCGCCTGCCACGCCAGCCGCTTCCTGCACATGAAGGTGGAGTGTCCCACCGAGCTCTTCCCCCCCCTCTTCCTCGAGGTCTT----------------
TRa_kipeng  ------------GAACAGAAGCCCAGCACCCTGGACCCGCTGTCGGAGCCAGAGGAC------ACCCGGTGGCTGGATGGC---AAGCGCAAAAGAAAGAGCAGCCAATGTTTGGTGAAGAGCAGCATGTCA------------------GGG------------------------------TACATCCCTAGTTACCTGGACAAAGATGAACAGTGCGTGGTGTGCGGGGACAAAGCCACCGGCTACCACTACCGCTGCATCACCTGCGAGGGCTGCAAGGGTTTTTTCCGTCGGACCATCCAGAAGAACCTGCACCCCACCTACTCCTGCAAGTACGATGGCTGCTGCGTCATCGACAAGATCACCCGCAACCAGTGCCAGCTCTGCCGCTTCAAGAAGTGCATCTCCGTGGGCATGGCCATGGACCTGGTGCTGGACGACTCGAAGCGGGTAGCGAAGCGGAAGCTGATCGAGGAGAACCGGGAGCGGCGGCGCAAGGAGGAGATGATCAAGTCGCTGCAGCATCGCCCCAACCCCAGCGCCGAGGAGTGGGAGCTGATCCACGTGGTGACGGAGGCCCACCGCAGCACCAACGCCCAGGGCAGCCACTGGAAGCAGAAGCGGAAATTCCTGCCGGAGGACATCGGCCAGTCGCCCATGGCCTCCATGCCCGACGGGGACAAAGTCGACCTGGAGGCGTTCAGCGAGTTTACAAAAATCATCACCCCGGCCATCACCCGCGTGGTCGACTTTGCCAAAAAACTGCCCATGTTTTCGGAGCTGCCTTGCGAAGACCAGATCATCCTGCTGAAGGGCTGCTGCATGGAGATCATGTCGCTGCGGGCCGCCGTGCGCTACGACCCCGAGAGCGAGACGCTGACGCTCAGCGGGGAGATGGCCGTCAAGCGGGAGCAGCTCAAGAACGGCGGCCTCGGGGTCGTCTCCGACGCCATCTTCGACCTGGGCAAGTCCCTCTCTGCCTTCAACCTGGATGACACCGAGGTGGCCCTGCTCCAGGCCGTGCTGCTCATGTCCTCAGACCGGACGGGGCTGATCTGCGTGGAGAAGATCGAGAAGTGCCAGGAGACGTACCTGCTGGCCTTCGAGCACTACATCAACTACCGCAAACACAACATTCCCCACTTCTGGCCCAAGCTGCTGATGAAGGTGACGGATCTGCGGATGATCCGCGCCTGCCACGCCAGCCGCTTCCTGCACATGAAGGTGGAGTGTCCCACCGAGCTCTTCCCCCCCCTCTTCCTCGAGGTCTT----------------
TRa_axolot  ---------ATGGACCAGAACCCCAGCGATCTGGACTGCTTGTCAGATCCAGATGAA------AAAAGGTGGCTTGATGGA---AAGCGCAAGAGAAAGAACAGCCAATGTTTGCTAAAGAACAGCATGTCA------------------GGG------------------------------TACATCCCTAGCTATCTGGATAAAGATGAACCGTGCGTTGTGTGCAGTGACAAGGCCACAGGGTACCACTACCGCTGCATCACCTGCGAAGGTTGCAAGGGTTTCTTTCGGCGGACGATCCAGAAGAACCTTCACCCTTCCTACTCCTGCAAATATGACGGCTGTTGCATTATCGACAAGATCACCCGCAACCAGTGCCAGCTGTGCCGCTTCAAGAAATGCATCGCTGTGGGCATGGCCATGGATTTGGTTCTGGACGATTCCAAAAGGGTAGCCAAGAGGAAGCTGATCGAGGAGAACCGCGAGCGGCGGCGCAAAGAGGAAATGCTGAAGTCCATGCAGCACCGGCCGGAGCCCACCAGCGAGGAGTGGGAGCTGATCCGAGTGGTCACCGAGGCCCACCGCAGCACCAACGCCCAGGGCAGCCACTGGAAGCAGAAGCGAAAGTTCCTGCCTGACGCCATCGGGCAATGCCCCATGACAAACGTGCCGGACGGCGATAAGGTGGACCTGGAGGCGTTCAGCGAGTTTACAAAAATCATCACCCCGGCCATCACGAGGGTGGTGGACTTTGCCAAAAAATTACCCATGTTTTCTGAGCTGCCTTGTGAAGATCAGATCATCCTTTTGAAGGGGTGCTGCATGGAGATCATGTCTCTGCGGGCTGCAGTGCGCTACGATCCTGACAGTGAGACGCTGACACTAAGCGGGGAAATGGCGGTGAAGCGAGAGCAGCTGAAGAACGGCGGCCTGGGGGTGGTGTCGGATGCCATCTTTGACCTGGGGAAGTCGCTGTCCACTTTCAATATGGATGACACCGAAGTGGCCCTACTTCAGGCGGTGCTGCTCATGTCCTCAGATCGCTCGGGCCTGACCAGCATCGACAAGGTGGAGAAATGTCAGGAGACCTACCTCCTCGCCTTCGAACACTACATCAACTACCGGAAGCACCACATTCCGCACTTCTGGCCCAAACTCCTGATGAAGGTGACGGACCTGCGCATGATCGGGGCGTGCCACGCCAGCCGCTTCCTGCACATGAAGGTGGAATGCCCCACAGAGCTCTTCCCGCCCCTCTTCCTCGAGGTGTTCGAAGACCAGGAAGTT
TRa_mudpup  ---------ATGGACCAGAACCTCAGCGATCTGGACTGCTTGTCAGATCCAGATGAA------AAAAGGTGGCTTGATGGA---AAGCGAAAGAGAAAGAACAGCCAATGTCTGCTAAAGAACAGCATGTCA------------------GGG------------------------------TACATCCCTAGCTATCTGGATAAAGATGAACCATGTGTTGTTTGCAGTGACAAAGCTACAGGGTACCACTACCGCTGCATCACCTGCGAGGGCTGCAAGGGTTTCTTCCGTCGGACGATCCAGAAGAATCTTCACCCATCCTACTCCTGCAAATATGACGCGTGCTGCATTATTGACAAGATCACCCGGAACCAGTGCCAGCTGTGCCGCTTCAAGAAATGCATCGCTGTGGGCATGGCCATGGATTTGGTTCTGGACGATTCCAAAAGGGTAGCGAAGCGGAAACTGATCGAGGAGAACCGGGAACGTCGGCGCAAGGAGGAGATGCTGAAATCGATGCAGAACCGGCCCGAGCCCACCAGTGAGGAGTGGGAGCTCATTCGATTGGTCACTGATGCCCACTGCAGCACCAATGCCCAGGGCAGCCACTGGAAGCAGAAGCGCAAATTCCTGCCGGATGCCATCGGACAGTGCCCCATGACTGCTGTGCCCGAAAACGACAGGGTGGACCTGGAAGCGTTCAGCGAGTTTACAAAAATCATCACCCCGGCCATCACCAGGGTGGTGGACTTTGCCAAAAAATTGCCCATGTTTTCTGAGCTGCCTTGTGAAGATCAGATCATCCTATTGAAGGGGTGCTGCATGGAGATCATGTCTCTGCGCGCCGCAGTGCGCTACGACCCGGAAAGCGAGACGCTGACACTAAGCGGGGAGATGGCGGTGAAGCGGGAGCAGCTGAAGAATGGTGGCCTGGGGGTTGTGTCGGACGCCATCTTCGATCTGGGGAAGTCGCTCTCTGCCTTTAATCTGGACGACACAGAGGTGGCCCTGCTGCAGGCGGTGCTGCTCATGTCCTCAGATCGCTCAGGCCTGACCTGCATGGACAAGGTGGAGAAATGTCAAGAGACCTACCTCCTCGCTTTCGAACACTACATCAACCACCGCAAGCACCACATTCCGCACTTCTGGCCCAAGCTCCTGATGAAGGTGACGGACCTGCGCATGATCGGAGCCTGCCACGCCAGCCGCTTCATGCACATGAAGGTGGAGTGCCCCACCGAGCTCTTCCCGCCTCTGTTCCTGGAGGTGTTCGAGGATCAGGAAGTC
TRa_rana..  ---------ATGGACCAGAATCTTAGCGGGCTGGACTGCTTGTCAGAGCCAGATGAA------AAAAGGTGGCCGGATGGG---AAGCGAAAAAGAAAGAATAGCCAATGTATGGGAAAAAGCGGTATGTCA------------------GGTGACAGTTCGGTGTCTCTGCTCTCTGCAGGGTACATCCCAAGCTACCTGACAAAAGATGAGCCATGCGTGGTGTGCAGTGATAAGGCCACAGGATACCACTACCGATGTATTACCTGTGAGGGCTGCAAGGGCTTCTTTCGGCGTACTATCCAGAAGAACCTGCACCCCTCCTACTCCTGCAAGTACGATGGTTGTTGTATCATCGACAAGATCACCCGGAATCAGTGTCAGCTCTGCCGCTTTAAGAAATGTATCGCTGTGGGCATGGCAATGGACCTTGTCCTGGATGATTCCAAGCGGGTAGCCAAGCGGAAGCTGATTGAGGAAAATCGGGAACGGCGTCGGAAGGAGGAGATGATCAAGACTCTGCAGCAGCGTCCTGAGCCAAGCAGCGAGGAGTGGGAGCTGATCCGCATAGTGACAGAAGCTCACCGAAGCACCAATGCACAGGGCAGCCACTGGAAGCAACGCAGGAAGTTCTTGCCTGAAGACATAGGACAGAATCCGATGGCATCCATGCCAGATAGTGATAAAGTTGACCTGGAAGCATTCAGTGAGTTCACCAAAATAATCACCCCTGCGATTACTCGAGTGGTGGACTTTGCTAAGAAGTTGCCCATGTTCTCAGAGCTACCCTGTGAAGATCAGATCATCCTGTTGAAAGGATGCTGTATGGAGATCATGTCTCTCCGGGCTGCTGTGCGTTATGATCCAGACAGTGAGACTTTGACACTGAGCGGTGAGATGGCAGTGAAGCGAGAACAGCTGAAGAATGGTGGACTTGGGGTGGTCTCAGATGCTATATTTGACTTAGGAAGATCTTTGTCTGCGTTCAATCTGGATGACACGGAAGTGGCTCTGCTGCAGGCTGTCCTGCTCATGTCCTCAGACCGGACGGGTTTGATCTGCACAGATAAGATAGAGAAATGTCAGGAGACTTACCTCCTCGCCTTTGAACACTACATAAATCATCGCAAACACAACATTCCCCACTTCTGGCCCAAGCTCCTGATGAAAGTGACTGACTTACGTATGATTGGAGCCTGTCATGCCAGTCGCTTCCTGCACATGAAGGTTGAGTGCCCCACAGAGCTCTTCCCACCACTGTTCCTTGAGGTTTTTGAGGACCAGGAAGTC
TRa_xenopu  ---------ATGGACCAGAATCTCAGCGGGCTGGACTGCTTGTCAGAGCCAGATGAA------AAAAGGTGGCCGGATGGG---AAGCGAAAAAGAAAGAACAGCCAATGTATGGGAAAAAGCGGCATGTCC------------------GGTGACAGCTTGGTGTCTCTGCCCTCTGCAGGGTACATCCCCAGCTATCTGGACAAAGATGAGCCATGCGTGGTGTGCAGTGATAAGGCCACGGGGTACCACTACCGCTGTATCACTTGCGAGGGGTGTAAGGGTTTCTTTCGCCGCACCATCCAGAAGAACCTGCACCCCTCCTACTCGTGCAAGTACGATGGCTGCTGCATTATCGACAAGATCACCCGAAATCAGTGCCAGCTCTGCCGCTTCAAGAAATGCATTGCCGTTGGCATGGCAATGGATCTTGTCCTGGATGATGGCAAGCGGGTAGCCAAGCGAAAACTGATTGAAGAGAATCGACAGCGGCGGCGGAAGGAGGAGATGATCAAGACTCTGCAACAGCGTCCCGAGCCAAGCAGCGAGGAGTGGGAGTTGATTCGCATTGTAACAGAAGCTCACAGGAGTACCAATGCTCAGGGCAGCCACTGGAAACAGCGTAGGAAGTTTCTGCCGGAAGATATCGGGCAGTCTCCCATGGCTTCCATGCCGGATGGGGATAAAGTTGACCTGGAAGCTTTCAGTGAGTTCACCAAGATAATCACCCCGGCAATTACCAGAGTGGTGGACTTTGCCAAGAAGCTGCCCATGTTCTCTGAGCTGACTTGTGAAGACCAGATCATCCTGTTGAAAGGATGTTGTATGGAGATCATGTCTCTCCGTGCTGCTGTACGCTACGATCCAGACAGCGAGACCCTAACGCTGAGCGGAGAGATGGCTGTGAAACGGGAGCAGCTTAAGAACGGAGGTCTGGGTGTTGTCTCTGATGCCATCTTTGACCTCGGGAGGTCGCTTGCTGCGTTTAACCTTGACGATACGGAAGTGGCGCTGCTGCAGGCTGTTTTGCTAATGTCATCAGACCGAACTGGTTTAATCTGCACGGACAAGATAGAGAAATGTCAAGAGACCTACCTTCTCGCCTTTGAACACTACATCAACCATCGCAAACACAACATTCCCCACTTCTGGCCCAAACTCCTAATGAAGGTGACGGACCTGCGCATGATAGGGGCATGCCATGCCAGCCGCTTTCTGCACATGAAGGTCGAGTGCCCCACCGAGCTCTTTCCACCGCTCTTCCTTGAGGTCTTTGAGGACCAGGAAGTT
TRa_flound  ATGGAGCCAATGTCCAACAAGCAGGATAGCAACTCG------TCAGAGGGGGACGAG------AAAGGGTGGCCAGATGTGCCAAAGAGAAAGAGGAAGAACAGCCAGTGTTCGATGAAGAGCATGTCTGCTCTTAGCGTCTCTGTTCCAGGG------------------------------TACATCCCCAGCTACCTGGAGAAGGACGAGCCATGTGTGGTGTGCGGGGACAAGGCGACTGGCTACCACTACCGCTGCATCACCTGCGAGGGATGCAAGGGTTTCTTCCGCAGAACCATCCAGAAAAACCTCCACCCATCTTACTCCTGTAAATATGAAGGCTGCTGCATTATTGACAAGATCACCCGCAACCAGTGTCAGCTGTGCCGCTTCAAGAAGTGCATCTCTGTGGGCATGGCCATGGACTTGGTGCTGGACGATTCCAAGCGCGTGGCCAAGCGGCGTCTGATCGAGGAGAACCGAGAGAAAAGGAAGCGGGAGGAGATGGTGCGGACGCTGCAGATACGACCGGAGCCCGACACGGCGGAGTGGGAGCTGATCAGGATGGCGACCGACGCCCATCGGCACACCAACGCCCAGGGATCCAGCTGGAAACAGAAGCGCAAGTTCCTGTCGGATGATATCGGTCAGAGTCCTATGGTTCCCACCTCCGATGGTGACAAAGTGGACTTGGAAGCCTTCAGCGAGTTCACCAAGATCATGACACCCGCCATAACACGCGTGGTCGACTTCGCCAAGAAACTGCCCATGTTCTCAGAGCTGCCTTGTGAAGACCAGATCATCTTGCTGAAGGGCTGCTGCATGGAGATCATGTCGCTGCGCGCCGCCGTACGCTACGACCCAGACAGCGAGACGCTGACGCTAAACAGCGAGATGGCGGTGAAGCGCGAACAGCTGAAGAACGGCGGACTGGGCGTGGTGTCGGACGCCATCTTTGATCTGGGCAAGGAGCTTGGCCAGTTCAACCTGGACGACACGGAGGTGGCGCTGATGCAGGCCGTGCTGCTCATGAGCTCAGACCGTTCGGGTCACCAGTGCATGGAGAAAATCGAGCAGTGCCAGGAGGCCTACCTGCTGGCGTTCGAGCACTACATCAACTACCGCAAGCACAACATTCCCCACTTCTGGCCCAAGCTGCTGATGAAGGTGACAGACCTGCGCATGATCGGGGCGTGCCACGCCAGCCGCTTCCTCCACATGAAGGTGGAGTGTCCCAGCGAACTCTTTCCCCCGCTCTTCCTGGAGGTCTTCGAGGACCAGGAAGTG
TRa_halibu  ATGGAGCCAATGTCCAACAAGCAGGATAGCAACTCG------TCAGAGGGGGACGAG------AAAGGGTGGCCAGATGTGCCAAAGAGAAAGAGGAAGAACAGCCAGTGTTCGATGAAGAGTATGTCTGCTCTTAGCGTCTCTGTTCCAGGA------------------------------TACATCCCCAGCTACCTGGAGAAGGACGAGCCGTGTGTGGTGTGCGGGGACAAGGCGACGGGCTACCACTACCGCTGCATCACCTGCGAGGGCTGCAAGGGTTTCTTCCGCAGAACCATCCAGAAAAACCTCCACCCGGCCTACTCCTGTAAATATGAAGGCTGCTGCATTATTGACAAGATCACCCGCAACCAGTGTCAGCTGTGCCGCTTCAAGAAGTGCATCTCCGTGGGCATGGCCATGGACTTGGTGCTGGACGATTCGAAGCGCGTGGCCAAGCGGCGTCTGATCGAGGAGAATCGGGAGAAGAGGAAGCGGGAGGAGATGGTGCGGACGCTGCAGGTACGACCGGAGCCCGACACGGCGGAGTGGGAGCTGATCAGGATGGCGACCGACGCCCATCGGCACACCAACGCCCAGGGATCCAGCTGGAAGCAGAAGCGCAAGTTCCTGTCGGATGATATCGGTCAGGGTCCCATGGTTCCCACCTCCGATGGAGACAAAGTGGACTTGGAAGCCTTCAGCGAGTTCACCAAGATCATGACCCCCGCCATCACACGCGTCGTCGACTTTGCCAAGAAATTGCCCATGTTCTCAGAGCTGCCTTGTGAAGACCAGATCATCTTGCTGAAGGGCTGCTGCATGGAGATCATGTCGCTGCGCGCCGCCGTACGCTACGACCCAGAGAGCGAGACGCTGACGCTAAACGGCGAGATGGCGGTGAAACGTGAGCAGCTGAAGAACGGCGGATTGGGCGTGGTGTCGGACGCCATCTTTGATTTGGGCAAGAGCTTGGCTCAGTTTAACCTGGACGACACGGAGGTGGCGCTGATGCAGGCCGTGCTGCTCATGAGCTCAGACCGGTCGGGCCTCACCAGCCTGGAGAAGATCGAGCAGTGCCAGGAGGCCTACCTGCTGGCGTTCGAACACTACATCAACTACCGCAAGCACAACATTCCCCACTTCTGGCCCAAGCTGCTGATGAAGGTGACGGACCTGCGCATGATCGGGGCGTGCCACGCAAGCCGCTTCCTCCACATGAAGGTGGAGTGTTCCAGCGAACTCTTTCCCCCGCTCTTCCTGGAGGTCTTCGAGGACCAGGAAGTG
TRa_medaka  ATGGAACACATGCCCAAGGAGCAGGACTCTAACTCTAACCCATCAGAGGGCGAAGAA------AAACAGTGGCTCAATGGCCCTAAAAGGAAGAGGAAGAACAGCCAATGTTCAGTGAAGAGCATGACT---------------------GGG------------------------------TATATTCCCAGCTACCTCGAAAAGGATGAGCCATGTGTGGTGTGTGGTGACAAGGCCACTGGTTACCACTACCGCTGCATTACCTGTGAGGGCTGCAAGGGTTTCTTTCGTAGGACCATTCAGAAGAGCCTCCACCCGTCCTACTCCTGTAAGTACGATGGCTGCTGCATCATCGACAAGATCACTCGCAACCAGTGTCAGCTGTGCCGCTTCAAGAAGTGCATCGATGTGGGAATGGCGATGGACTTGGTGTTGGACGACTCAAAGCGAGTGGCTAAACGCCGCCTGATTGAGGAGAACAGGGAGAAACGCAAAAAGGAGGAGATGGTGAAATCCCTCCAGACCCGTCCAGAACCTACCGTGGACGAGTGGGACCTGATCCGCATGGTGACTGAGGCACATCGAAACACCAATGCTCAGGGCGCGCAGTGGAAACAAAAGCGTAAATTCCTGCCTGAGAAAATTGGCCAGTCTCCTGTTGCCCCCACATCAGACGGAGACAAGGTGGATCTGGAAGCCTTCAGTGAGTTCACCAAAATCATCACCCCTGCCATCACCCGTGTTGTGGACTTTGCCAAAAAACTGCCCATGTTTTCTGAGCTGCCTTGTGAAGACCAGATCATCCTGTTGAAGGGTTGCTGCATGGAGATCATGTCGCTGCGGGCTGCCATACGCTACGACCCAGAGAGCGAAACATTGACGCTGAGTGGGGAGATGGCTGTGAAGCGCGAGCAGCTGAAGAACGGCGGGCTCGGCGTGGTGTCTGACGCCATCTTTGATTTGGGCAAGAGCTTGGCGCAGTTCAACCTGGACGACACAGAGGTGGCGCTGCTCCAGGCTGTGCTTTTAATGAGCTCAGACCGCTCAGGCCTGACCTGTGTGGACAAAATCGAGAAGTGCCAGGAGACCTACCTGCTGGCATTTGAGCACTACATCAACTACCGCAAGCACAACATTCCTCACTTCTGGCCGAAGCTCCTGATGAAGGTGACGGACCTCCGGATGATCGGCGCGTGCCACGCCAGCCGCTTCCTCCACATGAAGGTGGAGTGCCCCAACGAACTCTTCCCCCCACTCTTCCTCGAGGTTTTCGAGGACCAGGAGGTG
TRa_salmon  ATGGAACACATGCCCAAGGAGCAGGACTCTAACTCTAACCCATCAGAGGGCGAAGAA------AAACAGTGGCTCAATGGCCCTAAAAGGAAGAGGAAGAACAGCCAATGTTCAGTGAAGAGCATGACT---------------------GGG------------------------------TATATTCCCAGCTACCTCGAAAAGGATGAGCCATGTGTGGTGTGTGGTGACAAGGCCACTGGTTACCACTACCGCTGCATTACCTGTGAGGGCTGCAAGGGTTTCTTTCGTAGGACCATTCAGAAGAGCCTCCACCCGTCCTACTCCTGTAAGTACGATGGCTGCTGCATCATCGACAAGATCACTCGCAACCAGTGTCAGCTGTGCCGCTTCAAGAAGTGCATCGATGTGGGAATGGCGATGGACTTGGTGTTGGACGACTCAAAGCGAGTGGCTAAACGCCGCCTGATTGAGGAGAACAGGGAGAAACGCAAAAAGGAGGAGATGGTGAAATCCCTCCAGACCCGTCCAGAACCTACCGTGGACGAGTGGGACCTGATCCGCATGGTGACTGAGGCACATCGAAACACCAATGCTCAGGGCGCGCAGTGGAAACAAAAGCGTAAATTCCTGCCTGAGAAAATTGGCCAGTCTCCTGTTGCCCCCACATCAGACGGAGACAAGGTGGATCTGGAAGCCTTCAGTGAGTTCACCAAAATCATCACCCCTGCCATCACCCGTGTTGTGGACTTTGCCAAAAAACTGCCCATGTTTTCTGAGCTGCCTTGTGAAGACCAGATCATCCTGTTGAAGGGTTGCTGCATGGAGATCATGTCGCTGCGGGCTGCCATACGCTACGACCCAGAGAGCGAAACATTGACGCTGAGTGGGGAGATGGCTGTGAAGCGCGAGCAGCTGAAGAACGGCGGGCTCGGCGTGGTGTCTGACGCCATCTTTGATTTGGGCAAGAGCTTGGCGCAGTTCAACCTGGACGACACAGAGGTGGCGCTGCTCCAGGCTGTGCTTTTAATGAGCTCAGACCGCTCAGGCCTGACCTGTGTGGACAAAATCGAGAAGTGCCAGGAGACCTACCTGCTGGCATTTGAGCACTACATCAACTACCGCAAGCACAACATTCCTCACTTCTGGCCGAAGCTCCTGATGAAGGTGACGGACCTCCGGATGATCGGCGCGTGCCACGCCAGCCGCTTCCTCCACATGAAGGTGGAGTGCCCCAACGAACTCTTCCCCCCACTCTTCCTCGAGGTTTTCGAGGACCAGGAGGTG
TRa_zfish.  ---------ATGGAAAACACAGAGCAGGAGCACAAC---CTGCCAGAAGGAGATGAG------ACGCAATGGCCAAATGGAGTGAAGAGGAAAAGAAAGAATAGTCAATGCTCTATGAACAGCACATCCGACAAGAGCATCTCTGTTCCTGGG------------------------------TACGTTCCCAGTTATCTGGAGAAAGATGAGCCGTGTGTGGTGTGCGGAGACAAGGCCACTGGCTATCATTACCGCTGCATCACATGTGAGGGCTGCAAGGGTTTCTTCAGGAGGACAATACAGAAAAACCTTCATCCGTCCTATTCCTGTAAATATGACAGCTGCTGCATCATTGACAAAATCACCCGCAACCAGTGCCAGCTGTGCCGCTTCAGGAAGTGCATCTCAGTGGGCATGGCCATGGACTTGGTGCTGGATGATTCGAAGCGCGTGGCCAAGAGGCGTCTGATCGAAGAAAATCGGGAGAAGAGAAAGAAAGAGGAGATTGTGAAGACGTTACACAATCGACCTGAGCCCACCGTGTCAGAGTGGGAACTCATTCGTATGGTGACGGAGGCTCATCGGCACACCAATGCCCAGGGCCCTCACTGGAAACAGAAACGCAAGTTCCTACCAGAAGACATTGGACAGTCTCCA---GCCCCGACATCAGACAATGATAAAGTGGACCTGGAGGCCTTCAGTGAGTTTACCAAGATCATTACGCCTGCCATCACACGAGTTGTGGACTTTGCCAAAAAACTGCCCATGTTCTCTGAGCTGCCCTGTGAAGACCAGATCATCTTGCTGAAAGGCTGCTGTATGGAGATCATGTCATTGCGAGCAGCGGTGCGGTACGACCCCGAGAGCGAGACTCTGACCCTGAGCGGAGAGATGGCCGTCAGTCGAGAGCAGCTGAAAAACGGAGGGCTCGGAGTGGTTTCTGATGCCATCTTTGATTTGGGGAAGAGCCTGTCACAGTTTAACCTGGATGACTCTGAGGTGGCACTGCTACAAGCTGTGCTGCTCATGAGCTCAGATCGCTCTGGACTGACATGTGTGGAGAAGATCGAGAAGTGTCAGGAGATGTACCTGTTGGCATTCGAGCACTACATCAACCACCGCAAGCACAACATCTCCCACTTCTGGCCCAAGCTGCTGATGAAGGTGACGAACCTGCGCATGATCGGCGCCTGCCACGCCAGCCGCTTCCTGCACATGAAGGTGGAGTGTCCAACAGAACTGTTCCCGCCGCTCTTCCTGGAGGTCTTCGAGGATCAGGAGGGA
TRa_eel...  ------------------------------------------------------------------------------------AAAAGGAAGAGAAAGAACAGCCAATGTTCGGTGAAGAGCATGTCTGTGCTCAGCCTCTCTGTTCCAGGG------------------------------TACATCCCCAGCTACCTGGAGAAGGACGAGCCCTGTGTGGTGTGCGGGGACAAGGCCACGGGGTACCACTACCGCTGCATCACCTGCGAGGGCTGCAAGGGTTTTTTCCGGCGTACCATCCAGAAGAACCTGCACCCCTCCTACTCCTGCAAGTACGATGGCTGCTGCATCATCGACAAGATCACCCGCAACCAGTGCCAGCTCTGTCGCTTCAAGAAGTGCATCGCCGTGGGCATGGCCATGGACTTGGTACTGGACGATAAGAAACGTGTGGAGAAGCGGAGGCTGATAGAGGAGAATCGGGAGAGGAGGAGGAAGGAGGAGATGGTGAAGACCCTGCAGAACCGGCCTGAGCCCAGCGGGTCTGAGTGGGAGCTGATCCACCTGGTGACCGAGGCCCACCGCCACACCAACGCCCAGGGCTCCCACTGGAAGCAGAAGCGCAAGTTTCTGCCTGAGGACATCGGCCAGTCTCCCGTGGCGCCCACGTCAGACGGGGACAAGGTGGATCTGGAGGCCTTCAGCGAATTCACCAAGATCATCACCCCCGCCATCACTCGCGTGGTCGACTTCGCCAAAAAACTGCCCATGTTCTCCGAGCTGCCTTGTGAAGACCAGATCATCCTGCTGAAAGGCTGCTGTATGGAGATCATGTCCCTGCGGGCAGCGGTGCGCTACGACCCCGACAGCGAGACGCTCACCCTGAGTGGCGAGATGGCTGTGAAGCGCGAGCAGCTGAAGAACGGCGGGCTGGGCGTGGTCTCCGACGCCATCTTCGACCTGGGAAAGAGCCTGGCGCAGTTCAACCTGGACGACTCCGAGGTGGCGCTGCTGCAGGCCGTGCTGCTCATGAGCTCAGACCGCTCCGGGCTCACCTGTGTGGAGAAGATAGAGAAGTGTCAGGAGACGTACCTGCTGGCGTTTGAACGCTACATCAACTACCGCAAGCACAACATTCCTCACTTCTGGCCCAAGCTGCTGATGAAGGTGACGGACCTGCGTATGATCGGGGCCTGCCACGCCAGCCGCTTCCTGCACATGAAGGTGGAGTGTCCCACCGAACTCTTCCCCCCCCTCTTCCTCGAGGTGTTCGAGGACCAGGACGTC

  NR1A2 (Thyroid receptor-alpha)  DBD - 283-525; LBD 775-1413
  -----------------------------------------------------------
TRb_human.  ATGACTCCCAACAGTATGACAGAAAATGGCCTTACAGCCTGGGACAAACCGAAGCACTGTCCAGACCGAGAACACGACTGGAAGCTAGTAGGAATGTCTGAAGCCTGCCTACATAGGAAGAGCCATTCAGAGAGGCGCAGCACGTTGAAAAATGAACAGTCGTCGCCACATCTCATCCAGACCACTTGGACTAGCTCAATATTCCATCTGGACCATGATGATGTGAACGACCAGAGTGTCTCAAGTGCCCAGACCTTCCAAACGGAGGAGAAGAAATGTAAAGGGTACATCCCCAGTTACTTAGACAAGGACGAGCTCTGTGTAGTGTGTGGTGACAAAGCCACCGGGTATCACTACCGCTGTATCACGTGTGAAGGCTGCAAGGGTTTCTTTAGAAGAACCATTCAGAAAAATCTCCATCCATCCTATTCCTGTAAATATGAAGGAAAATGTGTCATAGACAAAGTCACGCGAAATCAGTGCCAGGAATGTCGCTTTAAGAAATGCATCTATGTTGGCATGGCAACAGATTTGGTGCTGGATGACAGCAAGAGGCTGGCCAAGAGGAAGCTGATAGAGGAGAACCGGGAGAAAAGACGGCGG---GAAGAGCTGCAGAAGTCCATCGGGCACAAGCCAGAGCCCACAGACGAGGAATGGGAGCTCATCAAAACTGTCACCGAAGCCCATGTGGCGACCAACGCCCAAGGCAGCCACTGGAAGCAAAAACGGAAATTCCTG---------------------------CCAGAAGACATTGGACAAGCACCAATAGTCAATGCCCCAGAAGGTGGAAAGGTTGACTTGGAAGCCTTCAGCCATTTTACAAAAATCATCACACCAGCAATTACCAGAGTGGTGGATTTTGCCAAAAAGTTGCCTATGTTTTGTGAGCTGCCATGTGAAGACCAGATCATCCTCCTCAAAGGCTGCTGCATGGAGATCATGTCCCTTCGCGCTGCTGTGCGCTATGACCCAGAAAGTGAGACTTTAACCTTGAATGGGGAAATGGCAGTGACACGGGGCCAGCTGAAAAATGGGGGTCTTGGGGTGGTGTCAGACGCCATCTTTGACCTGGGCATGTCTCTGTCTTCTTTCAACCTGGATGACACTGAAGTAGCCCTCCTTCAGGCCGTCCTGCTGATGTCTTCAGATCGCCCGGGGCTTGCCTGTGTTGAGAGAATAGAAAAGTACCAAGATAGTTTCCTGCTGGCCTTTGAACACTATATCAATTACCGAAAACACCACGTGACACACTTTTGGCCAAAACTCCTGATGAAGGTGACAGATCTGCGGATGATAGGAGCCTGCCATGCCAGCCGCTTCCTGCACATGAAGGTGGAATGCCCCACAGAACTCTTCCCCCCTTTGTTCTTGGAAGTGTTCGAGGAT
TRb_pig...  ------------------------------------GCTTGGGACAAACCGAAGCATTGTCCAGACGGCGAGCAGGACTGGAAGCTAGTGGGGATGTCTGACGCCTGCCTGCAGAGGAAGACCTACCCTGAGAGGCGCAGCACGTTGAAAAATGAACAGTCGTCACCGCACCTCATCCAGGCCACCTGGACCAGCTCGATTCTCCATCTGGACCACGACGATGTGAATGATCAGAGTGTCCCCGGTGCCCAGACCTTCCAAACGGAAGAGAAGAAATGTAAAGGCTACATCCCCAGTTACTTAGACGAGGACGAGCTTTGTGTGGTGTGTGGGGACAAGGCCACTGGCTATCACTACCGCTGCATCACATGCGAAGGCTGCAAGGGTTTCTTTAGAAGAACCATTCAGAAAAATCTCCATCCATCCTATGCCTGTAAATATGAAGGAAAATGTGTCATAGACAAAGTCACCAGAAATCAGTGCCAGGAATGTCGCTTTAAAAAATGCATCTACGTTGGCATGGCAACAGATTTGGTCCTGGACGACAGCAAGCGCCTGGCCAAGAGGAAGCTGATCGAGGAGAACCGGGAGAAGAGGCGGCGG---GAGGAGCTGCAGCGATCCATCGGGCACAAGCCAGAGCCCACAG--------------------------------------------------------------------------------------------------------------------------------------------------------------------------------------------------------------------------------------------------------------------------------------------------------------------------------------------------------------------------------------------------------------------------------------------------------------------------------------------------------------------------------------------------------------------------------------------------------------------------------------------------------------------------------------------------------------------------------------------------------------------------------------------
TRb_sheep.  ATGACTCCCAACAGTATGACAGAAAATGGCCTTCCAGCCTGGGACAAGCCGAAGCCTTGTCCCGACGGCGAGCCGGAGTGGAAGCTCGTGGGAATGTCTGAAGCCTGCCTGCATCGGAAGAGCCACCCGGAGCGGCGCGGGCCCCTGAAACATGAGCAGTCGCCC------CTCATCCAGGCCTCCTGGACGAGCTCCATATTCCATCTGGACCACGACGACGTGAGCGATCAGAGCGCGCCCAGCGCCCAGGCCTTCCAGACGGAGGAGAAGAAGTGCAAAGGCTACATCCCCAGTTACTTAGACAAGGACGAGCTGTGCGTCGTGTGCGGTGATAAAGCCACGGGCTACCACTACCGCTGCATCACGTGCGAAGGCTGCAAGGGTTTCTTTAGAAGAACCATTCAGAAAAATCTCCATCCATCCTATTCCTGTAAATATGAAGGAAAGTGTGTCATAGACAAAGTCACAAGAAATCAGTGCCAGGAATGTCGCTTTAAAAAATGCATCTACGTTGGCATGGCAACAGATTTGGTCCTAGACGACAGCAAGCGTCTGGCCAAGAGGAAGCTCATTGAGGAGAACCGGGAGAAGAGGCGGCGG---GAGGAGCTGCAGAGATCCATGGGGCACAAGCCAGAGCCCACTGACCAGGAATGGGAGCTCATCAAGACCGTCACCGAGGCCCACGTGGCCACCAACGCCCAGGGCAGCCACTGGAAGCAGAAGCGGAAGTTCCTG---------------------------CCCGAAGACATTGGACAGGCGCCGATAGTGAACGCCCCGGAAGGTGGAAAGGTCGACCTGGAAGCCTTCAGCCATTTCACAAAAATCATCACACCAGCGATTACCAGAGTGGTGGATTTTGCCAAAAAGTTGCCTATGTTTTGTGAGCTGCCATGTGAAGACCAGATCATCCTCCTTAAAGGCTGCTGCATGGAGATCATGTCCCTCCGCGCAGCCGTGCGCTACGACCCGGAGAGTGAGACTTTGACCCTGAACGGGGAGATGGCGGTGACGCGCCGCCAGCTGAAAAACGGGGGCCTCGGGGTGGTGTCTGACGCCATCTTCGACCTGGGGATGTCGCTGTCCTCTTTTAACCTGGACGATACTGAGGTCGCTCTCCTTCAGGCCGTCCTGCTGATGTCTTCAGATCGCCCAGGGCTTGCCTGTGTTGAGAGAATAGAAAAATACCAAGATAGTTTCCTGCTGGCCTTTGAACACTATATCAATTACCGCCGGAATTC-------------------------------------------------------------------------------------------------------------------------------------------------
TRb_mouse.  ATGACTCCTAACAGTATGACAGAAAATGGCCTTCCAGCCTGGGACAAGCAGAAGCCCCGTCCAGACCGAGGCCAGGACTGGAAGCTGGTAGGAATGTCTGAAGCCTGCCTGCACAGGAAGAGCCACGTGGAGAGGCGTGGTGCACTGAAGAATGAGCAGACTTCCCCACACCTTATCCAGGCCACTTGGACAAGCTCTATATTCCACCTGGATCCTGACGATGTGAACGATCAGAGCATCTCAAGTGCCCAGACTTTCCAGACTGAAGAGAAGAAATGTAAAGGGTATATCCCCAGCTATTTAGACAAAGATGAGCTCTGTGTAGTGTGTGGGGACAAAGCCACAGGGTACCACTATCGCTGCATCACCTGTGAAGGCTGCAAGGGCTTCTTTAGAAGAACCATTCAGAAAAGTCTCCATCCATCTTATTCCTGTAAATATGAAGGAAAGTGCATCATAGACAAAGTCACCCGCAACCAGTGCCAGGAATGTCGCTTTAAGAAATGCATCTATGTTGGCATGGCAACAGACTTGGTGCTGGATGACAGCAAGAGGCTAGCCAAGCGGAAGCTTATAGAGGAGAACCGTGAGAAGAGGCGGCGG---GAAGAGCTACAGAAATCAATTGGGCACAAGCCAGAACCCACGGATGAGGAGTGGGAGCTCATCAAGACAGTCACTGAGGCCCACGTGGCCACCAATGCCCAGGGCAGCCACTGGAAGCAGAAGCGGAAATTCCTG---------------------------CCAGAAGACATTGGACAAGCACCCATCGTGAATGCCCCAGAAGGTGGCAAGGTTGACCTGGAAGCCTTCAGTCATTTTACAAAAATCATCACACCAGCAATTACCAGAGTGGTGGATTTTGCCAAAAAGTTGCCCATGTTTTGTGAGCTGCCATGTGAAGACCAGATCATCCTCCTCAAAGGCTGCTGCATGGAGATCATGTCCCTTCGAGCTGCTGTGCGCTATGACCCAGACAGCGAGACTCTAACTTTGAATGGGGAAATGGCAGTGACACGAGGCCAGCTGAAAAATGGGGGCCTTGGGGTGGTTTCAGATGCCATCTTTGACCTGGGCATGTCTCTGTCATCTTTCAACCTGGATGACACTGAAGTCGCCCTGCTTCAGGCCGTCCTGCTAATGTCTTCAGATCGCCCAGGGCTAGCCTGTGTTGAGAGAATAGAGAAATACCAAGACAGTTTCCTGTTAGCCTTTGAACACTATATCAATTACCGGAAGCACCATGTGACACACTTTTGGCCCAAACTCCTGATGAAGGTGACAGACCTGCGGATGATTGGAGCTTGCCATGCCAGCCGCTTCCTCCACATGAAGGTGGAGTGCCCCACTGAGCTCTTCCCGCCTCTGTTCTTAGAAGTATTTGAGGAC
TRb_rat...  ATGACTCCTAACAGTATGACAGAAAATCGCCTTCCAGCCTGGGACAAACAGAAGCCCCATCCAGACCGAGGCCAGGACTGGAAGCTGGTAGGAATGTCCGAAGCCTGCCTGCACAGGAAGAGCCATGTGGAGAGGCGTGGTGCATTGAAGAATGAGCAAACATCCTCACACCTCATCCAGGCCACTTGGGCGAGCTCTATATTCCATCTGGATCCAGACGATGTGAACGATCAGAGCGTCTCAAGCGCCCAGACTTTCCAGACCGAAGAGAAGAAATGTAAAGGGTATATCCCCAGCTATCTAGACAAGGATGAGCTCTGCGTAGTGTGCGGGGACAAAGCCACGGGGTACCACTATCGCTGCATCACCTGTGAAGGCTGCAAGGGTTTCTTTAGAAGAACCATTCAGAAAAGTCTCCATCCATCTTACTCCTGTAAATATGAAGGGAAGTGCATCATAGACAAAGTCACCCGTAACCAGTGCCAGGAATGTCGCTTTAAGAAATGCATCTATGTTGGCATGGCAACAGACCTGGTGCTGGATGACAGCAAGAGGCTAGCCAAGAGGAAGCTGATAGAAGAGAACCGTGAGAAGAGGCGGCGG---GAAGAGCTACAGAAATCCATTGGGCATAAGCCAGAGCCCACGGATGAGGAATGGGAGCTCATCAAGACAGTCACCGAGGCCCACGTGGCCACCAATGCCCAGGGCAGCCACTGGAAGCAGAAGCGGAAATTTCTG---------------------------CCTGAAGACATTGGACAAGCACCCATTGTGAACGCCCCGGAAGGTGGACAGGTTGATCTGGAAGCCTTCAGCCATTTTACAAAAATCATCACACCAGCAATCACCAGAGTGGTGGATTTCGCCAAAAAGTTGCCCATGTTTTGTGAGCTGCCCTGTGAAGACCAGATCATCCTCCTCAAAGGCTGCTGCATGGAGATCATGTCCCTCCGAGCTGCTGTGCGCTATGACCCAGACAGCGAGACTCTAACCTTGAATGGGGAAATGGCAGTGACACGGGGCCAGCTGAAAAACGGAGGTCTTGGGGTGGTGTCAGATGCGATCTTTGACCTGGGCATGTCTCTGTCGTCTTTCAACCTGGATGACACGGAGGTTGCCCTGCTTCAAGCCGTCCTGCTGATGTCTTCAGATCGCCCAGGGCTAGCTTGTGTTGAGAGAATTGAGAAATACCAAGACAGTTTCCTGTTGGCCTTTGAACACTATATCAATTACCGGAAGCACCATGTGACACACTTTTGGCCCAAACTCCTGATGAAGGTGACGGACCTGCGGATGATTGGAGCGTGCCACGCCAGCCGCTTCCTGCACATGAAGGTGGAGTGCCCCACCGAGCTCTTCCCGCCTCTCTTCTTGGAAGTCTTTGAGGAC
TRb_chicke  ------------------------------------------------------------------------------------------------------------------------------------------------------------------------------------------------------------------------------------------------------------------------------------ATGTCAGGGTATATACCCAGTTACTTAGACAAGGATGAGCTATGTGTAGTATGTGGGGACAAAGCCACCGGATATCATTATCGCTGCATCACTTGTGAAGGTTGCAAGGGATTTTTCAGAAGAACCATTCAGAAAAACCTCCATCCAACCTATTCCTGTAAATATGAAGGAAAATGTGTGATAGACAAAGTAACAAGAAATCAGTGCCAGGAATGTCGCTTCAAAAAATGTATCTTTGTTGGCATGGCAACAGATTTGGTGTTGGATGACAGCAAGAGGCTGGCAAAGAGGAAGCTGATAGAAGAAAATCGAGAGAAGAGGCGTCGG---GAAGAGCTGCAGAAAACGATTGGTCACAAACCAGAACCAACAGATGAGGAATGGGAGCTGATCAAAATTGTCACTGAAGCACATGTGGCCACCAATGCACAAGGAAGCCACTGGAAGCAGAAAAGGAAATTTCTG---------------------------CCAGAAGACATTGGGCAAGCACCAATAGTTAATGCCCCAGAAGGGGGGAAAGTGGATTTAGAAGCCTTCAGCCAGTTTACAAAAATTATCACACCAGCGATTACAAGAGTGGTGGATTTTGCCAAAAAGTTGCCTATGTTTTGTGAGCTGCCATGTGAAGACCAGATCATCCTTCTGAAAGGCTGCTGTATGGAGATAATGTCCCTCCGAGCAGCAGTTCGCTATGACCCCGAGAGTGAGACTTTAACGCTAAATGGGGAGATGGCGGTGACAAGGGGCCAGCTGAAAAATGGGGGTCTTGGCGTAGTTTCTGATGCCATTTTTGACCTGGGCATGTCTCTTTCTTCATTTAACCTGGATGACACCGAGGTTGCCCTTCTCCAGGCTGTCCTGCTCATGTCATCAGATCGCCCAGGCCTTGTTTGCGTCGAGAGAATAGAAAAGTGTCAAGAGGGTTTCCTCCTGGCATTTGAACACTACATTAATTACAGAAAACACCATGTTGCACATTTTTGGCCAAAACTGCTGATGAAAGTGACAGATCTGCGAATGATTGGAGCCTGCCATGCCAGCCGCTTCCTGCACATGAAGGTGGAGTGCCCCACAGAACTCTTCCCTCCATTGTTCCTGGAGGTGTTTGAGGAT
TRb_duck..  ------------------------------------------------------------------------------------------------------------------------------------------------------------------------------------------------------------------------------------------------------------------------------------ATGTCAGGGTATATACCCAGTTACTTAGACAAGGATGAGCTATGTGTAGTATGTGGGGACAAAGCCACCGGATATCATTATCGCTGCATCACTTGTGAAGGTTGCAAGGGATTTTTTAGAAGAACCATTCAGAAAAACCTCCATCCAACCTATTCCTGTAAATATGAAGGAAAATGTGTGATAGACAAAGTAACAAGAAATCAGTGCCAGGAATGTCGCTTCAAAAAATGTATCTTTGTTGGCATGGCAACAGATTTGGTGTTGGATGACAGCAAGCGGTTGGCAAAGAGGAAGCTGATAGAAGAAAATCGAGAGAAGAGACGTCGG---GAAGAGCTGCAGAAAACAATTGGGCACAAACCGGAGCCAACAGATGAGGAGTGGGAGCTGATCAAAATTGTCACTGAAGCACACGTGGCCACCAATGCACAAGGAAGCCACTGGAAGCAAAAAAGGAAATTTCTG---------------------------CCAGAAGACATTGGTCAAGCGCCAATAGTTAATGCCCCAGAAGGTGGGAAAGTGGATTTAGAAGCCTTCAGCCAGTTTACAAAAATTATCACACCAGCGATTACAAGAGTGGTGGATTTTGCCAAAAAGTTGCCTATGTTTTGTGAGCTGCCATGTGAAGACCAGATCATCCTTCTGAAAGGCTGCTGCATGGAGATAATGTCCCTCCGAGCAGCAGTTCGCTATGACCCCGAGAGTGAGACTTTAACGCTAAATGGGGAGATGGCGGTGACGAGGGGCCAGCTGAAAAATGGGGGTCTTGGCGTAGTGTCTGATGCCATTTTTGACCTGGGCATGTCTCTTTCTTCATTTAACCTGGATGACACCGAGGTTGCCCTTCTTCAGGCTGTTCTGCTCATGTCGTCAGATCGCCCAGGCCTTGTTTGTGTCGAGAGGATAGAAAAGTGTCAAGAGGGTTTCCTCCTGGCATTTGAACACTACATTAATTACAGAAAACACCATGTTGCACACTTTTGGCCAAAACTGCTGATGAAAGTGACAGATCTGCGAATGATTGGAGCCTGCCATGCCAGCCGCTTCCTGCACATGAAGGTGGAGTGCCCCACAGAACTCTTCCCTCCGTTGTTCCTGGAGGTGTTTGAGGAT
TRb_quail.  ---------------------------------------------------------------------------------------------------------------------------------------------------------------------------------------------------------------------------------------------------------------------------------------------------------------------------------------------------------------------------------------------------------------------------------------------------------------------------------------------------------------------------------------ATGGCAACAGATTTGGTGTTGGATGACAGCAAGAGGCTGGCAAAGAGGAAGCTGATAGAAGAAAATCGAGAGAAGAGGCGTCGG---GAGGAGCTGCAGAAAACAATTGGTCACAAGCCTGAACCAACAGATGAGGAATGGGAGCTGATCAAAATTGTCACTGAAGCACATGTGGCCACCAATGCACAAGGAAGCCACTGGAAGCAGAAAAGGAAATTTCTG---------------------------CCAGGAGATATTGGGCAAGCACCAATAGTCAATGCCCCAGAAGGGGGGAAAGTGGATTTAGAAGCCTTCAGCCAGTTTACAAAAATTATCACACCAGCGATTACAAGAGTGGTGGATTTTGCCAAAAAGTTGCCTATGTTTTGTGAGCTGCCATGTGAAGACCAGATCATCCTTCTGAAAGGCTGCTGTATGGAGATAATGTCCCTCCGAGCAGCAGTTCGCTATGACCCCGAGAGTGAGACTTTAACGCTAAATGGGGAGATGGCCGTGACAAGGGGCCAGCTGAAAAATGGGGGTCTCGGCGTAGTGTCTGATGCCATTTTTGACCTGGGCATGTCTCTTTCTTCATTTAACCTGGATGACACCGAGGTTGCCCTTCTCCAGGCTGTTCTGCTCATGTCGTCAGATCGCCCGGGCCTTGTTTGCGTCGAGAGGATAGAAAAATGTCAAGAGGGTTTCCTCCTGGCATTTGAACACTACATTAACTACAGAAAACACCATGTTGCACATTTTTGGCCAAAACTGCTGATGAAAGTGACAGATCTGCGAATGATTGGAGCCTGCCATGCCAGCCGCTTCCTGCACATGAAGGTGGAGTGCCCCACAGAACTCTTCCCTCCGTTGTTCCTGGAGGTGTTTGAGGAT
TRb_axolot  ---------------------------------------------------------------------------------------------------ATGCCCATCAGT---------------------------------------------------------------------------------------------------------------------------------------------------------------------ATGTCAGGGTACATACCCAGTTACTTAGATAAGGATGAGCTATGCGTCGTATGTGGTGATAAGGCCACCGGGTACCACTATCGCTGCATCACGTGTGAAGGCTGCAAGGGTTTCTTCCGGAGAACCATTCAGAAAAACCTCCACCCAACCTATTCTTGTAAATATGAAGGAAAATGTGTGATCGACAAAGTGACCAGGAACCAGTGTCAAGAATGCCGCTTCCGAAAATGCACCTACGTTGGCATGGCCACAGATTTGGTGCTGGACGACAGCAAGAGGTTGGCAAAGCGGAAGCTGATAGAAGAAAACCGGCAGAAGCGACGTCGG---GATGAGCTGCAGAAGACGCTCATACACCGCCCCGAGCCAAACCTGGAGGAGTGGGAGCTCATCCACATGGTCACCGACGCACACATGGCCACCAACGCACAAGGGAGCCACTGGAAGCAAAAAAGGAAATTCCTG---------------------------CCTGAAGATATTGGGCAGGCGCCAATCATGAATGCCCCAGATGGTGGGAAAGTGGACCTGGAAGCCTTTAGCCAGTTTACAAAAATCATCACGCCTGCGATTACCAGAGTGGTGGATTTTGCCAAAAAGTTACCTATGTTTAGTGAGCTGCCTTGTGAAGACCAAATCATCCTGCTGAAAGGCTGCTGCATGGAGATCATGTCCCTGCGGGCAGCCGTGCGCTACGACCCGGAAAGCAAAACCTTAACGCTGAATGGGGAAATGGCAGTGACCAGAGACCAGCTGAAAAATGGGGGTCTCGGTGTGGTTTCGGATGCCATCTTTGACCTTGGGATGTCGCTGTCGTCATTTAACCTGGATGATACTGAGGTGGCCCTACTCCAAGCAGTGCTGCTCATGTCGTCGGATCGCCCGGGCCTTCTCAACGTGGAGCAGATCGAGAAGTTCCAGGAGGGCTTCCTCTTGGCCTTCGAGCACTACATCAACTACCGGAAGCACAACGTGGCACATTTCTGGCCCAAGCTGCTGATGAAAGTGACAGACCTGCGCATGATCGGGGCCTGTCACGCCAGCCGCTTCCTGCACATGAAGGTGGAGTGCCCCACAGAACTCTTCCCCCCTCTTTTCCTGGAGGTCTTTGAGGAT
TRb_mudpup  ---------------------------------------------------------------------------------------------------ATGCCCATCAGT---------------------------------------------------------------------------------------------------------------------------------------------------------------------ATGTCAGGGTACATACCCAGTTATTTAGATAAGGATGAGCTATGCGTTGTATGTGGCGACAAAGCCACGGGGTACCACTATCGCTGCATCACGTGTGAAGGTTGTAAGGGTTTTTTTCGGAGAACCATTCAGAAAAACCTCCACCCAACCTATTCCTGTAAATATGAGGGTAAATGTGTGATAGACAAAGTCACCAGGAACCAGTGTCAAGAATGTCGCTTCAAGAAATGCACCCACGTTGGCATGGCCACCGACTTGGTGCTGGATGACGGCAAAAGGCTAGCAAAACGGAAGCTCATTGAAGATAATCGGGAGAAGAGGCGCAGA---GATGAGCTGCAGAAGACACTCATAGACCGTCCCGAGCCGACATCGGAGGAGTGGGGGCTGATCCAAATCGTCAAAGAAGCACACATGGCCACCAACGCAGAGGGAAGCCAGTGGAAACAGAAACGGATATTCCTG---------------------------CCCAAAGATATCGGACAGGCACCAATTGTAAATGCTCCAGAAAGTGGGAAGGTGGACCTGGAAGCCTTCAGTCAATTTACAAAAATCATTACGCCTGCGATTACCAGAGTAGTGGATTTTGCCAAAAAGTTACCAATGTTTTGCGAGCTGCCTTGTGAAGACCAAATAATCCTGCTGAAAGGGTGCTGCATGGAGATCATGTCCCTCAGGGCAGCCGTGCGCTACGACCCTGAGAGCAAGACCTTAACGCTCAATGGCGAAATGGCAGTGACCAGAGACCAGCTGAAAAATGGAGGGCTGGGCGTGGTGTCGGATGCCATCTTCGACCTGGGGATGTCGCTGTCGTCATTTAACCTGGACGATACGGAAGTGGCCCTACTGCAGGCAGTGCTGCTCATGTCTTCAGATCGGCCGGGCCTTCTCAGTGTGGAGCGAATCGAGAAGTTCCAGGAGGGCTTCCTCTTGGCCTTCGAGCACTACATCAACTTCCGGAAGCACAATGTGACGCACTTCTGGCCCAAGCTGCTGATGAAGGTGACAGACCTGCGCATGATCGGCGCATGCCATGCCAGCCGCTTCCTGCACATGAAGGTGGAGTGCCCCACCGAGCTCTTCCCCCCTCTCTTCTTGGAGGTCTTCGAGGAT
TRb_rana..  ---------------------------------------------------------------------------------------------------ATGCCTAGC---------------------------------------------------------------------------------------------------------------------------------------------AGC------------------------ATGTCAGGGTACATACCCAGCTATTTAGATAAAGATGAACTGTGCGTGGTGTGTGGAGACAAGGCTACAGGGTATCATTATAGATGCATCACTTGTGAAGGATGCAAGGGCTTTTTCAGGAGAACTATTCAGAAAAATCTTCACCCAAGCTATTCCTGTAAATATGAAGGAAAATGCGTGATAGACAAAGTAACAAGGAACCAGTGCCAAGAATGTCGTTTCAAAAAGTGCATCGCTGTTGGCATGGCAACAGATTTGGTTTTGGACGACAGCAAGCGTTTGGCAAAAAGAAAACTCATAGAAGAAAACAGAGAAAAGAGACGCAAA---GATGAACTACAGAAGACACTGGTACAAAAACCAGAACCGACACCAGAGGAGTGGGAGCTAATACAGGTTGTCACTGAAGCTCATGTGGCCACCAATGCACAGGGAAGTCACTGGAAACAGAAACGAAAATTTTTG---------------------------CCAGAAGATATCGGGCAGGCTCCTATAGTTAATGCACCGGAGGGTGGAAAAGTGGACTTAGAAGCCTTCAGCCAGTTTACAAAAATAATCACCCCAGCAATTACACGAGTGGTTGATTTTGCCAAAAAATTACCTATGTTTTGTGAGCTGCCATGCGAAGATCAGATCATCCTTCTCAAAGGCTGTTGCATGGAGATCATGTCCCTCCGAGCTGCAGTGCGCTATGATCCTGAAAGTGAGACCTTAACGCTGAATGGGGAAATGGCAGTGACAAGGGGACAGCTGAAAAATGGAGGACTAGGAGTGGTATCTGATGCCATTTTTGATTTGGGTGTATCGCTGTCTTCATTTAACCTTGATGATACCGAAGTCGCCTTGTTGCAGGCTGTGCTACTTATGTCATCAGATCGTCCTGGTCTCTCCAGTGTCGAAAGAATAGAGAAGTGCCAAGAAGGTTTCCTCTTGGCTTTTGAACACTACATTAATTACAGGAAACACAATGTTGCACACTTTTGGCCAAAACTGCTGATGAAAGTCACCGACCTCCGCATGATTGGAGCCTGCCATGCCAGCAGGTTCTTGCACATGAAAGTGGAGTGCCCCACTGAACTGTTCCCCCCACTTTTCTTGGAAGTGTTTGAGGAT
TRb_xenopu  ---------------------------------------------------------------------------------------------------ATGCCAAGC---------------------------------------------------------------------------------------------------------------------------------------------AGT------------------------ATGTCAGGGTATATACCCAGCTACTTGGATAAAGATGAGCTATGCGTGGTGTGTGGAGACAAGGCTACAGGGTATCATTATAGATGTATCACCTGCGAGGGCTGCAAGGGCTTTTTTAGAAGAACTATTCAGAAGAACCTCCACCCAAGCTATTCTTGTAAATATGAAGGAAAATGTGTTATAGACAAAGTAACAAGAAACCAGTGCCAAGAATGTCGCTTCAAAAAGTGCATCGCTGTTGGAATGGCAACAGACTTGGTTTTGGATGACAACAAACGTTTGGCAAAAAGAAAGCTCATAGAAGAAAACAGAGAAAAAAGACGGAAA---GATGAGATTCAGAAATCACTTGTTCAGAAACCTGAACCCACACAAGAAGAATGGGAGTTGATACAAGTTGTCACTGAAGCACATGTGGCCACCAACGCACAGGGAAGCCACTGGAAACAGAAAAGAAAATTTTTG---------------------------CCAGAGGACATTGGACAAGCTCCCATAGTTAATGCGCCCGAGGGTGGAAAAGTGGACTTAGAAGCCTTCAGCCAGTTTACAAAAATAATCACCCCAGCAATTACAAGAGTTGTTGATTTTGCCAAAAAGCTACCTATGTTTTGTGAGCTGCCATGTGAAGACCAGATCATCCTTCTTAAAGGCTGTTGTATGGAGATCATGTCGCTCCGAGCAGCAGTGCGTTATGACCCCGAAAGTGAAACTCTAACGTTAAATGGTGAGATGGCAGTGACAAGGGGGCAGCTAAAAAATGGAGGACTTGGAGTGGTTTCAGATGCCATCTTTGACTTAGGGGTATCGCTTTCTTCATTCAGTCTTGATGATACCGAAGTCGCCTTGTTGCAGGCTGTGCTGCTTATGTCATCAGATCGGCCTGGTCTTGCTAGCGTGGAGAGAATAGAAAAGTGCCAGGAAGGTTTCCTCTTGGCTTTTGAACACTACATTAATTACAGGAAACATAACATTGCACACTTTTGGCCAAAACTGCTGATGAAAGTCACCGACCTCCGCATGATTGGAGCGTGCCACGCCAGCCGGTTCCTGCACATGAAGGTGGAGTGCCCCACTGAACTGTTTCCCCCACTGTTCTTGGAAGTGTTTGAGGAC
TRb_bream.  ---------------------------------------------------------------------------------------------ATGTCAGAGCCAGCAGAAAAA------------------------------------------------------------------------------------------------------------------------------TGCTCC---CCCCGCTGGAAAGAT---GAGGCCATGCAAAATGGGTACATTCCAAGTTACCTGGACAAGGATGAACTATGTGTAGTGTGCGGGGACAAAGCCACAGGCTATCACTATCGGTGCATTACCTGCGAAGGTTGCAAGGGTTTCTTCAGGCGGACAATCCAGAAGAATCTCAACCCAACCTACGCTTGTAAGTACGAGGGGAAATGCGTCATCGATAAAGTTACCAGGAACCAGTGCCAGGAATGTCGCTTCAAGAAGTGCATTGCAGTGGGGATGGCAACCGACCTGGTGTTGGACAACAGTAAGAGGCTGGCCAAGCGGAAGCTAATCGAAGAGAACCGGGAGCGTCGTCGGAAG---GAGGAACTGCAGAAGACAGTGTGGGACCGACTGGAGCCCACACAGGAGGAGTGGGAACTCATCCGTATGGTGACCGAGGCCCATATGGCCACAAACGCCCAGGGCAACCACTGGAAGCAGAAGCGGAAGTTCCTGAGTGCAGCGTGGGTGAAGGAAACTAAGCCTGAGGAAATTGGTCAAGCATCCATGGTCAATCCCCCTGAAGGAAACAAAGTGGATATAGAAGCCTTCAGTCAGTTTACAAAAATTATCACCCCTGCCATAACCCGAGTGGTGGACTTTGCCAAAAAACTGCCTATGTTTTGTGAGCTGCCTTGTGAAGACCAGATCATCCTGTTGAAAGGTTGCTGCATGGAGATCATGTCACTGCGAGCTGCTGTTCGCTATGATCCCGAGAGCGAGACACTCACGCTAAACGGTGAGATGGCAGTCACACGGGGTCAGCTTAAGAACGGAGGCTTGGGTGTAGTCTCAGATGCCATCTTTGATCTTGGTGTGTCGCTGTCATCCTTTAACTTGGATGACTCTGAGGTGGCTCTTCTACAGGCTGTCATCCTACTTTCATCCGATCGGTCGGGCCTGAGTAGTGTTGAGCGAATTGAACGCTGCCAAGAGGAGTTTCTGCTGGCCTTTGAACATTACATCAATTACCGCAAACACAAAGTGGCACATTTCTGGCCAAAGCTGCTAATGAAGGTGACGGACCTGCGGATGATCGGTGCCTGCCACGCAAGCCGATTCCTCCACATGAAAGTTGAGTGTTCCACCGAGTTATTCCCTCCTCTCTTCCTAGAGGTCTTCGAGGAC
TRb_flound  ---------------------------------------------------------------------------------------------ATGTCAGAGCCAGCAGAAAAT------------------------------------------------------------------------------------------------------------------------------TGCTCC---CCCCGCTGGAAAGAT---GAGGCCATTCAAAATGGGTACATACCAAGTTACCTGGACAAGGATGAGCTATGTGTAGTGTGCGGGGACAAAGCCACAGGCTACCACTATCGCTGCATTACCTGTGAAGGTTGTAAGGGTTTCTTCAGGCGGACAATCCAGAAGAATCTGAACCCGACATATGCCTGCAAGTACGAGGGGAAGTGTGTCATCGACAAAGTGACCAGAAATCAGTGCCAGGAATGCCGCTTCAAGAAGTGCATTGCGGTGGGAATGGCGACGGACTTGGTGTTGGACGACAGCAAGCGGTTGGCCAAGCGGAAGCTAATCGAGGAGAACCGGGAGCGCCGTCGAAAG---GAGGAACTGCAGAAGACGGTGTGGGACCGACTGGAGCCCACCCAGGAGGAGTGGGACCTCATCCGCATGGTGACTGAGGCCCATATGGCCACGAATGCACAGGGCAACCACTGGAAGCAGAAGCGGAAATTCCTGAGTGCAGCGGGGGTGAAGGAAGATAAGCCTGAGGAAATTGGTCAAGCGTCCATGGCAAATACACCTGAAGGAAACAAAGTGGATATAGAAGCCTTCAGTCAGTTTACAAAAATTATCACCCCTGCCATAACCCGAGTGGTGGACTTTGCCAAAAAACTGCCTATGTTTTGTGAGTTGCCTTGTGAAGACCAGATCATCCTGTTGAAAGGCTGTTGCATGGAGATCATGTCGCTGCGAGCTGCTGTTCGCTACGATCCGGAGAGCGAGACTCTCACGTTGAACGGGGAGATGGCGGTCACGCGGGGTCAGCTTAAGAACGGAGGCCTGGGTGTCGTCTCAGATGCCATCTTCGACCTTGGCGTGTCGCTGTCCTCCTTTAACTTGGACGACTCAGAGGTGGCTCTTCTACAGGCGGTCATCCTGCTTTCATCCGATCGGCCAGGCCTGAGTAGTGTGGAGCGGATCGAGCCCTGCCAAGAGGAGTTCCTGCTGGCCTTTGAACATTACATCAACTACCGCAAACACAAATTGGCACATTTCTGGCCCAAGCTGCTAATGAAGGTGACGGACCTGCGGATGATCGGCGCCTGCCACGCCAGCCGATTCCTCCACATGAAAGTGGAGTGTCCCACCGAGCTATTCCCTCCTCTCTTCCTGGAGGTCTTCGAGGAC
TRb_medaka  ------------------------------------------------------------------------------------------------------------------------------------------------------------------------------------------------------------------------------------------------------------------------------------ATGTCAGGTTACATACCGAGTTACCTGGACAAGGATGAACTGTGTGTCGTGTGCGGGGACAAAGCCACAGGATATCACTATCGCTGCATCACCTGTGAGGGTTGCAAGGGATTCTTCAGGCGGACCATACAGAAAAACCTCAATCCAACGTACGCCTGTAAGTACGAGGGGAAGTGCGTCATCGACAAAGTGACCAGGAACCAGTGCCAGGAATGTCGCTTCAAGAAATGCATAGCCGTGGGAATGGCAACAGACTTGGTGTTGGATGACGGCAAGCGGTTGGCCAAGAGGAAGCTCATCGAGGAGAACCGGGAGCGCCGTCGCAAA---GAGGAGCTGCAGAAAACGGCGTGGGACCGGCTGGAGCCCACCCAGGAGGAGTGGGACCTCATCCGCCTGGTGACTGAGGCCCACACGACCACCAACGCTCAGGGCAGCCACTGGAAGCAGAAGAGGAAATTCCTGAGTCAGGCGGGGGGAAAGGAAACTAAGCCAGAGGATTTTGGTCAATCATCCGTGGTCAGTTCACCCGATGGAAACAAAGTGGACATTGAAGCCTTCAGTCAGTTTACAAAAATTATCACCCCTGCTATAACCAGAGTGGTGGACTTTGCCAAAAAACTGCCAATGTTTTGCGAGCTGCCTTGTGAGGACCAGATCATCCTGCTGAAAGGCTGCTGCATGGAGATTATGTCGCTGCGTGCCGCCGTTCGCTACGACCCGGAGAGCGAGACCTTGACGCTGAACGGCGAAATGGCTGTCACCCGGGATCAGCTGAAAAATGGAGGCCTGGGCGTGGTTTCAGACGCCATCTTTGACCTGGGCGTGTCGCTTTCCTCCTTTAACCTGGATGACTCGGAGGTGGCTCTCCTGCAAGCTGTCATCCTGCTCTCCTCTGATCGTCCGGGCCTGAGCAGCACGGACCGGATCGAGCGATGCCAAGAGGAGTTCCTGCTCGCCTTTGAACATTACATCAACCACCGCAAACACAAAGTGGCGCACTTCTGGCCTAAGCTGCTAATGAAAGTGACGGACCTGCGCATGATCGGCGCCTGCCACGCCAGCCGATTCCTCCACCTGAAGGTGGAGTGTCCCACTGAGCTGTTCCCCCCACTTTTCCTGGAGGTCTTTGAGGAC
TRb_salmon  ---------------------------------------------------------------------------------------------ATGTCAGAGCAAGGAGACAAA------------------------------------------------------------------------------------------------------------------------------TGCACCACCCCCCGCTGGAAACAT---GAGGCCATGCAAAATGGGTACATCCCTAGTTACCTGGACAAGGACGAGTTATGTGTGGTGTGTGGGGACAAAGCTACAGGATATCACTATCGCTGTATCACCTGTGAAGGATGCAAGGGTTTCTTCCGGCGGACGATCCAGAAGAACCTGAACCCAACGTACGCGTGTAAGTACGAGGCGAAGTGCATCATCGATAAGGTGACCAGGAACCAGTGCCAGGAATGTCGCTTCAAGAAGTGCATCGCTGTCGGCATGGCAACAGACTTGGTGCTGGACGACAGCAAGCGGCTCGCCAAGCGGAAGTTGATCGAGGAGAACCGTGAGCGGCGGCGGAAG---GAGGAGCTCCAGAAGACGGTGTGGGACCGGCCTGAGCCGTCCCAGGAGGAGTGGGACCTGATCCGCATGGTCACCGAGGCCCACATGTCAACTAACGCCCAGGGCAACCACTGGAAACAGAAACGCAAGTTCTTGAGTGCAGTGGGGGTGAAGGAAACCAAGCCCGAGGACATTGGTCAAGCGCCGGTCATAAATGCACCTGAAGGGAGCAAAGTGGACATAGAAGCCTTCAGTCAGTTTACAAAAATTATCACCCCCGCCATTACCCGAGTGGTGGACTTTGCCAAAAAGCTGCCTATGTTCTGTGAGCTGCCTTGTGAAGACCAGATTATCCTATTGAAAGGCTGCTGCATGGAGATCATGTCTTTACGGGCGGCCGTTCGCTATGACCCCGAGAGCGAGACGCTGACGCTTAACGGAGAGATGGCCGTGACCCGCGGCCAGCTGAAGAACGGAGGCCTGGGTGTGGTGTCGGACGCTATCTTTGATTTGGGCTTATCGCTGTCTTCGTTCCACCTGGACGACTCTGAGGTCGCTCTGCTACAGACCGTCATCCTCCTGTCCTCCGACCGTCCGGGGCTGACCAGCGTGGACCGTATTGAGCGCTGTCAGGAGGAGTTCCTTCTGGCCTTTGAACATTACATCAACTACCGCAAACACAAGGTGGCGCAATTCTGGCCCAAGCTGCTGATGAAGGTGACGGACCTGCGGATGATCGGGGCGTGCCACGCCTCCCGCTTCCTGCATATGAAGGTGGAGTGCCCCAATGAACTTTTCCCCCCACTCTTCCTAGAGGTCTTTGAGGAC
TRb_zfish.  ---------------------------------------------------------------------------------------------ATGTCAGAGCAAGCAGACAAA------------------------------------------------------------------------------------------------------------------------------TGCAAC---TCCCGCTGGAAAGAT---GAGGCCATGCAGAATGGGTACATACCAAGTTACCTGGACAAGGATGAGCTGTGTGTTGTTTGTGGAGACAAAGCAACTGGTTATCACTATCGCTGCATTACATGTGAGGGCTGCAAAGGTTTCTTTCGACGCACAATTCAGAAGAACTTAAACCCAACATACGCATGCAAGTATGAAGGAAAGTGTGTCATTGACAAAGTTACCCGAAACCAGTGCCAAGAATGTCGCTTCAAGAAATGCATCGCTGTTGGCATGGCTACAGACTTGGTATTGGATGACAGTAAACGTTTAGCCAAGCGGAAGCTGATTGAGGAGAACCGTGAACGCCGACGGCGT---GAGGAGCTGCAGAAGACTGTATGGGATCGACCAGAGCCCACACAGGAAGAGTGGGAGATGATACGGGTTGTCACAGAGGCCCATATGGCCACAAATGCCCAAGGCAACCACTGGAAACAAAAGCGCAAATTCCTG---------------------------CCAGAAGACATTGGATCGGCACCTATTGTCAATGCACCAGAGGGGAACAAAGTGGACATTGAAGCCTTCAGTCAGTTTACAAAAATTATCACCCCCGCCATCACTCGTGTCGTGGATTTTGCCAAAAAGCTACCCATGTTCTGTGAGCTGCCTTGTGAGGACCAGATCATTTTGCTGAAGGGTTGTTGCATGGAGATCATGTCTCTTCGAGCAGCAGTGCGTTATGACCCCGAGAGCGATACTCTGACGCTAAACGGGGAGATGGCTGTCACACGGGGCCAGCTCAAGAATGGGGGTTTGGGTGTTGTCTCAGATGCCATCTTTGATCTGGGTGTCTCGCTGTCCTCTTTTAACTTGGACGATTCAGAGGTGGCGTTGTTACAAGCCGTGATTCTGCTTTCCTCTGATCGTCCAGGTTTAACAAGCGTTGAGCGGATAGAGCGTTGTCAGGAGGAGTTTCTTTTGGCCTTTGAACATTACATCAACTACCGTAAGCACAAGGTGGCTCACTTTTGGCCCAAACTGCTGATGAAGGTGACAGACCTGCGCATGATTGGTGCCTGCCATGCCAGCCGCTTCCTGCACATGAAGGTGGAATGTCCCACAGAGCTCTTTCCGCCCCTCTTCCTGGAAGTGTTTGAAGAC
TRb_eel...  ---------------------------------------------------------------------------------------------ATGTCAGAGCAAGCAGGGAAA------------------------------------------------------------------------------------------------------------------------------TGTAGC---CCCAGATGGAAAGAACATGAGCTCATGCAACATGGGTACATACCAAGTTACTTGGATAAGGATGAGTTGTGCGTAGTATGCAGTGACAAAGCCACTGGCTATCACTACCGGTGTATTACCTGTGAGGGCTGCAAGGGATTTTTCCGACGGACAATCCAGAAGAACCTACATCCAACGTACGCTTGTAAGTACGAAGGAAAGTGTGCCATCGACAAGGTGACCAGGAACCAATGCCAGGAATGCCGCTTCAAAAAATGCATTGCAGTTGGCATGGCAACAGACCTCGTGCTGGACGACAGCAAGCGTCTGGCCAAGCGGCGGCTGATCGAGGAGAACCGGCAGCGCCGCCGTCGGAGGGAGGAGGTCCAGAGGAAAGTGTGGAGCAAGCCGGAGCCCACGCCCGACGAGTGGGAGCTGATCCGGGCTGTGACCGAGGCCCATGTGGCCACTAATGCTCAGGGCAACCACTGGAAGCAGAAACGCAAATTCCTGAGAGCAGTGGAGGTGAAGGAGTCCAAGGCAGAGGACATCGGTCAAGCTCCGATCATCAATGCACCGGATGGAAGCAAAGTGGACTTAGAAGCCTTCAGCCAGTTTACACAAATTATCACCCCTGCTATCACCAGGGTGGTAGACTTTGCCAAAAAGCTACCCATGTTCTGTGAGTTACCGTGCGAGGACCAGATCATTCTCCTGAAGGGCTGCTGTATGGAGATCATGTCCCTGCGGGCGGCAGTGCGCTACGACCCGGAGAGTGAGACGCTCACTCTGAACGGGGAAATGGCCGTGACTCGGGGTCAGCTGAAGAACGGGGGGCTGGGAGTGGTATCAGACGCCATCTTTGACTTGGGCGTGTCCCTGTCCTGCTTCAACCTGGATGATTCTGAGGTGGCCCTGCTGCAGGCTGTCATCCTCATGTCCTCAGACCGTCCGGGGCTGACAAGTGTGGAACGGATCGAACAGTGCCAGGAGGACTACCTCCTTGCCTTCGAGCACTACATCAACTATCGCAAACACAAGGTGTCGTACTTCTGGCCCAAGCTGCTGATGAAGGTGACGGACCTGCGGATGATCGGGGCGTGCCACGCCAGCCGCTTTCTGCACATGAAGGTGGAGTGTCCCACCGAGCTGTTCCCCCCGCTCTTCCTGGAAGTGTTTGAAGAC

   NR2A1 (RAR - alpha) DBD - 394-591; LBD - 733-1521
   -------------------------------------------------
RARa_human  ------------------------------------------------------------------------------------------------------------------------------------ATGGCCAGCAACAGCAGCTCCTGCCCGACACCTGGGGGCGGGCACCTCAATGGGTACCCGGTGCCTCCCTACGCCTTCTTCTTCCCCCCTATGCTGGGTGGACTCTCCCCGCCAGGCGCTCTGACCACTCTCCAGCACCAGCTTCCAGTTAGTGGATATAGCACACCATCCCCAGCCACCATTGAGACCCAGAGCAGCAGTTCTGAAGAGATAGTGCCCAGCCCTCCCTCGCCACCCCCTCTACCCCGCATCTACAAGCCTTGCTTTGTCTGTCAGGACAAGTCCTCAGGCTACCACTATGGGGTCAGCGCCTGTGAGGGCTGCAAGGGCTTCTTCCGCCGCAGCATCCAGAAGAACATGGTGTACACGTGTCACCGGGACAAGAACTGCATCATCAACAAGGTGACCCGGAACCGCTGCCAGTACTGCCGACTGCAGAAGTGCTTTGAAGTGGGCATGTCCAAGGAGTCTGTGAGAAACGACCGAAACAAGAAGAAGAAG---GAGGTGCCCAAGCCCGAGTGCTCTGAGAGCTACACGCTGACGCCGGAGGTGGGGGAGCTCATTGAGAAGGTGCGCAAAGCGCACCAGGAAACCTTCCCTGCCCTCTGCCAGCTGGGCAAATACACTACGAACAACAGCTCAGAACAACGTGTCTCTCTGGACATTGACCTCTGGGACAAGTTCAGTGAACTCTCCACCAAGTGCATCATTAAGACTGTGGAGTTCGCCAAGCAGCTGCCCGGCTTCACCACCCTCACCATCGCCGACCAGATCACCCTCCTCAAGGCTGCCTGCCTGGACATCCTGATCCTGCGGATCTGCACGCGGTACACGCCCGAGCAGGACACCATGACCTTCTCGGACGGGCTGACCCTGAACCGGACCCAGATGCACAACGCTGGCTTCGGCCCCCTCACCGACCTGGTCTTTGCCTTCGCCAACCAGCTGCTGCCCCTGGAGATGGATGATGCGGAGACGGGGCTGCTCAGCGCCATCTGCCTCATCTGCGGAGACCGCCAGGACCTGGAGCAGCCGGACCGGGTGGACATGCTGCAGGAGCCGCTGCTGGAGGCGCTAAAGGTCTACGTGCGGAAGCGGAGGCCCAGCCGCCCCCACATGTTCCCCAAGATGCTAATGAAGATTACTGACCTGCGAAGCATCAGCGCCAAGGGGGCTGAGCGGGTGATCACGCTGAAGATGGAGATCCCGGGCTCCATGCCGCCTCTCATCCAGGAAATGTTGGAGAACTCAGAGGGCCTGGACACTCTGAGCGGACAGCCGGGGGGTGGGGGGCGGGACGGGGGTGGCCTGGCCCCCCCGCCAGGCAGCTGTAGCCCCAGCCTCAGCCCCAGCTCCAACAGAAGCAGCCCGGCCACCCACTCCCCG
RARa_mouse  ------------------------------------------------------------------------------------------------------------------------------------ATGGCCAGCAATAGCAGTTCCTGCCCAACACCTGGGGGCGGGCACCTCAATGGGTACCCAGTACCCCCCTACGCCTTCTTCTTTCCCCCTATGCTGGGTGGACTCTCCCCACCCGGCGCTCTCACCAGCCTCCAGCACCAGCTTCCAGTCAGTGGTTACAGCACACCGTCCCCAGCCACCATCGAGACCCAGAGCAGCAGTTCCGAAGAGATAGTACCCAGCCCTCCCTCACCACCGCCCCTGCCCCGCATCTACAAGCCTTGCTTTGTTTGTCAAGACAAATCATCCGGCTACCACTATGGGGTCAGTGCCTGTGAGGGCTGTAAGGGCTTCTTCCGACGAAGCATCCAGAAGAACATGGTGTATACGTGTCACCGGGACAAGAACTGCATCATCAACAAGGTGACCCGGAACCGCTGCCAGTACTGCCGGCTGCAGAAATGTTTCGACGTGGGCATGTCCAAGGAGTCGGTGCGAAACGATCGAAACAAAAAGAAGAAA---GAGGCACCCAAGCCCGAGTGCTCAGAGAGCTACACGCTGACGCCTGAGGTGGGCGAGCTCATTGAGAAGGTTCGCAAAGCGCACCAGGAGACCTTCCCGGCCCTCTGCCAGCTGGGCAAGTACACTACGAACAACAGCTCAGAACAACGAGTCTCCCTGGACATTGACCTCTGGGACAAGTTCAGTGAACTCTCCACCAAGTGCATCATTAAGACTGTGGAGTTCGCCAAGCAGCTTCCCGGCTTCACCACCCTCACCATCGCCGACCAGATCACCCTCCTCAAGGCTGCCTGCCTGGATATCCTGATTCTGCGAATCTGCACGCGGTACACGCCTGAGCAAGACACAATGACCTTCTCAGATGGACTGACCCTGAACCGGACTCAGATGCACAACGCTGGCTTTGGCCCCCTCACCGACTTGGTCTTTGCCTTCGCCAACCAGCTGCTGCCCCTGGAGATGGACGATGCTGAGACTGGACTGCTCAGTGCCATCTGCCTCATCTGTGGAGACCGACAGGACCTGGAGCAGCCAGACAAGGTGGACATGCTGCAAGAGCCGCTGCTGGAAGCACTGAAAGTCTACGTCCGGAAACGGAGGCCCAGCCGACCCCACATGTTCCCCAAGATGCTGATGAAGATCACAGACCTTCGGAGCATCAGCGCCAAGGGAGCTGAACGGGTGATCACATTGAAGATGGAGATCCCAGGCTCCATGCCACCGCTGATCCAGGAAATGCTGGAGAACTCTGAGGGCTTGGACACTCTAAGCGGACAGTCGGGGGGCGGAACACGAGATGGGGGTGGCCTGGCCCCCCCTCCGGGTAGCTGTAGCCCCAGCCTCAGTCCCAGCTCCCACAGAAGCAGCCCAGCCACCCAATCCCCA
RARa_wmous  ------------------------------------------------------------------------------------------------------------------------------------ATGGCCAGCAATAGCAGTTCCTGCCCAACACCTGGGGGCGGGCACCTCAATGGGTACCCAGTACCCCCCTACGCCTTCTTCTTCCCCTCTATGCTGGGTGGGCTCTCCCCACCCGGTGCTCTCACCAGCCTCCAGCACCAGCTTCCAGTCAGTGGTTACAGCACACCGTCCCCAGCCACCATCGAGACCCAGAGCAGCAGTTCCGAAGAGATAGTACCCAGCCCTCCCTCACCACCACCCCTGCCCCGCATCTACAAGCCTTGCTTTGTTTGTCAAGACAAATCATCCGGCTACCACTATGGGGTCAGCGCCTGTGAGGGCTGTAAGGGCTTCTTCCGACGAAGCATCCAGAAGAACATGGTGTATACGTGTCACCGGGACAAGAACTGCATCATCAACAAGGTGACCCGGAACCGCTGCCAGTACTGCCGGCTGCAGAAATGCTTCGAAGTGGGCATGTCCAAGGAGTCGGTGCGAAACGATCGAAACAAAAAGAAGAAA---GAGGCACCCAAGCCCGAGTGCTCAGAGAGCTACACGCTGACGCCTGAGGTGGGCGAGCTCATTGAGAAGGTTCGCAAAGCGCACCAGGAGACCTTCCCGGCCCTCTGCCAGCTGGGCAAGTACACTACGAACAACAGCTCAGAACAACGAGTCTCCCTGGACATTGACCTCTGGGACAAGTTCAGTGAACTCTCCACCAAGTGCATCATTAAGACTGTGGAGTTCGCCAAGCAGCTTCCCGGCTTCACCACCCTCACCATCGCCGACCAGATCACCCTCCTCAAGGCTGCCTGCCTGGATATCCTGATTCTGCGAATCTGCACGCGGTACACGCCTGAGCAAGACACAATGACCTTCTCAGATGGACTGACCCTGAACCGGACTCAGATGCACAACGCTGGCTTTGGCCCCCTCACCGACTTGGTCTTTGCCTTCGCCAACCAGCTGCTGCCCCTGGAGATGGACGATGCTGAGACTGGACTGCTCAGTGCCATCTGCCTCATCTGTGGAGACCGACAGGACCTGGAGCAGCCAGACAAGGTGGACATGCTGCAAGAGCCGCTGCTGGAAGCACTGAAAGTCTACGTCCGGAAACGGAGGCCCAGCCGACCCCACATGTTCCCCAAGATGCTGATGAAGATCACAGACCTTCGGAGCATCAGCGCCAAGGGAGCTGAACGGGTGATCACATTGAAGATGGAGATCCCAGGCTCCATGCCACCGCTGATCCAGGAAATGCTGGAGAACTCTGAGGGCTTGGACACTCTAAGCGGACAGTCGGGGGGCGGAACACGAGATGGGGGTGGCCTGGCCCCACCTCCGGGTAGCTGTAGCCCCAGCCTCAGTCCCAGCTCCCACAGAAGCAGCCCAGCCACCCAATCCCCA
RARa_rat..  ---------------------------------------------------------------------------------------------------------------------------------------------ATGTACGAAAGTGTAGAAGTCGGGGGGCTTACCCCCGCCCCTAACCCCTTCCTAGTGGTGGACTTTTATAACCAGAACCGGGCCTGTTTGCTCCAGGAGAAGGGGCTCCCTGCCCCGGGTCCCTACTCCACCCCACTCCGGACTCCGCTTTGGAATGGCTCAAACCACTCCATCGAGACCCAGAGCAGCAGTTCGGAAGAGATAGTGCCCAGCCCTCCCTCACCACCACCCCTGCCTCGAATCTACAAGCCTTGCTTTGTTTGTCAAGACAAGTCATCCGGCTACCACTATGGGGTTAGCGCCTGTGAGGGCTGTAAGGGCTTCTTCCGACGCAGTATCCAAAAGAACATGGTGTATACGTGTCACCGGGACAAGAACTGCATCATCAACAAGGTGACCCGGAACCGCTGCCAGTACTGCCGGCTGCAGAAATGCTTCGAAGTGGGCATGTCCAAGGAGTCGGTGCGAAACGACCGAAACAAAAAGAAGAAA---GAAACACCCAAGCCCGAGTGCTCAGAGAGCTACACGCTGACACCGGAGGTGGGGGAACTCATCGAGAAGGTGCGCAAAGCCAACCAGGAGACCTTCCCGGCCCTCTGCCAGCTGGGCAAGTACACTACGAACAACAGCTCAGAACAACGTGTCTCTCTGGACATTGACCTCTGGGACAAGTTCAGTGAACTCTCCACCAAGTGTATCATTAAGACTGTGGAGTTCGCCAAGCAGCTTCCCGGCTTCACCACCCTCACCATTGCCGACCAGATTACCCTTCTCAAGGCTGCCTGCCTGGACATCCTGATTCTGCGAATCTGCACGCGGTACACACCTGAGCAAGACACAATGACCTTCTCAGATGGACTGACCCTGAACCGGACTCAGATGCACAACGCTGGCTTTGGCCCCCTCACCGACTTGGTCTTTGCCTTCGCCAACCAGCTGCTGCCCCTGGAGATGGACGATGCTGAGACCGGACTGCTCAGTGCCATCTGCCTCATCTGTGGAGACCGACAGGACCTGGAGCAGCCAGACAAGGTGGACATGCTGCAGGAGCCGCTGTTGGAAGCACTGAAAGTCTATGTCCGGAAACGGAGGCCCAGCCAGCCCCACATGTTCCCCAAGATGCTGATGAAGATCACGGACCTTCGGAGTATCAGCGCCAAGGGAGCTGAACGGGTGATCACATTGAAGATGGAGATCCCTGGTTCCATGCCACCACTTATCCAGGAAATGTTGGAGAACTCTGAGGGCTTGGACACTCTAAGCGGACAGTCGGGGGGCGGAACACGAGATGGGGGTGGCCTGGCCCCTCCTCCGGGTAGCTGTAGCCCCAGCCTCAGTCCCAGCTCCCACAGAAGCAGCCCAGCCACTCAATCCCCA
RARa_chick  ------------------------------------------------------------------------------------------------------------------------------------ATGGCCAGCAACAGCAGCTCCTGCCCCACGCCCGGGGGGGGGCACCTGAACGGCTACCCCGTCACCCCCTACGCCTTTTTCTTTCCCCACATGCTGGGGGGGCTCTCCCCTCCCAGCTCGCTGCCCGGCATCCAGCACCAGCTGCCCGTCAGCGGCTACAGCACGCCCTCGCCTGCCACCGTGGAGACGCAGAGCACCAGCTCAGAGGAGATCGTGCCCAGCCCGCCCTCCCCGCCGCCACTGCCGCGCATCTACAAGCCGTGCTTCGTCTGCCAGGACAAATCCTCCGGGTACCACTATGGGGTCAGCGCCTGCGAGGGCTGCAAGGGCTTCTTCCGCCGCAGCATCCAGAAGAACATGGTGTACACGTGCCACCGGGACAAGAACTGCATCATCAACAAGGTGACGCGCAACCGCTGCCAGTACTGCCGCCTGCAGAAGTGCTTCGAGGTCGGGATGTCCAAGGAGTCCGTCCGCAATGACCGCAATAAGAAGAAGAAG---GACGTGCCGAAGACGGAGTGCTCGGAGAGTTACATCGTCACCCCCGAGGTGGAGGAGCTGATCGAGAAGGTCCGCAAAGCGCACCAGGAGACGTTCCCTGCGCTGTGCCAGCTGGGCAAATACACCACGAACAACAGCTCGGAGCAGCGCGTGTCGCTGGACATCGACCTGTGGGACAAATTCAGCGAGCTGTCCACGAAGTGCATCATCAAGACGGTGGAGTTCGCCAAGCAGCTGCCCGGCTTCACCACGCTCACCATCGCCGACCAGATCACGCTGCTCAAAGCCGCCTGCCTGGACATCCTGATCCTGCGGATCTGCACGCGCTACACCCCCGAGCAGGACACCATGACCTTCTCGGACGGGCTGACGCTGAACCGCACGCAGATGCACAACGCCGGCTTCGGGCCGCTCACAGACCTGGTGTTCGCCTTCGCCAATCAGCTGCTGCCGCTGGAGATGGACGACGCCGAGACCGGACTGCTGAGCGCCATCTGCCTCATCTGCGGGGACCGCCAGGACCTGGAGCAGCCCGACAAGGTGGACAAACTGCAGGAGCCGCTGCTGGAGGCGCTGAAGATCTACGTGAGGAAGAGGAGGCCCAACAAACCCCACATGTTCCCCAAAATGCTGATGAAGATCACAGATCTCCGCAGCATCAGCGCCAAGGGCGCGGAGCGGGTGATCACACTGAAGATGGAGATCCCAGGCTCGATGCCGCCGCTCATCCAGGAGATGTTGGAGAACTCGGAGGGCATGGACACGCTGGGGGGGCAGCCGGGCGGT------CCCCGCACGGGAGGTTTGGGGCCCCCCCCGGGCAGCTGCAGCCCCAGCCTCTCGCCGAGCTCCACGCGCAGCAGCCCGGCCACGCACTCGCCG
RARa_xenop  ------------------------------------------------------------------------------------------------------------------------------------ATGAGCAGTAAGGACAACACTTGCCCCCCTCCTGGGCCCGGCCACATCAATGGATTCCACGTACCCCATTATGCTTTCTTCTTTCCACATATGTTGGGGGGTATGTCCCNNACGGGGGGGCTCCCAGGAGTTCAACACCAACCCCCGCTCAGTGGCTACAGCACCCCTTCTCCTGCCACAATTGAGACTCAGAGCACGAGTTCAGAGGAGATTGTACCCAGCCCCCCTACCCCACCACCGCTCCCCAGAATATACAAGCCCTGCTTTGTGTGTCAGGACAAGAGTTCGGGGTATCACTATGGAGTCAGCGCTTGTGAAGGTTGCAAGGGCTTTTTCCGTCGCAGTATCCAGAAGAACATGGTGTACACGTGTCACAGAGACAAGAATTGCATCATAAACAAAGTCACGCGCAACCGCTGCCAGTATTGCCGATTGCAGAAATGTTTTGAGGTCGGAATGTCTAAAGAATCCGTACGGAATGATCGCAACAAGAAGAAAAAG---GAGTCCCCAAAGCCTGAGGCAATAGAGAGTTACATACTGAGCCCAGAGACACAAGATCTCATTGAGAAAGTGCAAAAAGCCCACCAGGAGACCTTCCCTGCACTCTGCCAGCTGGGCAAATACACTACAAGTTTTAGCTCGGAGCAGCGGGTTTCTCTGGACATCGACCTGTGGGACAAGTTCAGTGAGCTCTCCACTAAATGTATCATCAAGACGGTGGAATTTGCCAAACAGTTGCCGGGATTCACCACTCTGACCATCGCCGACCAGATCACCCTCCTGAAATCCGCCTGCCTGGATATTCTTATCCTGCGAATTTGCACACGTTACACCCCTGATCAGGACACCATGACATTCTCAGACGGACTGACCCTAAACCGCACTCAGATGCACAACGCGGGGTTCGGACCTCTCACAGACCTGGTCTTCGCCTTCGCTAATCAGCCTGTGCCGCTTGAAATGGACGACGCTGAGACCGGTCTACTGAGTGCCATCTGCCTCATCTGTGGAGACCGGCAGGACCTGGAGCAGCCAGATAAAGTGGACAAACTGCAGGAGCCTCTTTTGGAAGCGTTAAAGATCTACGTCAGGACCAGGCGACCCCAAAAACCTCACATGTTCCCCAAAATGCTCATGAAGATCACAGACCTGCGGACAGTCAGTGCCAAGGGTGCGGAGCGTGTGATCACTCTGAAGATGGAGATCCCGGGGGCCATGCCC---CTCATCCAGGAGATGTTGGAGAACTCGGAGGGGTTGGACACATTGGGGGGTGGGGCATCC---------AGTGACGCACCAGTCACACCAGTAGCACCAGGAAGCTGCAGTCCCAGTCTGTCTCCCAGTTCCACTCACAGCAGCCCCTCCACTCACTCACCC
RARa_newt.  ------------------------------------------------------------------------------------------------------------------------------------ATGGCGAGTAACGGGGGCTCATGCCCTTCTTCAGGAGGG---CACATGAACGGCTACCCAGTGCCCCATTATGCCTTCTTCTTTCCGCACATGCTGGGGGGCTTGTCCCCACCTGGATCTCTGGCGGGGATTCCACACCCGCTGCCGGTCAGCGCGTACAGCACCCCCTCACCAGCCACAATAGAGACTCAGAGTACCAGCTCGGAAGAGATTGTGCCCAGCCCCCCCTCGCCTCCCCCGCTACCCCGCATCTACAAGCCCTGCTTCGTGTGCCAGGACAAGTCATCCGGGTACCATTATGGAGTCAGTGCCTGCGAAGGGTGCAAGGGTTTCTTCCGGAGAAGCATCCAGAAGAACATGGTGTACACCTGCCATCGGGACAAGACCTGCATCATCAACAAGGTGACGCGGAACCGCTGCCAGTACTGCCGGCTGCAGAAGTGCTTCGAAGTGGGCATGTCCAAAGAGTCCGTTAGGAATGACCGGAACAAGAAGAAGAAGCAGGAGGCCCCAAAGCAAGAGTGCACCGAGAGCTACATCATCACCCCGGAGGTGGAGGATCTTGTGGAGAAAGTACGCAAGGCTCATCAGGAAACCTTCCCAGCCCTCTGCCAGCTCGGGAAATACACTACAAATAACAGTTCGGAAGAGCGGGTGTCTCTGGACATCGACCTCTGGGACAAGTTCAGTGAGCTTTCAACCAAGTGCATCATCAAGACGGTGGAGTTTGCAAAACAGCTGCCGGGCTTCACCACACTCACCATCGCCGACCAAATCACCCTCCTCAAAGCCGCCTGCCTCGACATCCTGATTCTGCGAATCTGCACACGGTATACGCCTGACCAGGACACTATGACCTTCTCAGATGGGCTCACGCTGAATCGCACTCAGATGCACAATGCCGGCTTTGGGCCCCTGACGGACCTGGTCTTCGCCTTTGCCAATCAGCTGCTACCACTAGAAATGGATGACGCAGAGACAGGTCTTCTCAGCGCCATCTGTTTGATCTGTGGAGACCGCCAGGACCTGGAGCAGCCTGACAAGGTGGACAAGCTGCAGGAGCCGCTGCTGGAGGCGCTAAAAATCTACGTCCGGAAAAGGAGACCAAACAAGCCTCACATGTTCCCCAAGATGCTAATGAAGATCACAGACCTCCGCAGCATCAGCGCCAAGGGTGCCGAACGGGTCATCACGCTCAAGATGGAGATCCCAGGTTCCATGCCGCCGCTCATCCAGGAAATGCTGGAGAACTCTGAGGGTCTGGACAGTTTGACGGGGCAGCCG------------CCCCGTGCCAGTAGCTTGGCGCCCCCTCCAGGCAGTTGCAGCCCCAGTCTGTCCCCCAGCTCCAACAGAAGCAGCCCCACGAGCCATTCCCCC
RARa_fugu.  ATGATGTATGAGAGTGTGGACGTGGTGGGACTGAATCCCAGCCCGAACCCCTTTTTAATGATGGAATACTACAACCAGAGCAGAGGATGCTTGATCCCAGAGAAAGGACTGGTGCCCGGGGCGCCCCATCCCTAC------------------------------------------------------------------------------------------------------------------------------------AGCACGTCCATCAGGAACCAGCACTGGAACGGCTCCAACCACTCCATAGAAACCCAGAGCACCAGCTCGGAAGAGATAGTGCCAAGCCCACCTTCGCCTCCCCCGCCACCCCGCGTCTACAAGCCCTGCTTTGTGTGCCAGGACAAGTCCTCAGGGTACCACTATGGTGTCAGTGCCTGTGAGGGCTGTAAGGGCTTCTTTCGGAGAAGCATCCAGAAGAACATGGTGTATACTTGTCACCGGGAGAAAAATTGCATCATCAACAAGGTCACTCGCAACCGCTGCCAGTACTGTCGACTGCAGAAGTGCCTGGAAGTCGGAATGTCCAAGGAGTCTGTGAGGAATGACCGAAACAAGAAGAAAAAG---GACGAGAAAAAGCCAGAGTGCATAGAGAACTATGTGCTGAGTCCTGATACTGAGCAGATGATCAACAGGGTTCGCAAAGCCCATCAGGAAACTTTCCCCTCTCTCTGCCAGCTGGGCAAATACACTACGACAAACAGCTCAGAACGACGTGTAGCTTTGGATGTAGACCTTTGGGACAAGTTCAGTGAACTCTCTACAAAGTGTATCATAAAGACAGTGGAGTTTGCGAAGCAGCTGCCTGGCTTTGTGACGCTTACCATCGCAGATCAGATTACTCTACTCAAAGCAGCCTGTCTGGACATCCTGATACTCCGGATCTGTACGCGCTACACGCCAGAACAAGACACCATGACTTTCTCAGATGGTCTAACGCTAAACCGAACTCAGATGCACAACGCAGGTTTTGGTCCTCTTACCGACCTGGTTTTTGCATTTGCGAACCAGCTCCTTCCCCTGGAGATGGACGATGCAGAGACCGGACTACTCAGCGCCATCTGTTTGCTGTGTGGAGATCGTCAGGACTTGGAACAGGCAGAGAAGGTGGACATCCTACAGGAGCCTCTGCTGGAGGCACTGAAGATCTATGTAAGAAGGAGGAGGCCTCACAAACCCCACATGTTCCCCAAGATGCTGATGAAGATCACTGATCTAAGAAGCATCAGCGCTAAAGGAGCTGAGCGAGTCATCACTCTGAAGATGGAGATCCCAGGCTCCATGCCTCCTCTCATCCAGGAGATGTTGGAGAACTCTGAAGGTCTGGAGAGC------GGTGCTACAGGC---------------AGCCGGCCCAGTGGTGCACCCCCAGGCAGCTGCAGCCCCAGTCTGTCCCCCAGCTCGGCCCAAAGCAGTCCACCCACACAATCACCG
RARa_zfish  ATGTATGAGAGTGTGGATGTGAACCCTTTCCTCATGATGGATTACTATAATCAGAGCAGAGGATGTCTGATCCCGGACAAGATGCCCCATCCCTTCAGCTCATCCATCAGACATCAGCACTGGAGCGGATCCAAC---------------------------------------------------------------------------------------------------------------------------------------------------------------------------CACTCTATTGAGACCCAGAGTACGAGTTCAGAAGAGATCGTCCCGAGCCCACCCTCTCCACCCCCTCCTCCTCGCATCTACAAGCCCTGCTTTGTGTGTCAGGACAAATCTTCAGGGTACCACTATGGCGTCAGTGCCTGTGAGGGCTGCAAGGGTTTCTTCAGGCGAAGCATTCAGAAGAATATGGTGTACACGTGCCACCGAGAGAAGAACTGCATCATCAACAAAGTCACCCGCAACCGCTGTCAATACTGCCGGCTGCAGAAGTGCCTGGAAGTGGGGATGTCCAAAGAATCGGTGAGGAATGACAGAAATAAGAAGAAGAAA---GAAGAGAAAAAGCCCGAATGCACAGAGAACTACACGCTGAGCCCAGACACAGAGCAGATGATCGACAGAGTTAGAAAAGCCCACCAAGAGACCTTCCCCTCGCTCTGTCAGCTCGGCAAATACACCACGAGTAATAGCTCGGAGCGGCGTGTGGCCCTGGATGTGGATTTATGGGATAAGTTTAGCGAACTCTCCACAAAGTGTATCATAAAGACAGTGGAGTTTGCTAAGCAGCTGCCAGGGTTCACCACCCTTACCATCGCAGACCAGATCACCCTGCTGAAGGCCGCCTGCCTCGACATACTGATTCTGAGGATCTGCACCCGCTACACGCCCGAGCAGGACACCATGACGTTCTCTGATGGTTTAACACTCAACCGAACACAGATGCACAACGCAGGCTTCGGTCCGCTAACAGACCTGGTGTTCGCTTTCGCTAATCAGCTACTACCGCTAGAGATGGATGACGCTGAGACGGGACTGCTCAGTGCTATATGTCTGCTGTGTGGAGATCGGCAGGACCTGGAACAGGCTGATAAGGTGGATGTACTGCAGGAACCCCTTCTGGAAGCACTGAAGATCTACGTGAGGAACAGAAGGCCACACAAACCACACATGTTCCCTAAGATGCTGATGAAGATTACTGATCTGAGGAGCATCAGTGCAAAGGGAGCGGAGCGTGTGATCACCCTGAAGATGGAGATTCCGGGCTCCATGCCTCCTCTAATCCAGGAGATGTTGGAGAACTCTGAGGGTTTGGAGAGCTCCTCAGGCGCACAGGGC---------------TCACGGGCCTCCGCCACTACTCCGGGCAGTTGTAGCCCCTCCCTCTCTCCCAACTCCGCCCAGAGCAGCCCGCCCACACAGTCACCG

   NR1B2 (RAR - beta)  DBD - 421-618; LBD - 757-1530
   -------------------------------------------------
RARb_human  ---------------------------------------------------------------------------------------------------------------------------------------------------------------------------------ATGTTTGACTGTATGGATGTTCTGTCAGTGAGTCCTGGGCAA---ATCCTGGATTTCTACACTGCGAGTCCGTCTTCCTGCATGCTCCAGGAGAAAGCTCTCAAAGCATGCTTCAGTGGATTGACCCAAACCGAATGGCAGCATCGGCACACTGCTCAATCAATTGAAACACAGAGCACCAGCTCTGAGGAACTCGTCCCAAGCCCCCCATCTCCACTTCCTCCCCCTCGAGTGTACAAACCCTGCTTCGTCTGCCAGGACAAATCATCAGGGTACCACTATGGGGTCAGCGCCTGTGAGGGATGTAAGGGCTTTTTCCGCAGAAGTATTCAGAAGAATATGATTTACACTTGTCACCGAGATAAGAACTGTGTTATTAATAAAGTCACCAGGAATCGATGCCAATACTGTCGACTCCAGAAGTGCTTTGAAGTGGGAATGTCCAAAGAATCTGTCAGGAATGACAGGAACAAGAAAAAGAAGGAGACTTCGAAGCAAGAATGCACAGAGAGCTATGAAATGACAGCTGAGTTGGACGATCTCACAGAGAAGATCCGAAAAGCTCACCAGGAAACTTTCCCTTCACTCTGCCAGCTGGGTAAATACACCACGAATTCCAGTGCTGACCATCGAGTCCGACTGGACCTGGGCCTCTGGGACAAATTCAGTGAACTGGCCACCAAGTGCATTATTAAGATCGTGGAGTTTGCTAAACGTCTGCCTGGTTTCACTGGCTTGACCATCGCAGACCAAATTACCCTGCTGAAGGCCGCCTGCCTGGACATCCTGATTCTTAGAATTTGCACCAGGTATACCCCAGAACAAGACACCATGACTTTCTCAGACGGCCTTACCCTAAATCGAACTCAGATGCACAATGCTGGATTTGGTCCTCTGACTGACCTTGTGTTCACCTTTGCCAACCAGCTCCTGCCTTTGGAAATGGATGACACAGAAACAGGCCTTCTCAGTGCCATCTGCTTAATCTGTGGAGACCGCCAGGACCTTGAGGAACCGACAAAAGTAGATAAGCTACAAGAACCATTGCTGGAAGCACTAAAAATTTATATCAGAAAAAGACGACCCAGCAAGCCTCACATGTTTCCAAAGATCTTAATGAAAATCACAGATCTCCGTAGCATCAGTGCTAAAGGTGCAGAGCGTGTAATTACCTTGAAAATGGAAATTCCTGGATCAATGCCACCTCTCATTCAAGAAATGCTGGAGAATTCTGAAGGACATGAACCC---TTGACCCCAAGT------TCAAGTGGGAACACAGCAGAGCACAGTCCTAGCATCTCACCCAGCTCAGTGGAAAACAGTGGGGTCAGTCAGTCACCACTCGTGCAA
RARb_chimp  ---------------------------------------------------------------------------------------------------------------------------------------------------------------------------------ATGTTTGACTGTATGGATGTTCTGTCAGTGAGTCCTGGGCAA---ATCCTGGATTTCTACACTGCGAGTCCGTCTTCCTGCATGCTCCAGGAGAAAGCTCTCAAAGCATGCTTCAGTGGATTGACCCAAACCGAATGGCAGCATCGGCACACTGCTCAATCAATTGAAACACAGAGCACCAGCTCTGAGGAACTCGTCCCAAGCCCCCCATCTCCACTCCCTCCCCCTCGAGTGTACAAGCCCTGCTTCGTCTGCCAGGACAAATCATCAGGGTACCACTATGGGGTCAGCGCCTGTGAGGGATGTAAGGGCTTTTTCCGCAGAAGTATTCAGAAGAATATGATTTACACTTGTCACCGAGATAAGAACTGTGTTATTAATAAAGTCACCAGGAATCGATGCCAATACTGTCGACTCCAGAAGTGCTTTGAAGTGGGAATGTCCAAAGAATCTGTCAGGAATGACAGGAACAAGAAAAAGAAGGAGACTTCGAAGCAAGAATGCACAGAGAGCTATGAAATGACAGCTGAGTTGGACGATCTCACAGAGAAGATCCGAAAAGCTCACCAGGAAACTTTCCCTTCACTCTGCCAGCTGGGTAAATACACCACGAATTCCAGTGCTGACCATCGAGTCCGTCTGGACCTGGGCCTCTGGGACAAATTCAGTGAACTGGCCACCAAGTGCATTATTAAGATCGTGGAGTTTGCTAAACGTCTGCCTGGTTTCACTGGCTTGACCATCGCAGACCAAATTACCCTGCTGAAGGCCGCCTGCCTGGACATCCTGATTCTTAGAATTTGCACCAGGTATACCCCAGAACAAGACACCATGACTTTCTCAGACGGCCTTACCCTAAATCGAACTCAGATGCACAATGCTGGATTTGGTCCTCTGACTGACCTTGTGTTCACCTTTGCCAACCAGCTCCTGCCTTTGGAAATGGATGACACAGAAACAGGCCTTCTCAGTGCCATCTGCTTAATCTGTGGAGACCGCCAGGACCTTGAGGAACCGACAAAAGTAGATAAGCTACAGGAACCATTGCTGGAAGCACTAAAAATTTATATCAGAAAAAGACGACCCAGCAAGCCTCACATGTTTCCAAAGATCTTAATGAAAATCACAGATCTCCGTAGCATCAGTGCTAAAGGTGCAGAGCGTGTAATTACCTTGAAAATGGAAATTCCTGGATCAATGCCACCTCTCATTCAAGAAATGCTGGAGAATTCTGAAGGACATGAACCC---TTGACCCCAAGT------TCAAGTGGGAACACAGCAGAGCACAGTCCTAGCATCTCACCCAGCTCAGTGGAAAACAGTGGGGTCAGTCAGTCACCACTCGTGCAA
RARb_mouse  ---------------------------------------------------------------------------------------------------------------------------------------------------------------------------------ATGTTTGACTGTATGGATGTTCTGTCAGTGAGTCCCGGGCAG---ATCCTGGATTTCTACACCGCGAGCCCTTCCTCCTGCATGCTGCAGGAAAAGGCTCTCAAAGCCTGCCTCAGTGGATTCACCCAGGCCGAATGGCAGCACCGGCATACTGCTCAATCCATCGAGACACAGAGTACCAGCTCTGAGGAGCTCGTCCCGAGCCCACCATCTCCACTTCCTCCTCCTCGGGTGTACAAGCCCTGCTTCGTTTGCCAGGACAAGTCATCGGGCTACCACTATGGCGTCAGTGCCTGCGAGGGGTGCAAGGGCTTTTTCCGCAGAAGTATTCAGAAGAACATGATCTACACTTGCCATCGAGATAAGAACTGCGTCATTAACAAGGTCACTAGGAACCGATGCCAGTACTGCCGCCTGCAGAAGTGCTTTGAAGTGGGCATGTCCAAAGAGTCTGTTAGGAATGACAGGAACAAGAAAAAGAAGGAGCCTTCAAAGCAGGAATGCACAGAGAGCTATGAGATGACAGCGGAGCTAGACGACCTCACTGAGAAGATCCGGAAAGCCCACCAGGAAACCTTTCCCTCACTCTGCCAGCTGGGTAAATACACCACGAATTCCAGCGCTGACCACCGGGTCCGATTGGACTTGGGCCTCTGGGACAAATTCAGTGAGCTGGCCACCAAGTGCATTATTAAGATCGTGGAGTTCGCCAAGCGTCTGCCGGGCTTCACAGGTCTGACCATCGCAGACCAGATCACCCTGCTCAAAGCCGCCTGCTTGGATATCTTGATTCTCAGAATTTGTACCAGGTATACCCCAGAGCAAGACACCATGACTTTCTCTGATGGCCTTACACTAAATCGAACTCAGATGCACAATGCTGGCTTCGGTCCTCTGACTGACCTTGTGTTCACCTTTGCCAACCAGCTCCTGCCTTTGGAAATGGATGACACAGAAACAGGCCTTCTCAGTGCCATCTGTTTAATCTGTGGAGACCGCCAGGACCTTGAGGAACCAACAAAAGTAGACAAGCTCCAAGAACCACTGCTGGAAGCACTAAAGATTTACATTAGAAAACGACGACCCAGCAAGCCTCACATGTTTCCAAAGATCTTAATGAAAATCACAGATCTCCGCAGCATCAGCGCGAAAGGTGCCGAACGTGTAATTACCTTGAAAATGGAAATTCCTGGATCAATGCCACCTCTCATTCAGGAAATGCTGGAGAATTCTGAAGGACATGAACCC---TTGACCCCAAGT------TCAAGTGGGAATATAGCAGAGCACAGTCCCAGCGTGTCCCCCAGCTCAGTGGAGAACAGTGGAGTCAGTCAGTCACCACTGCTGCAG
RARb_guine  ---------------------------------------------------------------------------------------------------------------------------------------------------------------------------------ATGTTTGACTGTATGGATGTTCTGTCAGTGAGTCCTGGGCAA---ATCCTGGATTTCTACACTGCAAGCCCGTCTTCCTGCATGCTCCAGGAGAAAGCTCTCAAAGCATGCTTCAGTGGATTGACCCAAAGCGAATGGCAGCATCGGCACACTGCTCAATCGATTGAAACGCAGAGCACCAGCTCTGAGGAGCTTGTCCCGAGTCCCCCGTCTCCACTGCCTCCCCCTCGAGTATACAAACCCTGCTTCGTCTGCCAGGACAAATCATCAGGATACCACTATGGGGTCAGCGCCTGTGAGGGATGTAAGGGCTTTTTCCGCAGAAGTATTCAGAAGAACATGATTTATACTTGTCATCGAGATAAGAACTGTGTTATTAATAAAGTCACCAGGAATCGATGCCAGTACTGTCGACTCCAGAAGTGCTTTGAAGTGGGAATGTCCAAAGAATCTGTCAGGAATGACAGGAACAAGAAAAAGAAGGAGCCTTCGAAGCAGGAATGCACGGAGAGCTACGAGATGACTGCTGAGTTGGACGACCTCACAGAGAAGATCCGGAAAGCTCACCAGGAAACCTTCCCTTCACTCTGCCAGCTGGGTAAATACACCACGAATTCCAGTGCTGATCATCGAGTCCGACTGGACCTGGGCCTCTGGGACAAGTTCAGTGAACTGGCCACCAAGTGCATTATTAAGATTGTGGAGTTTGCTAAACGTCTGCCAGGCTTCACCAGCTTGACCATCGCAGACCAAATTACCCTGCTGAAGGCCGCCTGCCTGGATATTCTGATTCTTAGAATTTGCACCAGATATACCCCAGAACAAGACACCATGACTTTTTCAGATGGCCTTACCCTAAATCGAACTCAGATGCACAATGCTGGATTTGGTCCTCTGACTGATCTTGTATTCACCTTTGCCAACCAGCTCCTGCCTTTGGAAATGGATGACACAGAAACAGGCCTTCTCAGTGCCATCTGCCTAATTTGTGGAGACCGTCAGGACCTTGAGGAACCAACCAAAGTAGATAAGCTACAAGAACCATTGCTGGAAGCACTAAAAATTTATATCAGAAAAAGGCGACCGAGCAAGCCTCACATGTTTCCAAAGATCTTAATGAAAATCACAGATCTCCGCAGTATCAGTGCTAAAGGCGCAGAACGAGTAATTACCTTGAAAATGGAAATTCCTGGATCAATGCCCCCTCTTCAT------------------------------------------------------------TCAGGAAATGCTGGAGAATTC---------------------------------------------------------------
RARb_hamst  ---------------------------------------------------------------------------------------------------------------------------------------------------------------------------------ATGTTTGACTGTATGGATGTTCTGTCAGTGAGTCCCGGGCAG---ATCCTGGATTTCTACACCGCGAGCCCGTCCTCCTGCATGCTGCAGGAAAAGGCTCTCAAAGCCTGCCTCAGTGGATTCACCCAGGCCGAATGGCAGCACCGGCACACTGCTCAATCAATTGAGACACAGAGTACCAGTTCTGAAGAGCTTGTCCCAAGCCCACCATCTCCGCTTCCTCCTCCTCGGGTGTACAAGCCCTGCTTCGTCTGCCAGGACAAGTCATCAGGGTACCACTATGGCGTCAGTGCCTGTGAGGGCTGCAAGGGCTTTTTCCGCCGAAGTATTCAGAAGAACATGATCTACACTTGCCACCGAGATAAGAACTGTGTTATTAACAAAGTCACCAGGAATCGATGTCAGTACTGCCGCCTGCAGAAGTGCTTTGAAGTGGGAATGTCCAAAGAGTCCGTCAGGAATGACAGAAACAAGAAGAAGAAGGAGCCTTCGAAGCAGGAATGCACAGAGAGCTATGAGATGACAGCAGAGCTGGATGACCTCACAGAGAAGATCCGCAAAGCCCACCAAGAAACCTTCCCCTCACTCTGCCAGCTGGCAAAATATACCACGAATTCCAGTGCTGACCATCGGGTCCGACTGGACTTGGGACTCTGGGACAAATTCAGCGAGCTAGCCACCAAGTGCATTATTAAGATCGTGGAGTTCGCCAAGCGTCTGCCGGGCTTCACCAGCCTGACCATCGCAGACCAGATCACCCTGCTCAAGGCTGCCTGCTTGGACATTTTGATTCTCAGAATTTGTACCAGGTATACCCCAGAACAAGACACCATGACCTTCTCTGATGGCCTTACTCTGAATCGAACCCAGATGCACAATGCTGGCTTCGGTCCTCTGACTGACCTTGTGTTCACCTTTGCCAACCAGCTCCTGCCTTTGGAAATGGACGACACAGAAACAGGCCTTCTAAGTGCCATCTGCTTAATCTGTGGAGACCGCCAGGACCTTGAGGAACCAACAAAAGTAGACAAGCTCCAAGAGCCTCTGCTGGAAGCACTGAAGATTTACATTAGAAAACGTCGGCCCAGCAAGCCCCACATGTTTCCAAAGATCTTAATGAAAATTACGGATCTCCGCAGCATCAGCGCTAAAGGTGCAGAACGTGTAATTACCTTGAAAATGGAAATTCCTGGATCAATGCCACCTCTCATTCAGGAAATGCTGGAGAATTCTGAAGGACATGAACCC---TTGACCCCAAGT------TCAAGTGGGAACACAGCAGAGCACAGTCCCAGTGTCTCACCCAGCTCAGTGGAGAACAGTGGAGTCAGTCAGTCACCGCTGCTACAG
RARb_chick  ATGACAACCAGCAGCCGCACATGTCCAGTGCCGGCAGTGAATGGACATATGACTCACTACCCAGCAGCTCCATACCCGTTACTTTTTCCTCCAGTCATCGGTGGGCTGTCGCTGCCTTCCCTTCATGGACTCCAGAGTCACCCACCAACGAGCGGATGCAGCACCCCATCACCTGCA---------------------------------------------------------------------------------------------------------------------------------------------------------------ACAGTTGAAACTCAGAGCACCAGTTCTGAGGAACTTGTTCCAAGCCCTCCTTCACCACTTCCACCCCCGCGTGTTTACAAGCCCTGTTTTGTCTGTCAAGACAAATCATCTGGATATCACTATGGTGTCAGTGCTTGTGAGGGATGTAAGGGCTTTTTCCGCAGGAGTATCCAGAAGAACATGGTTTACACATGTCATAGAGATAAGAACTGTGTTATCAATAAAGTTACCAGAAATCGCTGCCAGTACTGCAGACTACAGAAGTGCTTTGAAGTGGGAATGTCCAAAGAATCTGTCAGAAATGATAGGAACAAAAAGAAGAAGGAACCTACAAAGCAGGAGTCCACAGAAAACTATGAAATGACAGCAGAGCTGGATGATCTCACTGAGAAGATCCGAAAAGCTCACCAGGAAACCTTCCCCTCGCTCTGCCAGCTGGGAAAGTACACTACAAACTCGAGTGCAGACCATCGGGTTCGACTGGACCTTGGGCTCTGGGACAAATTCAGTGAACTTGCAACAAAGTGCATTATTAAAATAGTGGAATTTGCAAAACGATTGCCAGGCTTTACAAGCTTGACCATTGCAGACCAGATAACTCTACTTAAAGCAGCCTGCCTGGACATACTGATCCTCAGAATTTGCACAAGATACACACCAGAACAAGACACCATGACATTTTCAGATGGCCTTACCCTGAACCGAACTCAGATGCACAATGCTGGATTTGGCCCCCTGACCGACCTCGTGTTCACCTTTGCCAACCAGCTCCTGCCTTTGGAAATGGATGACACAGAAACCGGTCTCCTTAGTGCCATCTGCTTGATCTGTGGAGATCGCCAGGACCTTGAAGAACCAATGAAAGTGGATAAGCTTCAGGAACCGTTGCTTGAAGCGCTGAAAATCTATATCCGAAAGAGACGACCCAACAAGCCTCACATGTTTCCAAAGATCTTAATGAAAATCACAGATCTTCGTAGCATCAGTGCAAAAGGTGCAGAACGTGTCATTACGTTGAAAATGGAAATTCCTGGATCCATGCCACCTCTTATTCAAGAAATGTTGGAGAACTCTGAAGGACACGAACCA---CTGACACCAACC------TCAAATGGAAATACTGCAGAACACAGTCCGAGTATCTCACCGAGCTCAGTGGATAACAGCAGTGTCAGTCAATCCCCTATGGTGCAA
RARb_quail  ATGACAACCAGCAGCCGCACATGTCCAGTGCCGGCAGTGAATGGACATATGACTCACTACCCAGCAGCTCCATACCCGTTACTTTTTCCTCCAGTCATCGGTGGACTGTCACTGCCTTCCCTTCATGGACTCCAGAGTCACCCACCAACGAGCGGATGCAGCACCCCATCACCTGCA---------------------------------------------------------------------------------------------------------------------------------------------------------------TCAGTTGAAACTCAGAGCACCAGTTCTGAGGAACTTGTTCCAAGCCCTCCTTCACCTCTTCCACCCCCGCGTGTTTACAAGCCCTGTTTTGTCTGTCAAGACAAATCATCTGGATATCACTATGGTGTCAGTGCTTGTGAGGGATGTAAGGGCTTTTTCCGCAGGAGTATCCAGAAGAACATGGTTTACACATGTCATAGAGATAAGAACTGTGTTATCAATAAAGTTACCAGAAATCGCTGCCAGTACTGCAGACTACAGAAGTGCTTTGAAGTGGGAATGTCCAAAGAATCTGTCAGAAATGATAGGAACAAAAAGAAGAAGGAACCTACAAAGCAGGAGTCCACAGAAAACTATGAAATGACAGCAGAGCTGGATGATCTCACTGAGAAGATCCGAAAAGCTCACCAGGAAACCTTCCCCTCGCTCTGCCAGCTGGGAAAATACACTACAAACTCTAGTGCAGACCATCGGGTTCGACTGGACCTTGGGCTCTGGGACAAATTCAGTGAACTTGCAACAAAGTGCATTATTAAAATAGTGGAATTTGCAAAACGATTGCCAGGCTTTACGAGCTTGACCATTGCAGACCAGATAACTCTACTTAAAGCAGCCTGCCTGGACATACTGATCCTCAGAATTTGCACAAGATACACACCAGAACAAGACACCATGACATTTTCAGATGGCCTTACCCTGAACCGAACTCAGATGCACAATGCTGGATTTGGCCCCCTGACCGACCTCGTGTTCACCTTTGCCAACCAGCTCCTGCCTTTGGAAATGGATGACACAGAAACCGGTCTCCTTAGTGCCATCTGCTTGATCTGTGGAGATCGCCAGGACCTTGAAGAACCAATGAAAGTCGATAAGCTTCAGGAACCATTGCTTGAAGCACTGAAAATTTATATCCGAAAGAGACGACCCAACAAGCCTCACATGTTCCCAAAGATCTTAATGAAAATCACAGATCTTCGTAGCATCAGTGCAAAAGGTGCGGAACGTGTCATTACGCTGAAAATGGAAATTCCTGGATCCATGCCGCCTCTTATTCAAGAAATGTTGGAGAACTCTGAAGGACACGAACCA---CTGACACCAACC------TCAAATGGAAACACTGCAGAACACAGCCCGAGTATCTCACCTAGCTCGGTGGATAACAGCAGTGTCAGTCAATCCCCTATGGTGCAA
RARb_fugu.  ATGGCGGGCAAAGGCAAC------CCAGTACCGGGTCCC------CACCTCAACGGCTTCCCCGTGCCGACCTACTCGTACTTTTTCCCGCACATGCTGGGGAGCTTGTCACCACCAGCCCTGCCTGGTCTTCCCATCAGCGGGTATAGCACCCCC------------TCACCAGCC---------------------------------------------------------------------------------------------------------------------------------------------------------------ACCATAGAAACCCAGAGCACCAGCTCGGAAGAGATAGTGCCAAGCCCACCTTCGCCTCCCCCGCCACCCCGCGTCTACAAGCCCTGCTTTGTGTGCCAGGACAAGTCCTCAGGGTACCACTATGGTGTCAGTGCCTGTGAGGGCTGTAAGGGCTTCTTTCGGAGAAGCATCCAGAAGAACATGGTGTATACTTGTCACCGGGAGAAAAATTGCATCATCAACAAGGTCACTCGCAACCGCTGCCAGTACTGTCGACTGCAGAAGTGCCTGGAAGTCGGAATGTCCAAGGAGTCTGTGAGGAATGACCGAAACAAGAAGAAAAAGGACGAGAAAAAGCCAGAGTGCATAGAGAACTATGTGCTGAGTCCTGATACTGAGCAGATGATCAACAGGGTTCGCAAAGCCCATCAGGAAACTTTCCCCTCTCTCTGCCAGCTGGGCAAATACACTACGACAAACAGCTCAGAACGACGTGTAGCTTTGGATGTAGACCTTTGGGACAAGTTCAGTGAACTCTCTACAAAGTGTATCATAAAGACAGTGGAGTTTGCGAAGCAGCTGCCTGGCTTTGTGACGCTTACCATCGCAGATCAGATTACTCTACTCAAAGCAGCCTGTCTGGACATCCTGATACTCCGGATCTGTACGCGCTACACGCCAGAACAAGACACCATGACTTTCTCAGATGGTCTAACGCTAAACCGAACTCAGATGCACAACGCAGGTTTTGGTCCTCTTACCGACCTGGTTTTTGCATTTGCGAACCAGCTCCTTCCCCTGGAGATGGACGATGCAGAGACCGGACTACTCAGCGCCATCTGTTTGCTGTGTGGAGATCGTCAGGACTTGGAACAGGCAGAGAAGGTGGACATCCTACAGGAGCCTCTGCTGGAGGCACTGAAGATCTATGTAAGAAGGAGGAGGCCTCACAAACCCCACATGTTCCCCAAGATGCTGATGAAGATCACTGATCTAAGAAGCATCAGCGCTAAAGGAGCTGAGCGAGTCATCACTCTGAAGATGGAGATCCCAGGCTCCATGCCTCCTCTCATCCAGGAGATGTTGGAGAACTCTGAAGGTCTGGAGAGCGGTGCTACAGGCAGCCGGCCCAGTGGTGCACCCCCAGGCAGCTGCAGCCCCAGTCTGTCCCCCAGCTCGGCCCAAAGCAGTCCACCCACACAATCACCG---------


   NR1B3 (RAR - gamma)  DBD - 85-282; LBD - 424-1095
   -------------------------------------------------
RARg_human  TCGGTGGAGACACAGAGCACCAGCTCAGAGGAGATGGTGCCCAGCTCGCCCTCGCCCCCTCCGCCTCCTCGGGTCTACAAGCCATGCTTCGTGTGCAATGACAAGTCCTCTGGCTACCACTATGGGGTCAGCTCTTGTGAAGGCTGCAAGGGCTTCTTTCGCCGAAGCATCCAGAAGAACATGGTGTACACGTGTCACCGCGACAAAAACTGTATCATCAACAAGGTGACCAGGAATCGCTGCCAGTACTGCCGGCTACAGAAGTGCTTCGAAGTGGGCATGTCCAAGGAAGCTGTGCGAAATGACCGGAACAAGAAGAAGAAAGAGGTGAAGGAAGAAGGGTCACCT---GACAGCTATGAGCTGAGCCCTCAGTTAGAAGAGCTCATCACCAAGGTCAGCAAAGCCCATCAGGAGACTTTCCCCTCGCTCTGCCAGCTGGGCAAGTATACCACGAACTCCAGTGCAGACCACCGCGTGCAGCTGGATCTGGGGCTGTGGGACAAGTTCAGTGAGCTGGCTACCAAGTGCATCATCAAGATCGTGGAGTTTGCCAAGCGGTTGCCTGGCTTTACAGGGCTCAGCATTGCTGACCAGATCACTCTGCTCAAAGCTGCCTGCCTAGATATCCTGATGCTGCGTATCTGCACAAGGTACACCCCAGAGCAGGACACCATGACCTTCTCCGACGGGCTGACCCTGAACCGGACCCAGATGCACAATGCCGGCTTCGGGCCCCTCACAGACCTTGTCTTTGCCTTTGCTGGGCAGCTCCTGCCCCTGGAGATGGATGACACCGAGACAGGGCTGCTCAGCGCCATCTGCCTCATCTGCGGAGACCGCATGGACCTGGAGGAGCCCGAAAAAGTGGACAAGCTGCAGGAGCCACTGCTGGAAGCCCTGAGGCTGTACGCCCGGCGCCGGCGGCCCAGCCAGCCCTACATGTTCCCAAGGATGCTAATGAAAATCACCGACCTCCGGGGCATCAGCACTAAGGGAGCTGAAAGGGCCATTACTCTGAAGATGGAGATTCCAGGCCCGATGCCTCCCTTAATCCGAGAGATGCTGGAGAACCCTGAAATGTTTGAGGATGAC
RARg_mouse  TCGGTGGAGACACAGAGCACCAGCTCGGAGGAGATGGTACCCAGCTCTCCCTCACCCCCACCACCTCCTCGGGTCTATAAGCCATGCTTTGTATGCAATGACAAGTCTTCTGGCTACCACTATGGGGTCAGCTCCTGTGAAGGCTGCAAGGGCTTCTTCAGACGCAGCATTCAGAAAAACATGGTGTATACATGTCACCGTGACAAAAACTGTATCATCAACAAGGTCACCAGAAATCGATGCCAGTACTGCAGGCTACAAAAGTGTTTCGAAGTGGGCATGTCCAAGGAAGCTGTAAGGAACGATCGAAACAAGAAGAAAAAGGAGGTAAAAGAGGAGGGCTCGCCC---GACAGCTATGAACTGAGTCCACAGTTAGAGGAACTCATCACCAAGGTCAGCAAAGCCCACCAGGAGACTTTTCCCTCACTCTGCCAGCTGGGCAAGTACACCACGAACTCCAGTGCAGATCACCGGGTGCAGCTGGACCTGGGGCTGTGGGACAAGTTCAGCGAGCTGGCCACCAAATGCATCATCAAGATTGTGGAGTTTGCGAAGCGGCTGCCTGGTTTTACAGGGCTCAGCATTGCCGACCAGATCACGCTGCTCAAGGCTGCTTGTCTGGACATCCTAATGCTGCGGATCTGTACAAGGTATACCCCAGAGCAGGACACTATGACATTCTCGGATGGGCTGACCCTGAACCGAACCCAGATGCACAATGCTGGCTTTGGGCCCCTTACAGACCTCGTCTTTGCCTTTGCCGGGCAGCTGCTGCCCCTGGAGATGGATGACACCGAGACTGGGCTACTTAGTGCTATCTGCCTCATCTGTGGAGACCGAATGGACCTGGAAGAGCCCGAGAAGGTGGACAAGCTGCAGGAGCCCCTGCTGGAAGCCCTGAGGCTCTATGCCCGGCGACGAGACCCAGCCAAACCCTACATGTTCCCAAGGATGCTGATGAAAATCACCGACCTCCGGGGCATCAGCACTAAGGGAGCAGAAAGGGCTATAACCCTGAAGATGGAGATTCCAGGCCCGATGCCACCCCTGATCCGAGAGATGCTGGAGAACCCGGAGATGTTTGAGGACGAC
RARg_rat..  TCCGTGGAGACTCAGAGCACCAGCTCCGAGGAGATGGTGCCCAGCTCTCCCTCACCCCCACCACCTCCTCGGGTCTATAAGCCGTGCTTTGTATGCAACGACAAGTCTTCCGGCTACCACTATGGGGTCAGCTCCTGCGAAGGCTGCAAGGGCTTCTTCAGACGCAGCATCCAGAAAAACATGGTGTATACGTGTCACCGTGACAAAAACTGTATCATCAACAAGGTAACCAGGAATCGGTGCCAGTACTGCCGGCTGCAAAAGTGTTTCGAAGTGGGCATGTCCAAGGAAGCTGTAAGGAATGACCGGAACAAGAAGAAAAAGGAGGTAAAGGAAGAAGGCCCACCA---GACAACTACGAACTGAGTCCACAGTTAGAGGAGCTCATCACCAAGGTCAGCAAAGCCCACCAGGAGACTTTCCCCTCACTCTGCCAGCTGGGCAAGTACACCACGAACTCCAGCGCAGATCACCGGGTGCAACTGGACCTGGGGCTGTGGGACAAGTTCAGTGAGCTGGCCACCAAATGCATCATCAAGATTGTGGAGTTTGCGAAGCGGCTGCCTGGTTTTACAGGACTCAGCATTGCTGACCAGATCACGCTGCTCAAGGCCGCCTGCCTGGACATCCTAATGCTACGGATCTGTACAAGGTATACCCCAGAGCAAGACACCATGACATTCTCGGATGGGCTGACCCTGAACCGAACCCAGATGCACAATGCTGGCTTTGGGCCCCTTACAGACCTCGTCTTCGCCTTTGCGGGGCAGCTCCTGCCCTTGGAGATGGATGACACGGAGACTGGGCTGCTTAGTGCTATCTGCCTCATCTGTGGAGACCGAATGGACCTGGAAGAACCCGAGAAGGTGGACAAGCTGCAGGAGCCCCTGTTGGAAGCCCTAAGGCTTTATGCCCGGCGACGGAGACCCAGCCAACCATACATGTTTCCAAGGATGCTCATGAAAATCACAGACCTCCGGGGCATCAGCACCAAGGGAGCAGAAAGAGCTATAACCCTCAAGATGGAGATTCCAGGCCCGATGCCCCCCCTGATCCGAGAGATGCTGGAGAACCCTGAGATGTTTGAGGACGAC
RARg_hamst  TCGGTGGAGACACAGAGCACTAGCTCAGAGGAAATGGTGCCCAGCTCTCCATCACCCCCACCGCCTCCTCGAGTCTATAAGCCATGCTTTGTATGCAATGACAAGTCCTCCGGCTACCATTATGGGGTCAGCTCATGTGAAGGCTGCAAGGGCTTCTTCAGACGCAGCATCCAGAAAAACATGGTATATACATGTCACCGTGACAAAAACTGTATCATCAACAAGGTAACCAGGAATCGCTGCCAGTACTGCCGGCTGCAAAAGTGTTTTGAAGTGGGCATGTCCAAGGAAGCTGTAAGGAATGACCGAAACAAGAAGAAAAAAGAGGTGAAGGAAGAGTGCTCGCCT---GACAGCTATGAACTGAGTCCACAGTTAGAAGAACTCATCACCAAGGTCAGCAAAGCCCACCAGGAGACGTTCCCCTCACTCTGCCAGCTGGGCAAGTACACCACGAACTCCAGCGCAGATCACCGGGTACAGCTGGACCTGGGGCTGTGGGACAAGTTCAGTGAGTTGGCCACCAAATGCATCATCAAGATTGTGGAGTTTGCTAAGCGGTTGCCTGGTTTCACAGGACTCAGCATTGCTGACCAGATCACTCTGCTCAAAGCTGCCTGCCTGGACATCCTAATGCTGCGGATCTGTACAAGGTATACCCCAGAGCAAGACACCATGACATTCTCCGATGGGCTGACCCTGAACCGTACCCAGATGCACAATGCTGGCTTTGGGCCCCTTACAGACCTCGTCTTTGCCTTTGCTGGGCAGCTCCTGCCCCTGGAGATGGATGACACGGAGACAGGGCTGCTCAGTGCCATCTGCCTCATCTGTGGAGACCGCATGGACCTGGAGGAGCCTGAGAAAGTGGATAAGCTGCAGGAGCCCTTGCTGGAAGCCCTGAGGCTTTACGCCCGGCGACGGAGACCCAGCCAACCCTACATGTTTCCAAGGATGCTTATGAAAATCACCGACCTCCGGGGCATCAGCACCAAGGGAGCAGAAAGGGCCATTACCCTGAAGATGGAGATTCCAGGCCCGATGCCCCCCCTGATCCGAGAGATGCTGGAGAACCCTGAAATGTTTGAGGACGAC
RARg_axolo  TCGGTGGAAACGCAGAGTACGAGCTCAGAAGAGATGGTCCCAAGCTCGCCGTCGCCCCCGCCTCCGCCCCGAGTCTACAAGCCATGCTTCGTGTGCAATGACAAGTCCTCTGGCTATCACTATGGAGTCAGCTCGTGTGAAGGCTGCAAGGGTTTCTTCCGCAGAAGCATACAGAAAAACATGGTCTACACGTGCCATCGGGACAAGAATTGCCAAATCAACAAGGTGACGCGGAACCGATGCCAGTACTGTCGACTGCAGAAATGCTTCGAAGTTGGCATGTCTAAGGAGGCGGTGAGGAACGACCGAAACAAAAAGAAGAAAGAGATCAAGGAGGAGGTGGTGACC---GACAGCTACGAGATGCCACCCGAGATGGAGGCGCTGATCGCAAAGGTCAGCAAGGCACACCAGGAGACCTTCCCCTCGCTGTGCCAGCTGGGTAAATACACCACGAATTCCAGTGCAGATCACCGCGTCCAGCTCGACCTTGGGCTCTGGGATAAATTCAGCGAGCTGGCGACCAAATGCATCATTAAGATTGTAGAGTTTGCCAAGAGGCTGCCCGGCTTTGCCACTCTGACCATCGCAGACCAGATCACACTGCTGAAGGCTGCCTGCCTCGACATCCTGATGTTGCGGATTTGCACCCGTTACACGCCGGAGCAGGACACCATGACCTTCTCAGATGGCCTCACTCTGAACCGGACGCAGATGCACAACGCAGGCTTTGGGCCCCTGACGGACCTGGTGTTTGCCTTTGCTGAGCAGCTGCTGCCTCTGGAGATGGACGACACAGAAACGGGGCTCCTTAGCGCCATCTGTCTCATCTGCGGAGATCGGATGGATTTGGAGGAGCCAGAGAAGGTCGACAAACTACAGGAACCCCTTCTGGAGGCGTTAAAAATCTATGCCCGCCGACGAAGACCAAACAAGCCATACATGTTCCCACGCATGCTGATGAAAATCACAGACCTGCGAGGCATCAGTACCAAAGGTGCTGAACGTGCTATAACACTAAAGATGGAGATCCCAGGCCCGATGCCACCCCTCATACGTGAGATGCTTGAAAATCCAGAGGCCTTCGAAGACGAT
RARg_newt.  TCTGTGGAAACCCAGAGCACGAGTTCAGAGGAGATGGTCCCAAGTTCACCGTCCCCTCCCCCTCCACCCAGGGTTTACAAGCCCTGCTTCGTGTGTAATGACAAGTCGTCTGGCTACCACTACGGAGTAAGCTCATGTGAAGGCTGCAAGGGTTTCTTCAGAAGAAGCATACAAAAGAACATGGTGTACACTTGCCACCGGGACAAGAATTGTCAGATCAACAAGGTGACACGGAACCGCTGTCAGTACTGCCGACTGCAGAAATGTTTTGAGGTCGGCATGTCTAAGGAGGCGGTGAGGAATGATCGAAACAAGAAGAAGAAGGAGATCAAGGAGGAGGTGGTGACC---GACAGCTATGAGATGCCACCTGAAATGGAAGCACTGATCCAAAAAGTCAGCAAAGCACATCAGGAGACCTTCCCATCACTGTGCCAGCTCGGCAAGTACACTACGAATTCCAGTGCAGACCACCGAGTCCAGCTCGACCTTGGCCTCTGGCACAAATTCAGTGAGCTCGCCACCAAATGCATCATCAAGATTGTGGAGTTTGCCAAGAGGCTCCCAGGCTTTGCCACTCTGACCATCGCCGACCAGATCACTCTGCTGAAGGCAGCATGCCTCGACATTCTGATGTTGCGGATTTGCACTCGGTACACGCCAGAGCAGGACACCATGACCTTTTCCGATGGACTGACCCTGAACCGGACACAGATGCACAATGCTGGCTTCGGGCCCTTAACAGACTTGGTCTTTGCCTTTGCTGAGCAGCTGCTGCCCCTGGAGATGGATGATACCGAAACTGGACTGCTCAGTGCCATCTGTTTGATCTGCGGAGATCGGATGGATTTAGAGGAGCCGGAGAAGGTCGACAAACTGCAGGAACCTCTTTTAGAGGCGCTAAAAATATATGCCCGGCGACGACGACCAAACAAGCCATACATGTTCCCCCGCATGCTGATGAAAATTACAGATCTGCGAGGGATCAGTACCAAAGGTGCGGAACGTGCTATAACACTAAAGATGGAGATTCCTGGCCCAATGCCTCCACTCATCCGTGAGATGCTGGAAAACCCTGAAGCCTTTGAGGATGAT
RARg_xenop  TCGGTGGAGACTCAGAGCACCAGTTCGGAGGAGATGGTGCCCAGTTCCCCTTCCCCGCCACCTCCACCGCGTGTTTACAAACCCTGCTTCGTCTGCCAGGACAAGTCTTCTGGGTACCACTATGGTGTCAGTTCTTGCGAGGGCTGCAAGGGTTTCTTCCGTCGCAGTATTCAGAAGAACATGGTGTACACCTGCCACCGTGACAAGAACTGCCAGATCAACAAGGTCACGCGCAACCGTTGCCAGTACTGCCGGCTGCAGAAGTGCTTCGAGGTTGGCATGTCCAAGGAAGCTGTGCGCAACGATCGAAATAAGAAGAAGAAAGACGTGAAGGATGAGGTCATTCCGCCAGAGAGCTATGAGCTGAGTGGGGAACTGGAGGAGCTGGTCAACAAAGTGAGCAAAGCACATCAAGAGACCTTCCCTTCACTCTGCCAGCTGGGAAAATACACCACAAACTCCAGCTCGGACCACAGGATTCAGCTAGACCTGGGCCTATGGGACAAATTCAGTGAGCTTTCCACCAAGTGCATCATTAAAATTGTGGAGTTTGCCAAACGCCTCCCAGGCTTCACCACCCTCACCATCGCAGATCAAATCACCCTTCTCAAATCTGCCTGCTTGGACATTCTAATGCTGCGAATCTGTACACGATACACACCGGAGCAGGACACAATGACCTTTTCGGATGGACTAACCCTCAACCGGACTCAGATGCATAATGCAGGTTTCGGACCGCTCACTGACCTGGTGTTTGCCTTCGCTGGTCAGCTTCTGCCTCTTGAGATGGATGATACGGAGACTGGCCTCCTTAGTGCCATCTGCCTCATATGTGGAGACCGAATGGATCTTGAAGAGCCAGAGCGTGTCGATCGTCTGCAGGAGCCCTTGCTGGAAGCTCTGAAGATTTATGCACGCCGACGCCGACCCAACAAACCTCACATGTTCCCTCGCATGCTGATGAAGATCACTGATCTACGTGGGATCAGCACCAAGGGAGCTGAGAGGGCCATAACTCTGAAGATGGAGATCCCGGGCCCCATGCCTCCTCTCATCCGAGAGATGCTGGAAAACCCAGAAGCCTTCGAGGATCAG
RARg_zfish  TCGGTGGAGACTCAGAGCACCAGTTCGGAGGAGATGGTGCCCAGTTCCCCTTCCCCGCCACCTCCACCGCGTGTTTACAAACCCTGCTTCGTCTGCCAGGACAAGTCTTCTGGGTACCACTATGGTGTCAGTTCTTGCGAGGGCTGCAAGGGTTTCTTCCGTCGCAGTATTCAGAAGAACATGGTGTACACCTGCCACCGTGACAAGAACTGCCAGATCAACAAGGTCACGCGCAACCGTTGCCAGTACTGCCGGCTGCAGAAGTGCTTCGAGGTTGGCATGTCCAAGGAAGCTGTGCGCAACGATCGAAATAAGAAGAAGAAAGACGTGAAGGATGAGGTCATTCCGCCAGAGAGCTATGAGCTGAGTGGGGAACTGGAGGAGCTGGTCAACAAAGTGAGCAAAGCACATCAAGAGACCTTCCCTTCACTCTGCCAGCTGGGAAAATACACCACAAACTCCAGCTCGGACCACAGGATTCAGCTAGACCTGGGCCTATGGGACAAATTCAGTGAGCTTTCCACCAAGTGCATCATTAAAATTGTGGAGTTTGCCAAACGCCTCCCAGGCTTCACCACCCTCACCATCGCAGATCAAATCACCCTTCTCAAATCTGCCTGCTTGGACATTCTAATGCTGCGAATCTGTACACGATACACACCGGAGCAGGACACAATGACCTTTTCGGATGGACTAACCCTCAACCGGACTCAGATGCATAATGCAGGTTTCGGACCGCTCACTGACCTGGTGTTTGCCTTCGCTGGTCAGCTTCTGCCTCTTGAGATGGATGATACGGAGACTGGCCTCCTTAGTGCCATCTGCCTCATATGTGGAGACCGAATGGATCTTGAAGAGCCAGAGCGTGTCGATCGTCTGCAGGAGCCCTTGCTGGAAGCTCTGAAGATTTATGCACGCCGACGCCGACCCAACAAACCTCACATGTTCCCTCGCATGCTGATGAAGATCACTGATCTACGTGGGATCAGCACCAAGGGAGCTGAGAGGGCCATAACTCTGAAGATGGAGATCCCGGGCCCCATGCCTCCTCTCATCCGAGAGATGCTGGAAAACCCAGAAGCCTTCGAGGATCAG


   NR1C1 (PPAR - alpha)  DBD - 328-528; LBD - 616-1452
   ---------------------------------------------------
PPARa_huma  ------------ATGGTGGACACGGAAAGCCCACTCTGCCCCCTCTCCCCACTCGAGGCCGGCGATCTAGAGAGCCCGTTATCT------GAAGAGTTCCTGCAAGAAATGGGAAACATCCAAGAGATTTCGCAATCCATCGGCGAGGATAGTTCTGGAAGCTTTGGCTTTACGGAATACCAGTATTTAGGAAGCTGTCCTGGCTCAGATGGCTCGGTC---------ATCACGGACACGCTTTCACCAGCTTCGAGCCCCTCCTCGGTGACTTATCCTGTGGTCCCCGGCAGCGTGGACGAGTCTCCCAGTGGA---GCATTGAACATCGAATGTAGAATCTGCGGGGACAAGGCCTCAGGCTATCATTACGGAGTCCACGCGTGTGAAGGCTGCAAGGGCTTCTTTCGGCGAACGATTCGACTCAAGCTGGTGTATGACAAGTGCGACCGCAGCTGCAAGATCCAGAAAAAGAACAGAAACAAATGCCAGTATTGTCGATTTCACAAGTGCCTTTCTGTCGGGATGTCACACAACGCGATTCGTTTTGGACGAATGCCAAGATCTGAGAAAGCAAAACTGAAAGCAGAAATTCTTACCTGTGAACATGACATAGAAGATTCTGAAACTGCAGATCTCAAATCTCTGGCCAAGAGAATCTACGAGGCCTACTTGAAGAACTTCAACATGAACAAGGTCAAAGCCCGGGTCATCCTCTCAGGAAAGGCCAGTAACAATCCACCTTTTGTCATACATGATATGGAGACACTGTGTATGGCTGAGAAGACGCTGGTGGCCAAGCTGGTGGCC---AATGGC---------------ATCCAGAACAAGGAGGCGGAGGTCCGCATCTTTCACTGCTGCCAGTGCACGTCAGTGGAGACCGTCACGGAGCTCACGGAATTCGCCAAGGCCATCCCAGGCTTCGCAAACTTGGACCTGAACGATCAAGTGACATTGCTAAAATACGGAGTTTATGAGGCCATATTCGCCATGCTGTCTTCTGTGATGAACAAAGACGGGATGCTGGTAGCGTATGGAAATGGGTTTATAACTCGTGAATTCCTAAAAAGCCTAAGGAAACCGTTCTGTGATATCATGGAACCCAAGTTTGATTTTGCCATGAAGTTCAATGCACTGGAACTGGATGACAGTGATATCTCCCTTTTTGTGGCTGCTATCATTTGCTGTGGAGATCGTCCTGGCCTTCTAAACGTAGGACACATTGAAAAAATGCAGGAGGGTATTGTACATGTGCTCAGACTCCACCTGCAGAGCAACCACCCGGACGATATCTTTCTCTTCCCAAAACTTCTTCAAAAAATGGCAGACCTCCGGCAGCTGGTGACGGAGCATGCGCAGCTGGTGCAGATCATCAAGAAGACGGAGTCGGATGCTGCGCTGCACCCGCTACTGCAGGAGATCTACAGGGACATGTAC
PPARa_chim  ---------------------------------------------------------------------------------------------------------------------------------------------------------------------------------------------------------------------------------------------------------------------------------------------------------------------------------------------------------------------------------------------------------------------------------------------------------------------------------------------------------------------------------------------ATGTCACACAACGCGATTCGTTTTGGACGAATGCCAAGATCTGAGAAAGCAAAACTGAAAGCAGAAATTCTTACCTGCGAACATGACATAGAAGATTCTGAAACTGCAGATCTCAAATCTCTGGCCAAGAGAATCTACGAGGCCTACTTGAAGAACTTCAACATGAACAAGGTCAAAGCCCGGGTCATCCTCTCAGGAAAGGCCAGTAACAATCCACCTTTTGTCATACATGATATGGAGACACTGTGTATGGCTGAGAAGACGCTGGTGGCCAAGCTGGTGGCC---AATGGC---------------ATCCAGAACAAGGAGGCGGAGGTCCGCATCTTTCACTGCTGCCAGTGCACGTCAGTGGAGACCGTCACGGAGCTCACGGAATTCGCCAAGGCCATCCCAGGCTTCGCAAACTTGGACCTGAACGATCAAGTGACATTGCTAAAATACGGAGTTTATGAGGCCATATTCGCCATGCTGTCTTCTGTGATGAACAAAGACGGGATGCTGGTGGCGTATGGAAATGGGTTTATAACTCGTGAATTCCTAAAAAGCCTAAGGAAACCGTTCTGTGATATCATGGAACCCAAGTTTGATTTTGCCATGAAGTTCAATGCACTGGAACTGGATGACAGTGATATCTCCCTTTTCGTGGCTGCTATCATTTGCTGTGGAGATCGTCCTGGCCTTCTAAACGTAGGACACATTGAAAAAATGCAGGAGGGTATTGTACATGTGCTCAGACTCCACCTGCAGAGCAACCACCCGGACGATATCTTTCTCTTCCCAAAACTTCTTCAAAAAATGGCAGACCTCCGGCAGCTGGTGACGGAGCATGCGCAGCTGGTGCAGATCATCAAGAAG---GAGTCGGATGCTGCGCTGCACCCGCTACTGCAGGAGATCTACAGGGACATGTAC
PPARa_cow.  ------------ATGGTGGACACGGAAAGCCCCATCTGTCCCCTGTCCCCACTGGAGGCCGACGACCTGGAAAGCCCGTTATCC------GAAGAATTCCTGCAAGAAATGGGAACCATTCAAGAGATTTCTCAGTCCATTGGTGAGGACAGCTCTGGAAGCTTTAGTTTTACAGAATACCAGTACTTAGGAAGTGGTCCAGGATCAGATGGCTCCGTT---------ATTACAGACACCCTGTCCCCCGCCTCGAGCCCCTCGTCCGTCTCCTACCCCGCGGTCCCTGGCAGCGCCGAGGAGTCATCCAGCATC---GCCCTGAACATCGAGTGTAGGATCTGCGGGGACAAAGCCTCTGGCTACCACTACGGTGTCCACGCATGTGAGGGCTGCAAGGGTTTCTTTAGGAGAACGATTCGGCTGAAGCTGGTGTATGACAAATGTGACCGTAGTTGCAAGATTCAGAAAAAGAATCGGAATAAGTGCCAATACTGTCGGTTCCACAAGTGCCTTTCAGTTGGGATGTCCAATAACGCGATTCGTTTTGGACGAATGCCAAGATCTGAAAAAGCAAAATTGAAGGCAGAAATCCTTACGTGTGAGCATGACCTAGAAGATTCCGAAACCGCGGATCTCAAGTCTCTGGCCAAGAGGATTTACGAGGCCTACCTGAAGAACTTCAACATGAACAAGATCAAGGCCCGGGTCACCCTTGCCGGGAAGACCAACAACAACCCCGCCTTTCTCATCCACGACATGGAGACGCTGTGTATGGCCGAGAAGACGCTGGTGGCCAAGCTGGTGGCC---AACGGC---------------ATCCAGAACAAGGTGGCGGAAGTCCGCATTTTCCACTGCTGCCAGTGCACGTCCGTGGAGACCGTCACCGAGCTCACGGAGTTTGCCAAGTCCATCCCTGGGTTTGCAAACTTGGACTTGAATGACCAAGTCACTCTGCTGAAGTATGGAGTTTACGAAGCCATATTTGCGATGCTGTCTTCTGTGATGAATAAAGATGGGATGTTGGTAGCCTACGGGAATGGCTTCATAACCCGTGAATTCCTTAAAAGCCTAAGAAAACCCTTCTGTGATATCATGGAACCCAAGTTCGACTTTGCAATGAAGTTCAATGCACTGGAGCTGGACGACAGTGATATTTCCCTCTTTGTGGCTGCTATCATTTGCTGTGGAGATCGGCCTGGCCTCCTAAATGTAGGACACATTGAGAAAATGCAGGAGGGTATTGTGCACGTGCTCAAACTCCACCTACAGAACAACCATCCTGACGACGTCTTCCTCTTCCCAAAACTCCTGCAAAAGATGGCAGACCTGCGGCAGCTGGTCACGGAGCACGCACAGCTGGTGCAGGTGATCAAGAAGACGGAGTCGGACGCCGCCCTGCACCCGCTGCTGCAAGAGATCTACAAGGACATGTAC
PPARa_dog.  ------------ATGGTAGACACAGAAAGCCCGATTTGCCCCCTCTCCCCCCTTGAGGCTGATGACCTGGAAAGCCCGTTATCT------GAAGAATTTCTACAAGAAATGGGAAACATCCAAGAGATTTCTCAGTCCATTGGTGAGGATAGTTCTGGAAGTTTTAGTTTTACAGAATACCAGTATTTAGGAAGTGGCCCGGGATCAGATGGATCTGTT---------ATCACAGACACGCTCTCACCAGCTCCCAGCCCCTCGTCGGTCACGCACCCGGCGGCTCCCGGTGGTGCCGAGGAACCTTCCAGCGTA---GCCTTGAACATTGAATGCAGAATCTGCGGGGACAGAGCCTCGGGCTACCATTACGGAGTCCACGCGTGCGAAGGCTGCAAGGGTTTCTTCCGGCGAACCATCCGGCTGAAGCTGGCCTATGACAAATGTGACCGCAGCTGCAAAATTCAGAAAAAGAACCGGAATAAGTGCCAATATTGTCGTTTCCACAAGTGCCTTTCGGTCGGGATGTCCCATAATGCCATCCGCTTTGGAAGAATGCCACGATCAGAAAAAGCAAAACTGAAAGCGGAAATTCTCACCTGTGAACAGGACCCAGAAGACGCAGAGACAGCAGATCTCAAGTCCCTGGCCAAGAGAATTTACGAGGCCTACCTCAAGAACTTCAACATGAACAAAGTCAAAGCCCGGGTCATCCTCGCAGGGAAGGCCAGCAACAACCCGCCCTTTGTCATACATGACATGGAGACGTTGTGCATGGCTGAGAAGACTCTGGTGGCCAAGCTGGTGGCC---AATGGC---------------ATCCAGAACAAGGAGGCAGAGGTGCGCATCTTCCACTGCTGCCAGTGCACATCTGTGGAGACCGTCACGGAGCTCACGGAGTTCGCCAAGTCCATCCCTGGCTTCGCGAACTTGGACTTGAATGATCAGGTCACTCTACTGAAATATGGAGTGTATGAGGCCATATTTGCGATGCTGTCTTCTGTGATGAATAAAGACGGGATGCTGGTAGCCTATGGAAATGGCTTTATAACTCGTGAGTTCCTAAAGAGCCTAAGGAAACCGTTCTGTGATATCATGGAACCAAAGTTTGATTTTGCGATGAAGTTCAATGCACTGGAGCTAGATGACAGCGACATCTCCCTTTTTGTGGCTGCTATCATTTGCTGTGGAGATCGCCCCGGCCTTCTAAACGTGGGACACATTGAAAAAATGCAGGAGGGCATTGTGCATGTGCTCAAACTTCACCTGCAGACCAACCACCCGGACAACATCTTTCTCTTCCCAAAACTCCTTCAAAAAATGGCAGACCTCCGGCAGCTGGTCACCGAGCACGCACAGCTGGTGCAGGTCATCAAAAAGACGGAGTCGGACGCAGCCCTGCACCCCCTGCTGCAGGAAATCTACAGGGACATGTAC
PPARa_pig.  ------------ATGGTGGACACGGAAAGCCCCATCTGTCCCCTGTCCCCACTGGAGGCCGACGACCTGGAAAGCCCGTTATCC------GAAGAATTCCTGCAAGAAATGGGAACCATTCAAGAGATTTCTCAGTCCATTGGTGAGGACAGCTCTGGAAGCTTTAGTTTTACAGACTACCAGTACTTAGGAAGCGGTCCGGGATCAGATGGATCCGTT---------ATTACAGACACCCTGTCTCCAGCCTCCAGCCCCTCGTCCGTCACCTACCCTGTGGCTCCTGCTGGTGCTGACGAGTCGCCCAGCGTG---GCACTGAACATCGAATGTAGAATCTGTGGGGACAAAGCCTCGGGCTACCACTACGGAGTTCATGCCTGTGAAGGTTGCAAGGGCTTCTTTCGGAGAACCATTCGGCTAAAGCTGGTCTATGACAAATGTGATCGGAGCTGTAAGATTCAGAAAAAGAATCGGAATAAATGCCAGTATTGTCGTTTCCACAAGTGCCTCTCGGCCGGGATGTCCCATAATGCAATTCGATTTGGGCGCATGCCAAGGTCTGAAAAAGCCAAACTGAAAGCAGAAATCCTCACATGTGAACATGACCTAGAAGATGCCGAGACCGCAGATCTCAAGTCTCTCGCCAAGAGGATTTACGAGGCCATCAAGAAGAACTTCAACATGAACAAGGTCAAGGCCCGGGTCATCCTCGCGGGAAAGGCCAGCAATAACCCGGCCTTTTGTATACGCGACATGGAGACACTGTGTATGGCCGAGAAGACGCTCGTGGCCAAGCTGGTGGCC---AACGGC---------------ACCCAGAACAAGGAGGCGGAGGTCCGCATCTTCCACTGCTGCCAGTGCACGTCCGACGTGTCCGTCACGGAGCTCACGGAGTTCGCCAAGTCCATCCSGGGGTTCGCAAGCTTGGACTTGAACGACCAGGTCACGCTGCTGAAGTACGGCGTCTACGATGCCATCTTCGCCATGCTGTCCTCTGTGATGAACAAGGACGGGATGCTGGTGGCTTACGGCAATGGCTTCATCACGCGCGAGTTCCTCAAGAGCCTGAGGAAACCCTTCTGCGACATCATGGAGCCCAAGTTTGACTTCGCCATGAAGTTCAATGCGCTGGAGCTGGACGACAGTGACCTTTCCCTCTTTGTGGCTGCTATCATTTGCTGCGGAGACCGGCCCGGCCTCCTAAACGTAGGACACATTGAGAGAATGCAGGAGGGTATCGTGCATGTGCTCAAACTTCACTTGCAGACCAACCACCCCGACGACGTCTTTCTCTTCCCCAAACTCCTGCAAAAGCTGGCGGACCTGCGGCAGCTGGTCACGGAGCATGCGCAGCTGGTGCAGGTGATCAAGAAGACGGAGGCGGACGCCGCGCTGCACCCGCTGCTGCAGGAGATCTACAGGGACATGTAC
PPARa_hams  ------------ATGGTGGACACAGAGAGTCCCATCTGTCCCCTCTCCCCACTTGAAGCGGATGACCTGGAGAGTCCCTTATCG------GAAGAATTCTTACAAGAAATGGGAAACATTCAAGATATTTCTCAGTCCCTTGAGGAGGAAAGTTCCGGAAGCTTTAGTTTCACGGACTACCAGTACTTAGGAAGCTGTCCAGGCTCCGAGGGCTCTGTC---------ATCACAGACACTCTGTCTCCAGCGTCCAGCCCCTCATCAGTCAGCTGCCCCGTGATCCCCGCCAGCACAGACGAGTCCCCTGGCAGT---GCGCTGAACATTGAGTGTCGAATATGTGGGGACAAGGCCTCAGGCTACCACTACGGAGTCCATGCATGTGAAGGTTGCAAGGGTTTCTTTCGGCGAACTATTCGGCTAAAGCTGGCGTATGACAAATGTGATCGAAGCTGTAAGATTCAGAAAAAGAACAGGAATAAATGCCAATACTGCCGCTTCCACAAATGCCTGTCTGTTGGGATGTCACACAATGCGATTCGTTTTGGACGCATGCCAAGATCTGAGAAAGCAAAACTGAAAGCAGAGATTCTCACGTGTGAACACGATCTGGAAGATTCGGAAACTGCCGACCTCAAATCTCTGGCCAAGAGAATCCACGAGGCCTACCTGAAGAACTTCAACATGAATAAGGTCAAGGCCCGGGTCATCCTGGCAGGAAAGACCAGCAATAACCCGCCCTTCGTTATACATGACATGGAGACCTTGTGTATGGCTGAGAAGACGCTTGTGGCCAAGATGGTGGCC---AATGGC---------------ATCCAAAATAAGGAGGCAGAAGTCCGGATCTTCCACTGCTGCCAGTGCATGTCTGTGGAGACTGTCACCGAGCTCACAGAATTCGCCAAGGCCATCCCAGGCTTCGCAAACTTGGACTTAAATGACCAAGTTACCTTGCTAAAGTACGGTGTGTATGAAGCCATATTCACAATGCTGTCCTCCTTGATGAACAAAGACGGAATGCTGATCGCGTATGGCAATGGCTTCATCACAAGGGAGTTCCTAAAGAACCTGAGGAAGCCATTCTGTGACATCCTGGAACCGAAGTTTGATTTTGCTATGAAGTTCAATGCCCTAGAACTGGATGACAGTGACATTTCCCTTTTTGTGGCTGCTATAATTTGCTGTGGAGATCGGCCTGGCCTTCTAAACATAGGATACATTGAGAAGATGCAGGAGGGTATCGTGCACGTGCTCAAACTCCACCTGCAGAGCAACCATCCAGATGATACCTTTCTCTTCCCGAAGCTTCTTCAAAAAATGGTGGACCTTCGGCAGCTGGTCACGGAGCATGCGCAGCTCGTGCAGGTCATCAAGAAGACCGAGTCTGACGCAGCGCTGCACCCGCTTCTGCAGGAGATCTACAGGGACATGTAC
PPARa_guin  ------------ATGGTGGACATGGAGAGCCCCCTGTGTCCGCTGTCCCCCTTGGAGGCCGAGGACCTGGAGAGCCCACTGTCC------GAGTACTTCCTCCAGGAAATGGGGACCATCCAGGACATCTCGAGGTCCCTCGGTGAAGACAGCTCCGGGAGCTTCGGCTTCCCTGAGTACCAGTATCTGGGCAGCGGCCCCGGCTCGGACGGATCGGTC---------ATCACAGATACCCTGTCCCCGGCTTCCAGCCCCTCCTCCGTCAGCTACCCCGAGGTCCCCTGTGGCGTGGATGAGCCGCCCAGCAGC---GCCCTGAACATCGAGTGCAGGATCTGCGGGGACAAGGCCTCAGGCTACCACTACGGGGTCCACGCATGTGAAGGCTGCAAGGGCTTCTTCCGAAGGACCATCCGGCTGAAGCTGGTGTACGACAAATGTGACCGCAGCTGCAAGATCCAGAAAAAGAACCGCAACAAGTGCCAGTACTGCCGCTTCCACAAGTGCCTGTCGGTCGGGATGTCCCACAACGCCATTCGCTTCGGACGGATGCCGAGGTCTGAGAAAGCAAAACTAAAAGCCGAAGTCCTCACCTGTGACCGGGACAGCGAGGGCGCCGAGACCGCCGACCTCAAGTCCCTGGCCAAGCGGATCTACGAGGCCTACCTGAAGAACTTCCACATGAACAAGGTCAAGGCCCGCATCATCCTGGCCGGGAAGACCAGCAGCCATCCGCTTTTCGTCATCCACGACATGGAGACGCTGTGCACGGCCGAGAAGACGCTGATGGCCAAGGTGGTGTCC---GACGGC---------------ATCCGCGACAAGGAGGCCGAGGTCCGCATCTTCCACTGCTGCCAGTGTGTGTCGGTGGAGACCGTCACCAACCTCACGGAGTTCGCCAAGGCCATCCCGGGTTTCGCCAGCCTGGACCTGAACGACCAGGTCACCCTGCTGAAGTACGGCGTGTACGAGGCCATCTTCACCATGCTGTCCTCCACCATGAACAAGGACGGGATGCTGGTGGCCTACGGACACGGCTTCATCACCCGCGAGTTCCTCAAAAACCTCCGCAAACCCTTCTGCGACATGATGGAACCCAAGTTCAATTTTGCCATGAAGTTCAACGCCCTGGAGCTGGACGACAGCGACATCTCGCTGTTCGTGGCCGCCATCATTTGCTGCGGAGATCGGCCCGGCCTCCTAAATATCGACCACATCGAGAAAATGCAGGAGGCTATCGTGCACGTGCTCAAACTCCACCTGCAAAGCAACCACCCCGACGACACCTTCCTCTTCCCCAAACTGCTCCAGAAGCTGGCGGACCTGCGGCAGCTGGTGACGGAGCATGCCCAGCTCGTGCAGGTCATCAAG---ACGGAGTCAGACGCCGCGCTGCACCCGCTGCTGCAGGAGATCTACAGGGACATGTAC
PPARa_mous  ------------ATGGTGGACACAGAGAGCCCCATCTGTCCTCTCTCCCCACTGGAGGCAGATGACCTGGAAAGTCCCTTATCT------GAAGAATTCTTACAAGAAATGGGAAACATTCAAGAGATTTCTCAGTCCATCGGTGAGGAGAGCTCTGGAAGCTTTGGTTTTGCAGACTACCAGTACTTAGGAAGCTGTCCGGGCTCCGAGGGCTCTGTC---------ATCACAGACACCCTCTCTCCAGCTTCCAGCCCTTCCTCAGTCAGCTGCCCCGTGATCCCCGCCAGCACGGACGAGTCCCCCGGCAGT---GCCCTGAACATCGAGTGTCGAATATGTGGGGACAAGGCCTCAGGGTACCACTACGGAGTTCACGCATGTGAAGGCTGTAAGGGCTTCTTTCGGCGAACTATTCGGCTGAAGCTGGTGTACGACAAGTGTGATCGGAGCTGCAAGATTCAGAAGAAGAACCGGAACAAATGCCAGTACTGCCGTTTTCACAAGTGCCTGTCTGTCGGGATGTCACACAATGCAATTCGCTTTGGAAGAATGCCAAGATCTGAAAAAGCAAAACTGAAAGCAGAAATTCTTACCTGTGAACACGACCTGAAAGATTCGGAAACTGCAGACCTCAAATCTCTGGGCAAGAGAATCCACGAAGCCTACCTGAAGAACTTCAACATGAACAAGGTCAAGGCCCGGGTCATACTCGCGGGAAAGACCAGCAACAACCCGCCTTTTGTCATACATGACATGGAGACCTTGTGTATGGCCGAGAAGACGCTTGTGGCCAAGATGGTGGCC---AACGGC---------------GTCGAAGACAAAGAGGCAGAGGTCCGATTCTTCCACTGCTGCCAGTGCATGTCCGTGGAGACCGTCACGGAGCTCACAGAATTTGCCAAGGCTATCCCAGGCTTTGCAAACTTGGACTTGAACGACCAAGTCACCTTGCTAAAGTACGGTGTGTATGAAGCCATCTTCACGATGCTGTCCTCCTTGATGAACAAAGACGGGATGCTGATCGCGTACGGCAATGGCTTTATCACACGCGAGTTCCTTAAGAACCTGAGGAAGCCGTTCTGTGACATCATGGAACCCAAGTTTGACTTCGCTATGAAGTTCAATGCCTTAGAACTGGATGACAGTGACATTTCCCTGTTTGTGGCTGCTATAATTTGCTGTGGAGATCGGCCTGGCCTTCTAAACATAGGCTACATTGAGAAGTTGCAGGAGGGGATTGTGCACGTGCTTAAGCTCCACCTGCAGAGCAACCATCCAGATGACACCTTCCTCTTCCCAAAGCTCCTTCAAAAAATGGTGGACCTTCGGCAGCTGGTCACGGAGCATGCGCAGCTCGTACAGGTCATCAAGAAGACCGAGTCCGACGCAGCGCTGCACCCACTGTTGCAAGAGATCTACAGAGACATGTAC
PPARa_rat.  ------------ATGGTGGACACAGAGAGCCCCATCTGTCCTCTCTCCCCACTTGAAGCAGATGACCTGGAAAGTCCCTTATCT------GAAGAATTCTTACAAGAGATGGGAAACATTCAAGAGATTTCTCAGTCCCTCGGAGAGGAGAGTTCCGGAAGCTTTAGTTTTGCGGACTACCAGTACTTAGGGAGCTGTCCAGGCTCGGAGGGCTCTGTC---------ATCACAGACACCCTCTCTCCAGCTTCCAGCCCCTCCTCAGTCAGCTGCCCTGCTGTCCCCACCAGTACAGATGAGTCCCCTGGCAAT---GCACTGAACATCGAGTGTCGAATATGTGGGGACAAGGCCTCAGGATACCACTATGGAGTCCACGCATGTGAAGGCTGCAAGGGCTTCTTTCGGCGAACTATTCGGCTAAAGCTGGCGTACGACAAGTGTGATCGAAGCTGCAAGATTCAGAAAAAGAACCGGAACAAATGCCAGTACTGCCGTTTCCACAAGTGCCTGTCCGTCGGGATGTCACACAATGCAATCCGTTTTGGAAGAATGCCAAGATCTGAGAAAGCAAAACTGAAGGCAGAAATCCTTACCTGTGAACACGATCTGAAAGATTCGGAAACTGCAGACCTCAAATCTCTGGCCAAGAGAATCCACGAAGCCTACCTGAAGAACTTCAACATGAACAAGGTCAAGGCCCGGGTCATACTCGCAGGAAAGACTAGCAACAATCCGCCTTTTGTCATACATGACATGGAGACCTTGTGCATGGCTGAGAAGACGCTTGTGGCCAAGATGGTAGCC---AACGGC---------------GTTGAAAACAAGGAGGCAGAGGTCCGATTCTTCCACTGCTGCCAGTGCATGTCCGTGGAGACCGTCACCGAGCTCACGGAATTTGCCAAGGCTATCCCAGGCTTTGCAAACTTGGACTTGAATGACCAGGTTACCTTGCTGAAGTACGGTGTGTATGAAGCCATCTTCACGATGCTGTCCTCCTTGATGAACAAAGACGGGATGCTGATCGCGTACGGCAATGGCTTCATCACCCGAGAGTTCCTAAAGAACCTGAGGAAGCCATTCTGCGACATCATGGAACCCAAGTTTGACTTCGCTATGAAGTTCAATGCCCTCGAACTGGATGACAGTGACATTTCCCTTTTTGTGGCTGCTATAATTTGCTGTGGAGATCGGCCTGGCCTTCTAAACATAGGATACATTGAGAAGTTGCAGGAGGGGATTGTGCACGTGCTCAAGCTCCACCTGCAGAGCAACCATCCGGATGATACCTTTCTCTTCCCAAAACTCCTTCAAAAAATGGTGGACCTCCGGCAGCTGGTCACGGAGCATGCGCAGCTCGTGCAGGTCATCAAGAAGACCGAGTCAGACGCGGCGTTGCACCCACTGTTGCAAGAGATCTACAGAGACATGTAC
PPARa_koal  ------------ATGGTAGACACCGAGAGCCAGATCTGCCCCCTTTCTCCCTTCGGTGATGATGATCTGGAAAGCCCACTCTCA------GAAGAGTTTCTCCAAGAGATGGGGAGCATCCAGGAAATCTCTCCATCCATTGGCGATGACAGCTCGGGCACCTTTGCTTTTGCAGAGTATCGCTGTTTGGGAAGTGGTCCAGGCTCAGACGGCTCCATC---------ATTACAGACACTCTGTCCCCAGCGTCCAGTCCTTCGTCTGTGAGTTACACCCCAATCGCAGGCAGTGCTGATGACTCTTCCAGTGCT---ACCTTAAACATAGAGTGCAGAATTTGTGGGGACAAAGCCTCTGGCTACCATTATGGTGTGCATGCCTGTGAAGGTTGCAAGGGCTTTTTCCGGAGGACTATTCGCCTTAAGCTTGCCTATGACAAGTGTGACCGCAGCTGTAAAATTCAAAAAAAGAATCGTAACAAGTGTCAATATTGCCGTTTCCAGAAGTGCCTTTCAGATGGAATGTCACACAATGCCATCCGTTTTGGGAGAATGCCAAGATCTGAAAAAGCAAAATTAAAAGCAGAGATTCTTACATGTGAACACGATTTAGAAGATTCAGAAGTTGCAGATCTCAAGTCTCTTGCCAAACGCATTTATGAAGCCTACCTGAAAAACTTTAACATGAACAAGATCAAGGCCAGAATCATCCTGGCAGGGAAGGCCAGCAACAACCCACCTTTTGTCATCCACGACATGGAGACCCTGTGCATGGCAGAGAAGACACTTGTGGCCAAGCTGGTGGCC---AATGGG---------------ATCCAGAACAAGGAGGCTGAGGTGCGGATATTCCACTGCTGCCAATGTACCTCGGTAGAGACTGTCACGGAGCTGACAGAGTTCGCTAAATCGATCCCTGGCTTCTCGAATCTAAACCTGAATGATCAGGTGACTTTGTTAAAGTATGGGGTCTATGAAGCAATATTTGCAATGTTGTCATCAGTAATGAACAAAGATGGCATGTTGGTGGCCTACGGAAACGGTTTCATAACCCGCGAGTTTCTGAAAAGTTTAAGAAAACCATTTTGTGACATCATGGAACCTAAATTTGATTTTGCAATGAAATTCAATGCCTTGGAACTGGATGATAGCGACATTTCCCTTTTTGTGGCTGCTATAATCTGCTGTGGAGATCGGCCCGGCCTCTTGAACGTGGGACACATTGAGAGAATGCAGGAGAGCATCGTGCACGTGCTCCAGCTTCACCTGCAAAACAACCACCCTGATGATGTCTTCCTTTTCCCCAAGTTGCTCCAGAAGATGGCGGACCTTCGGCAGCTGGTCACGGAGCACGCTCAGCTGGTGCAAGTCATCAAAAAGACTGAATCTGATGCTGCCCTGCATCCTTTGCTGCAAGAAATCTACAGGGACATGTAC
PPARa_chic  ------------ATGGTGGACACTGAAAACCAGCTCTATCCACTTACTCCCCTGGAGGAGGATGATATAGGTAGTCCTTTATCT------GGAGAGTTTCTACAAGATATGGAGAACATTCAAGACATTTCTCAGTCTCTAGGTGATGATAGCTCTGGAGCTTTAAGTTTAACGGAGTTCCAATCGCTGGGAAATGGTCCAGGATCTGATGGATCAGTT---------ATAACAGACACCCTTTCACCAGCATCCAGTCCTTCATCCATTAATTTTGCCACAGCTCCAGGTAGCATAGATGAATCACCCAGTGGA---GCAGAAAACATTGAATGTAGAATTTGTGGGGATAAAGCCTCAGGCTACCATTACGGAGTACATGCTTGTGAAGGTTGTAAGGGTTTTTTTAGGAGAACAATCCGATTGAAACTCATCTATGATAAATGCGATCGCAATTGCAAAATTCAGAAAAAAAATCGTAATAAGTGCCAATACTGTCGTTTTCAGAAGTGCCTTTCAGTTGGAATGTCACATAATGCAATACGTTTTGGACGAATGCCAAGGTCTGAGAAGGCCAAGTTGAAAGCAGAAATTCTAACGGGTGAAAATTATGTAGAAGATTCAGAAATGGCAGATCTTAAATCACTTGCCAAAAGAATCCATGATGCTTACCTGAAAAACTTCAATATGAACAAGGTTAAAGCCAGAGTCATCCTTGCAGGGAAAACTAACAACAATCCACCGTTTGTTATACATGATATGGATACCTTGTGCATGGCAGAGAAGACGCTGGTGGCAAAATTGGTTGCC---AATGGA---------------ATTCAGAATAAGGAAGCCGAAGTTCGAATCTTCCACTGCTGCCAGTGTACCTCTGTAGAGACTGTCACAGAACTTACCGAATTTGCCAAATCTATCCCTGGCTTCTCCAATCTTGACTTGAATGATCAAGTGACACTGTTGAAATATGGAGTTTATGAAGCCATCTTTGCCATGTTAGCATCTGTAATGAACAAAGATGGGATGCTGGTAGCCTATGGAAATGGTTTTATAACCCGAGAGTTCCTGAAAAGTCTGAGAAAGCCATTCTGTGATATAATGGAGCCAAAATTTGATTTTGCAATGAAATTCAATGCACTGGAACTGGATGATAGTGACATATCACTTTTTGTCGCTGCCATCATTTGCTGTGGAGATCGTCCTGGTCTTGTAAATGTAGGACACATTGAAAAAATGCAGGAGAGCATTGTGCATGTACTGAAACTGCACTTGCAAACCAACCATCCTGACGATATCTTCCTCTTCCCGAAACTTCTCCAAAAAATGGCTGACCTCCGGCAACTTGTCACAGAGCATGCTCAACTTGTTCAGATAATCAAGAAGACTGAATCTGATGCACATTTACACCCTTTACTGCAGGAAATCTACAGGGACATGTAT
PPARa_goos  ------------ATGGTGGACACTGAAAACCAGCTCTATCCACTTACTCCCTTGGAGGAGGATGATATAGGTAGCCCTTTATCT------GGAGAGTTTCTACAAGAGATGGAGAATATTCAAGACATTTCTCAGTCTCTAGGTGATGATAGCTCTGGAGCTTTAAGTTTAACAGAGTTCCAGTCACTGGGAAATGGTCCAGGATCTGACGGATCAGTC---------ATAACAGACACCCTTTCACCAGCATCCAGTCCTTCATCCATTAATTTTGCCACAGCTCCAGGTAGCATAGATGAATCACCCAGTGGA---GCATTAAACATTGAATGTAGAATTTGTGGGGATAAAGCCTCAGGCTACCATNACGGAGTACATGCTTGTGAAGGTTGTAAGGGTTTTTTCAGGAGAACAATTCGATTAAAACTCATCTACGATAAATGTGATCGCAACTGCAAAATTCAGAAAAAAAATCGTAATAAGTGCCAATACTGTCGTTTTCAAAAGTGCCTTTCAGTTGGAATGTCACATAATGCAATACGTTTTGGACGAATGCCAAGGTCTGAGAAGGCCAAGTTGAAGGCAGAAATTCTAACAGGTGAAAGTTATATTGAAGATTCAGAAATGGCAGATCTTAAATCACTTGCTAAAAGAATTCATGATGCTTACCTGAAAAACTTCAATATGAACAAGGTTAAAGCCAGAGTCATCCTTGCAGGCAAAACTAATAACAATCCACCATTTGTTATACACGATATGGATACCTTGTGCATGGCAGAGAAGACCCTTGTGGCAAAACTGGTAGCC---AATGGA---------------ATTCAGAATAAGGAAGCAGAAGTTCGAATCTTCCACTGCTGCCAGTGTACTTCTGTAGAGACTGTCACAGAACTTACTGAATTTGCCAAATCTATCCCTGGCTTCTCCAATCTTGACTTGAATGATCAAGTGACGCTGTTGAAATACGGAGTTTATGAAGCCATCTTTGCTATGTTAGCATCTGTAATGAACAAGGATGGGATGCTGGTAGCCTATGGAAATGGTTTTATAACACGGGAGTTCCTGAAAAGTCTGAGAAAGCCGTTCTGTGATATAATGGAGCCAAAATTTGATTTTGCAATGAAATTCAATGCACTGGAATTGGATGATAGCGATATATCCCTTTTTGTCGCTGCCATCATTTGCTGTGGAGATCGTCCTGGTCTTGTAAATGTAGGACACATTGAAAAAATGCAAGAGAGCATTGTGCACGTACTGAAACTTCATTTGCAAACCAACCATCCTGATGATACCTTCCTCTTCCCAAAACTTCTTCAAAAAATGGCTGACCTCCGACAACTTGTCACGGAACATGCTCAACTTGTTCAGATAATCAAGAAGACTGAATCTGATGCACATTTACACCCTTTACTACAGGAAATCTACAGGGATATGTAT
PPARa_croc  ------------------------------------------------------------------------------------------------------------------------------------------------------------------------------------------------------------------------------------------------------------------------------------------------------------------------------------------------------------------------------------------------------------------------------------------------------------------CGCGCCTGTAAAATCCAGAAAAAAGATCGTAATAAGTGCCAATACTGTCGTTTTCAGAAGTGCCTTTCAGTTGGAATGTCACATAATGCCATCCGTTTTGGACGAATGCCAAGGTCCGAGAAGGCAAAATTGAAAGCTGAAATTCTAACAGGTGAAAACTATGTAGAAGATTCAGAAATGGCAGATCTTAAATCTCTTGCCAAGCAAATTTATGAGGCCTACCTGAAAAATTTCAATATGAACAAAGTCAAAGCCAGAGTCATTCTGGCAGGCAAAACCAGTAACGACCCACCATTTGTCATACATGACATGGATACATTGTGCATGGCAGAGAAGACTTTGGTGGCAAAGCTGGTAGCT---AATGGA---------------ATTCAGAACAAGGAAGCAGAAGTTCGAATCTTCCATTGTTGCCAGTGCACATCTGTAGAGACTGTAACAGAATTAACTGAGTTTGCTAAATCTATCCCTGGCTTCTCAAACCTTGACTTGAATGATCAGGTGACCCTATTAAAATATGGAGTTTATGAAGCCATATTTGCCATGCTAGCTTCAGTGATGAATAAAGATGGGATGCCTGTTGCCTATGGAAATGGCTTTATAACTCGAGAGTTTCTGAAAAGCCTAAGAAAGCCATTTTGTGATATCATGGAGCCGAAGTTTGACTTTGCAATGAAATTTAATTCACTGGAGCTTGATGACAGTGATATATCCCTCTTTGTGGCTGCTATCATTTGCTGTGGAGATCGTCCTGGTCTTGTAAATGTAGGACACATTGAAAAGATGCAGGAGAGCATTGTACATGTACTAAAACTACACTTACAAAACAACCATCCTGATGACATCTTCCTTTTCCCAAAACTTCTTCAGAAAATGGCTGACCTCCGGCAACTTGTTACAGAGCATGCTCAACTTGTTCAGATAATCAAAAAGACTGAATCTGATGCACACTTACACCCTTTACTACAGGAAATTTACAAGGACCTATAC
PPARa_xeno  ATGTCCACCATCATGGTAGACACAAACAGCGAGTTGTGCATTTTGACCCCTTTGGACGAGGATGATCTAGAGAGTCCGCTGTCG------GGAGAGTTCCTGCAGGACATTGTGGACATTCAGGACATCACTCAGACCATTGGGGACGATGGCTCAACACCTTTTGGTGCCTCCGAGCATCAGTTCTTCGGAAACAGCCCTGGGTCGATCGGATCTGTCAGCACTGACCTTACAGACACCTTATCTCCCGCATCTAGTCCGGCTTCCATCACCTTCCCTGCGGCTTCGGGTAGCGCAGAAGACGCGGCCTGTAAG---TCTCTAAACCTCGAGTGCCGGGTGTGCAGTGACAAGGCCTCTGGGTTCCATTATGGAGTTCACGCTTGTGAGGGGTGCAAGGGCTTTTTCCGGAGGACGATCAGACTCAAGCTGGTGTACGACCGGTGTGAGCGAATGTGTAAGATACAGAAGAAGAACCGCAACAAGTGCCAATACTGTCGCTTCGAAAAGTGCCTTAATGTTGGAATGTCCCACAATGCAATACGATTTGGGAGAATGCCACGGTCGGAAAAGGCGAAACTGAAAGCGGAAGTCCTAATGTGTGACCAGGATGTGAAGGATTCGCAGATGGCCGACCTCCTCTCACTCGCCAGGCTCATTTACGATGCCTATCTAAAGAACTTCAACATGAACAAAGTTAAAGCCAGAGCCATCCTGACGGGGAAAGCCAGCAAT---CCGCCCTTTGTTATACACGACATGGAAACGCTGTGCATGGCGGAGAAAACATTGGTTGCGAAGCTGGTGGCC---AATGGC---------------ATCCAGAACAAGGAGGCGGAGGTGCGGATCTTCCACTGCTGCCAGTGCACCTCAGTGGAGACGGTCACAGAACTGACAGAGTTTGCCAAATCCATCCCAGGCTTCACCGAGCTGGACCTCAATGATCAAGTGACTTTGTTAAAATACGGGGTCTACGAGGCCATGTTTGCCATGCTGGCGTCTGTGATGAACAAAGATGGGATGCTGGTGGCATACGGGAACGGTTTCATTACGCGGGAGTTCTTGAAGAGCCTAAGGAAGCCGATCGGGGACATGATGGAGCCGAAGTTTGAGTTTGCCATGAAGTTCAACGCATTGGAGCTGGACGACAGTGACCTATCTCTGTTTGTAGCAGCACTCATTTGCTGTGGAGATCGCCCCGGATTGGTGAACATTCCCAGTATAGAGAAAATGCAGGAGAGCATCGTCCATGTCCTTAAACTCCACCTCCAGTCAAATCACCCTGACGACAGCTTCCTCTTCCCTAAACTGCTGCAGAAAATGGCCGACCTGCGGCAGCTGGTGACGGAACACGCGCAGCTCGTGCAGACCATCAAAAAGACTGAGACAGATGCCGCCCTCCATCCGTTACTGCAAGAAATCTACAGGGACATGTAC
PPARa_fugu  ------------ATGGTTGACATGGAGAGCCACTACCATCCCCCCTCACCCCTGGAGGAGTCGATGTTGGGCAGCCCCCTGTGCACCGATGACGACTTCATGGGCAGCATGGAGGAGCTCCAGGACATCTCCAAGTCCATCAATAGTGACACCCTCAGCTCCCTGGACGTCAATGACTAC------CCGCCCTCCAGCAATGGCTCTGAAGGTTCCACT---------GTACTAGACGCCCTGACGCCCGCCTCCAGCCCATCTTCAGTAGTTTATGGGTTGGTGGCAGGCCAGGAGGAGCTTTCGGCCTCCTCCTCCGTGCTCAACCTGGAGTGTCGCGTCTGCGCTGACCGTGCCTCGGGCTACCACTACGGAGTCCACGCCTGCGAGGGCTGCAAGGGGTTTTTTCGGCGCACTATCCGTCTGAAGCTGGAATATGACAAGTGCGAACGTCGCTGCAAGATCCAGAAGAAAAATCGCAACAAGTGCCAATACTGTCGCTTCCAGAAGTGCCTGTCGGTGGGCATGTCCCATAACGCCATCCGGTTTGGCCGGATGCCCCAGTCAGAGAAGCTGAAGCTGAAGGCAGAGATGGTGACGGGGGACAGGGAGGTGGACGACCCCCGGGTAGCCGACCAGAAGACGCTGGCCAGGCAGATTTACGAGGCCTATCTGAAGAACTTTAACATGAACAAGGCCAAGGCTCGAAGCATCCTCAGTGGCAAGACCAGCACC---CCTCCTTTTGTCATCCACGACATGGAGACCCTGCAGCTTGCGGAGCAGACCCTGGTGGCAAAGATGGTGAGCTCAGAGGGAACGCTGAAGGACAGA------------GAGGTGGAGGTGCGGATTTTCCACTGCTGCCAGTACACGTCGGTGGAGACCGTCACCGAGCTCACCGAGTTCGCCAAGTCCGTCCCGGGCTTTTCCAGGTTGGACCTCAACGATCAAGTGACTCTGTTGAAGTACGGAGTATACGAAGCTCTCTTCGCCATGTTGGCCTCCTGCATGAACAAGGACGGGCTCCTGGTCGCCTACGGCTCAGGCTTCATCACCCGGGAGTTCCTCAAGAGTCTGCGGCGGCCGTTCAGTGACATGATGGAGCCCAAGTTCCAGTTTGCTATGAAATTTAATGGTTTGGGGCTGGACGACAGTGACCTGGCTCTGTTTGTGGCTGCAATCATCTGCTGTGGAGACCGTCCGGGCCTGGTGAACGTGGCCCACATTGAGCGAATGCAGGAGAGCATCGTACGAGTGCTGCAGCTCCATCTCCTGGCCAACCACCCCGACGACACGTTCCTTTTCCCCAGACTGCTGCAGAAACTAGCAGACCTCCGGCAGCTGGTCACCGAGCACGCACAGGTGGTGCAGGAGATCAAAAAGACAGAG---GACACCTCACTCCACCCGCTGCTGCAGGAGATTTACAGAGACATGTAC
PPARa_tetr  ---------------------------------------------------------------------------------------------------------------------------------------------------------------------------------------------------------------------------------------------------------------------------------------ATGGCAGCGGGCCAGGAAGAGCTTTCGGCATCCTCGTCAATGCTCAACCTGGAGTGTCGGGTCTGCTCTGACCGTGCCTCAGGCTACCACTACGGAGTCCATGCCTGCGAGGGCTGCAAGGGTTTTTTTCGACGGACTATCCGTCTGAAGCTAGAATACGACAAGTGCGAACGCCGCTGCAAGATCCAGAAGAAAAATCGCAACAAGTGCCAATACTGCCGCTTCCAGAAGTGCCTGTCGGTGGGCATGTCCCATAACGCCATCCGGTTTGGCCGGATGCCCCAGTCAGAGAAGCTGAAGCTGAAGGCAGAGATGGTGACGGTGGACAAGGTGGTGGTAGACCCCCGGGAAGCGGACCAGAAGACGCTGGCCAGGCAGATTTATGAAGCCTACCTGAAGAACTTCAACATGAACAAGGCCAAGGCTCGAAGCATCCTCAGTGGCAAGACCAGCACC---CCTCCTTTTGTCATTCATGACATGGAGACGCTCCAGCTTGCAGAGCAGACCCTGGTAGCAAAGATGGTGAGCTCGGCGGGAACGCTAAAGGACAGA------------GAGGCAGAGGTTCGCATTTTCCACTGCTGCCAGTACACGTCGGTGGAAACCGTCACCGAGCTCACGGAGTTCGCCAAGTCCGTCCCGGGCTTCTCCAGCTTGGACCTCAATGATCAAGTGACTCTTTTAAAGTATGGAGTGTACGAAGCCCTCTTTGCCATGTTAGCCTCCTGCATGAACAAGGACGGGCTTCTGGTCGCATACGGCTCGGGCTTCATCACGCGGGAGTTCCTCAAGAGTCTACGACGGCCGTTTAGTGACATGATGGAGCCAAAGTTCCAGTTTGCTATGAAATTTAACGGTCTGGGGCTGGACGACAGTGACCTGGCTCTGTTCGTGGCTGCAATCATCTGCTGTGGAGACCGTCCAGGCCTGGTGAATGTGACCCACATTGAACGGATGCAGGAGAGCATCGTACGAGTGCTGCAGCTCCATCTTCTGGCCAATCACCCCGACGACGCGTTCCTCTTCCCCAGATTGCTGCAGAAACTGGCGGACCTCCGGCAACTGGTCACCGAGCACGCACAGCTGGTGCAGGAAATCAAAAAGACAGAG---GACACCTCACTTCACCCTCTGCTGCAGGAGATTTACAGAGACATGTAC


   NR1C2 (PPAR - beta)  DBD - 320-420; LBD - 508-1345
   --------------------------------------------------
PPARb_huma  ATGGAGCAGCCACAGGAGGAAGCCCCTGAGGTCCGGGAAGAGGAGGAGAAAGAGGAA------GTGGCAGAGGCAGAAGGAGCCCCAGAGCTCAATGGGGGACCACAGCATGCACTTCCTTCCAGCAGCTACACAGACCTCTCCCGGAGCTCCTCGCCACCCTCACTGCTGGACCAACTGCAGATGGGCTGTGACGGGGCCTCATGCGGCAGCCTCAACATGGAGTGCCGGGTGTGCGGGGACAAGGCATCGGGCTTCCACTACGGTGTTCATGCATGTGAGGGGTGCAAGGGCTTCTTCCGTCGTACGATCCGCATGAAGCTGGAGTACGAGAAGTGTGAGCGCAGCTGCAAGATTCAGAAGAAGAACCGCAACAAGTGCCAGTACTGCCGCTTCCAGAAGTGCCTGGCACTGGGCATGTCACACAACGCTATCCGTTTTGGTCGGATGCCGGAGGCTGAGAAGAGGAAGCTGGTGGCAGGGCTGACTGCAAACGAGGGGAGCCAGTAC---AACCCACAGGTGGCCGACCTGAAGGCCTTCTCCAAGCACATCTACAATGCCTACCTGAAAAACTTCAACATGACCAAAAAGAAGGCCCGCAGCATCCTCACCGGCAAAGCCAGCCACACGGCG---------------CCCTTTGTGATCCACGACATCGAGACATTGTGGCAGGCAGAGAAGGGGCTGGTGTGGAAGCAGTTGGTGAATGGCCTGCCTCCCTACAAGGAGATCAGCGTGCACGTCTTCTACCGCTGCCAGTGCACCACAGTGGAGACCGTGCGGGAGCTCACTGAGTTCGCCAAGAGCATCCCCAGCTTCAGCAGCCTCTTCCTCAACGACCAGGTTACCCTTCTCAAGTATGGCGTGCACGAGGCCATCTTCGCCATGCTGGCCTCTATCGTCAACAAGGACGGGCTGCTGGTAGCCAACGGCAGTGGCTTTGTCACCCGTGAGTTCCTGCGCAGCCTCCGCAAACCCTTCAGTGATATCATTGAGCCTAAGTTTGAATTTGCTGTCAAGTTCAACGCCCTGGAACTTGATGACAGTGACCTGGCCCTATTCATTGCGGCCATCATTCTGTGTGGAGACCGGCCAGGCCTCATGAACGTTCCACGGGTGGAGGCTATCCAGGACACCATCCTGCGTGCCCTCGAATTCCACCTGCAGGCCAACCACCCTGATGCCCAGTACCTCTTCCCCAAGCTGCTGCAGAAGATGGCTGACCTGCGGCAACTGGTCACCGAGCACGCCCAGATGATGCAGCGGATCAAGAAGACCGAAACCGAGACCTCGCTGCACCCTCTGCTCCAGGAGATCTACAAGGACATGTAC
PPARb_chim  ATGGAGCAGCCACAGGAGGAAGCCCCTGAGGTCCGGGAAGAGGAGGAGAAAGAGGAA------GTGGCAGAGGCAGAAGGAGCCCCAGAGCTCAATGGGGGACCACAGCATGCACTTCCTTCCAGCAGCTACACAGACCTCTCCCGGAGCTCCTCGCCACCCTCACTGCTGGACCAACTGCAGATGGGCTGTGACGGGGCCTCATGCGGCAGCCTCAACATGGAGTGCCGGGTGTGCGGGGACAAGGCATCGGGCTTCCACTACGGTGTTCATGCATGTGAGGGGTGCAAGGGCTTCTTCCGTCGTACGATCCGCATGAAGCTGGAGTACGAGAAGTGTGAGCGCAGCTGCAAGATTCAGAAGAAGAACCGCAACAAATGCCAGTACTGCCGCTTCCAGAAGTGCCTGGCACTGGGCATGTCACACAACGCTATCCGTTTTGGTCGGATGCCGGAGGCTGAGAAGAGGAAGCTGGTGGCAGGGCTGACGGCAAACGAGGGGAGCCAGTAC---AACCCACAGGTGGCCGACCTGAAGGCCTTCTCCAAGCACATCTACAATGCCTACCTGAAAAACTTCAACATGACCAAAAAGAAGGCCCGCAGCATCCTCACCGGCAAAGCCAGCCACACGGCG---------------CCTTTTGTGATCCACGACATCGAGACATTGTGGCAGGCGGAGAAGGGGCTGGTGTGGAAGCAGTTGGTGAACGGCCTGCCTCCCTACAAGGAGATCAGCGTGCACGTCTTCTACCGCTGCCAGTGCACCACAGTGGAGACCGTGCGGGAGCTCACTGAGTTCGCCAAGAGCATCCCCAGCTTCAGCAGCCTCTTCCTCAATGACCAGGTTACCCTTCTCAAGTATGGCGTGCACGAGGCCATCTTCGCCATGCTGGCCTCTATCGTCAACAAGGACGGGCTGCTGGTAGCCAACGGCAGTGGCTTTGTCACCCGTGAGTTCCTGCGCAGCCTCCGCAAACCCTTCAGTGATATAATTGAGCCTAAGTTTGAATTTGCTGTCAAGTTCAACGCCCTGGAACTTGATGACAGTGACCTGGCCCTATTCATTGCAGCCATCATTCTGTGTGGAGACCGGCCAGGCCTCATGAACGTTCCACAGGTGGAGGCTATCCAGGACACCATCCTGCGTGCCCTCGAATTCCACCTGCAGGCCAACCACCCTGATGCCCAGTACCTCTTCCCCAAGCTGCTGCAGAAGATGGCTGACCTGCGGCAACTGGTCACCGAGCACGCCCAGATGATGCAGCGGATCAAGAAGACCGAAACCGAGACCTCGCTGCACCCTCTGCTCCAGGAGATCTACAAGGACATGTAC
PPARb_cow.  ATGGAGCAGCCCCCGGAGGAAGCCCCTGAGGCCCGGCCAGAGGAGGAGAAAGAGGAA------GCGGCAAAGGCAGAAGGAGCCCCAGAGCTCAACGGGGGACCAGAGCACTCACTTCCTTCCAGCAGCTACACAGACCTCTCCCAGAGCTGCTCTCCACTCTCACTGCTGGACCAACTGCAGATGGGCTGTGACGGGGCCTCGTGTGGCAGCCTCAATATGGAGTGTCGGGTGTGCGGGGACAAGGCGTCGGGCTTCCACTACGGCGTTCACGCTTGTGAGGGATGCAAGGGCTTCTTCCGTCGGACGATCCGCATGAAGCTGGAATATGAGAAATGTGAGCGGATCTGCAAAATCCAGAAGAAGAACCGCAACAAGTGCCAGTACTGCCGCTTCCAGAAATGCCTGGCACTGGGCATGTCGCACAATGCCATCCGTTTCGGCCGGATGCCAGAGGCAGAGAAGAGGAAGCTGGTGGCGGGGCTGACAGCCAATGAGGGGAGTCAGCAC---AACCCCCAGGTGGCCGACCTGAGGGCCTTCTCCAAGCACATCTACAGCGCCTACCTGAAGAACTTCAACATGACCAAAAAGAAGGCCCGCGGCATCCTCACCGGCAAGGCCAGCCACACGGCG---------------CCCTTTGTGATCCACGACATCGAGACGCTGTGGCAGGCGGAGAAGGGCCTGGTCTGGAAGCAGCTGGTGAACAGTCTTCCGCCCTACAAGGAGATCAGCGTGCACGTCTTCTACCGCTGCCAGTGCACCACGGTGGAGACCGTGCGTGAGCTCACCGAGTTCGCCAAGAGCATCCCCAGCTTTGGCGACCTCTTCCTCAACGACCAGGTGACCCTGCTCAAGTACGGCGTGCACGAGGCCATCTTTGCCATGCTGGCCTCCATCGTCAACAAGGACGGGCTGCTGGTGGCCAACGGCACCGGCTTCGTCACCCGGGAGTTCCTGCGCAGCCTCCGAAAGCCCTTCAGTGACATCATTGAGCCCAAGTTCGAGTTTGCCGTCAAGTTCAATGCCCTGGAACTTGATGACAGTGACCTGGCTCTCTTCATCGCGGCCATCATTCTGTGCGGAGACCGGCCAGGCCTCATGAACGTGTCTCAGGTGGAGGCCATCCAGGACACCATCCTGCGCGCCCTCGAGTTCCACCTGCAGGCCAACCACCCCGATGCGCAGTACCTCTTCCCCAAGCTGCTGCAGAAGATGGCCGACCTGCGGCAGCTGGTCACGGAGCACGCCCAGATGATGCAGCGGATCAAGAAGAACGAGACGCAGAACTCGCTGCACCCCCTGCTCCAAGAGATC---------------
PPARb_dog.  ATGGAGCAGCCACCGGGGGAAGCCGCTGAGGTCCGGGAAGAGGAGGAGAAAAAGGAA------GTGGCAGAGGCAGAAGGAGCCCCAGAGCTCAATGGAGGACCAGAGCGCTCGCTTCCTTCCAGCAGCTATACAGACCTCTCCCGGAGCTCCTCGCCACCATCACTGCTGGACCAGTTACAGATGGGCGGTGATGGGGCATCGTGTGGCAGCCTCAACATGGAGTGCCGTGTGTGCGGGGACAAGGCATCGGGCTTCCACTACGGTGTCCATGCGTGTGAGGGGTGCAAGGGCTTCTTCCGTCGGACGATCCGCATGAAGCTGGAATATGAGAAGTGCGAGCGGATCTGCAAGATCCAGAAGAAGAACCGCAACAAGTGCCAGTACTGCCGCTTCCAGAAATGCGTGGCACTGGGCATGTCGCATAATGCCATCCGCTTTGGCCGGATGCCAGAGGCCGAGAAGAGGAAGCTGGTGGCAGGGCTGACAGCAAACGAGGGGACTCAGCAC---AACCCACAGGTGGCTGACCTGAAGGCCTTCTCCAAGCATATCTACAACGCCTACCTGAAAAACTTCAACATGACCAAAAAGAAGGCCCGTGGCATCCTTACGGGCAAGGCCAGCCACACGGCG---------------CCCTTTGTCATCCACGACATCGAGACGTTGTGGCAAGCAGAGAAGGGCCTGGTGTGGAAGCAGCTGGTGAACGGCCTGCCACCCTACAAGGAGATCAGCGTGCACGTCTTCTACCGCTGCCAGTGCACCACAGTCGAGACTGTGCGTGAGCTTACGGAGTTTGCCAAGAGCATCCCCAGCTTCAGCAACCTCTTCCTCAACGACCAGGTGACCCTTCTCAAGTATGGTGTACACGAGGCCATATTCGCCATGCTGGCCTCCATCGTCAACAAGGACGGCTTACTGGTGGCCAATGGCACCGGTTTTGTCACCCGTGAGTTCTTGCGAAGCCTCCGAAAACCCTTCAGTGACATCATCGAGCCCAAGTTTGAGTTTGCTGTCAAGTTCAATGCCCTGGAACTTGATGACAGTGACTTGGCTCTCTTCATTGCAGCCATCATTCTCTGTGGAGACCGACCAGGCCTCATAAACGTGCCCCAGGTGGAGGCCATCCAGGACACCATCCTGCGTGCCCTCGAGTTCCACCTGCAGGCCAACCACCCCTACGCCCAGTACCTCTTCCCCAAGCTGCTGCAGAAGATGGCCGACCTGCGGCAGTTGGTCACCGAGCACGCGCAGATGATGCAGCGCATCAAGAAGACCGAGACGGAGACCTCGCTGCACCCCCTGCTCCAGGAGATCTACAAGGACATGTAC
PPARb_pig.  ATGGAGCAGCCGCCGGAGGAAGCCCCTGAGGTCCGGGAAGAGGAGAAGAAAAAGGAA------GTGGCAGAGGCCGAAGGAGGCCCAGAGCTCAATGGGGGACCAGAGCACTCGCTTCCCTCCAGCAGCTGTACAGATCTCTCCCAGAGCTGCTCTCCACCCGCGCTGCTGGACCAGCTGCAGATGGGCTGCGACGGGGCCTCGTGCGGTGGCCTCAGCATGGAGTGCCGGGTGTGCGGGGACAAGGCATCAGGCTTCCACTACGGAGTCCACGCTTGCGAGGGGTGCAAGGGCTTCTTCCGCCGGACAATCCGCATGAAGCTGGAGTACGAGAAGTGTGAGCGGATCTGCAAGATCCAGAAGAAGAACCGCAACAAGTGCCAGTACTGCCGCTTCCAGAAATGCCTGGCGCTGGGCATGTCTCACAACGCCATTCGCTTTGGCCGGATGCCCGAGGCAGAGAAAAGGAAGCTGGTGGCTGGGCTGACGGCAAACGAGGGGAGTCAGCAC---AACCCGCAGGTGGCTGACCTGAAGGCCTTCTCCAAGCACCTCTACAGCGCCTACCTGAAAAACTTCAACATGACCAAAAAGAAGGCCCGCGCCATCCTCACCGGCAAGGCCAGCCACACAGCG---------------CCCTTTGTGATCCACGACATCGAGACGTTGTGGCAGGCCGAGAAGGGCCTGGTGTGGAAGCAGCTGGTGAATGGCCTGCCGCCCTACAAGGAGATCAGCGTGCACGTCTTCTACCGCTGCCAGTGCACCACGGTGGAGACGGTGCGCGAGCTGACCGAGTTCGCCAAGAGCATCCCCAGCTTCGACCACTTCTTCCTCAACGACCAGGTGACCCTTCTCAAGTACGGCGTGCACGAGGCCATCTTCGCCATGCTGGCCTCCATCGTCAATAAGGATGGGCTGCTGGTGGCCAACGGCACTGGTTTTGTCACCCGCGAGTTCCTGCGCAGCATCCGAAAGCCCTTCAGTGACATCATTGAGCCCAAGTTTGAGTTCGCTGTCAAGTTCAATGCCCTGGAACTCGATGATAGTGACCTGGCTCTCTTCATCGCAGCCATCATTCTGTGTGGAGACCGGCCAGGCCTCATGAACGTGTCACAGGTGGAGGCCATCCAGGACACCATCCTGCGTGCCCTCGAGTTCCACCTGCAGGCCAACCACCCCGACGCCCAGTACCTCTTCCCCAAGCTGCTGCAGAAGATGGCAGACCTGCGGCAGCTGGTCACCGAGCACGCCCAGATGATGCAGCGGATCAAGAAGACCGAGACCGAGACCTCGCTGCACCCCCTGCTCCAGGAGATCTACAAGGACATGTAC
PPARb_mous  ATGGAACAGCCACAGGAGGAGACCCCTGAGGCCCGG---GAAGAGGAGAAAGAGGAA------GTGGCCATGGGTGACGGAGCCCCGGAGCTCAATGGGGGACCAGAACACACGCTTCCTTCCAGCAGCTGTGCAGACCTCTCCCAGAATTCCTCCCCTTCCTCCCTGCTGGACCAGCTGCAGATGGGCTGTGATGGGGCCTCAGGCGGCAGCCTCAACATGGAATGTCGGGTGTGCGGGGACAAGGCCTCGGGCTTCCACTACGGGGTCCACGCGTGCGAGGGGTGCAAGGGCTTCTTCCGCCGGACAATCCGCATGAAGCTCGAGTATGAGAAGTGCGATCGGATCTGCAAGATCCAGAAGAAGAACCGCAACAAGTGTCAGTACTGCCGCTTCCAGAAGTGCCTGGCACTCGGCATGTCGCACAACGCTATCCGCTTTGGACGGATGCCGGAGGCCGAGAAGAGGAAGCTGGTGGCGGGGCTGACTGCCAGCGAGGGGTGCCAGCAC---AACCCCCAGCTGGCCGACCTGAAGGCCTTCTCTAAGCACATCTACAACGCCTACCTGAAAAACTTCAACATGACCAAAAAGAAGGCCCGGAGCATCCTCACCGGCAAGTCCAGCCACAACGCA---------------CCCTTTGTCATCCACGACATCGAGACACTGTGGCAGGCAGAGAAGGGCCTGGTGTGGAAACAGCTGGTGAACGGGCTGCCGCCCTACAACGAGATCAGTGTGCACGTGTTCTACCGCTGCCAGTCCACCACAGTGGAGACAGTCCGAGAGCTCACCGAGTTCGCCAAGAACATCCCCAACTTCAGCAGCCTCTTCCTCAATGACCAGGTGACCCTCCTCAAGTATGGCGTGCACGAGGCCATCTTTGCCATGCTGGCCTCCATCGTCAACAAAGACGGGCTGCTGGTGGCCAACGGCAGTGGCTTCGTCACCCACGAGTTCTTGCGAAGTCTCCGCAAGCCCTTCAGTGACATCATTGAGCCCAAGTTCGAGTTTGCTGTCAAGTTCAATGCGCTGGAGCTCGATGACAGTGACCTGGCGCTCTTCATCGCGGCCATCATTTTGTGTGGAGACCGGCCAGGCCTCATGAATGTGCCCCAGGTAGAAGCCATCCAGGACACCATTCTGCGGGCTCTAGAATTCCATCTGCAGGTCAACCACCCTGACAGCCAGTACCTCTTCCCCAAGCTGCTGCAGAAGATGGCAGACCTGCGGCAGCTGGTCACTGAGCATGCCCAGATGATGCAGTGGCTAAAGAAGACGGAGAGTGAGACCTTGCTGCACCCCCTGCTCCAGGAAATCTACAAGGACATGTAC
PPARb_rat.  ATGGAACAGCCACAGGAGGAGACCCCTGAGGCCCGG---GAAGAGGAGAAAGAGGAA------GTGGCCACGGGTGACGGAGCCCCAGAGCTCAACGGGGGACCAGAGCACACCCTTCCTTCCAGCAGCTGCACAGACCTCTCCCAGAATTCCTCCCCTTCCTCCCTGCTGGACCAGCTGCAGATGGGCTGTGATGGGGCCTCAGGTGGCAGCCTCAACATGGAGTGCCGGGTGTGCGGAGACAAGGCCTCAGGCTTCCACTACGGGGTCCACGCGTGTGAGGGGTGCAAGGGCTTCTTCCGCCGGACAATCCGCATGAAGCTCAAGTACGAGAAGTGCGATCGGATCTGCAAGATCCAGAAGAAGAACCGCAACAAGTGTCAGTACTGCCGCTTCCAGAAGTGCCTGGCGCTCGGCATGTCCCACAACGCTATCCGCTTTGGAAGGATGCCGGAGGCCGAGAAGAGGAAGCTGGTGGCGGGGCTGACGGCCAGCGAGGGATGCCAGCAA---AACCCCCAGCTGGCCGACCTGAAGGCCTTCTCCAAGCACATCTACAATGCCTACCTGAAAAACTTCAACATGACCAAAAAGAAGGCCCGGAGCATCCTCACTGGCAAGTCCAGCCATAACGCA---------------CCCTTCATCATCCACGACATTGAGACGCTGTGGCAGGCAGAGAAGGGCCTGGTGTGGAAGCAGCTGGTGAACGGGCCGCCGCCCTACAACGAGATCAGCGTGCATGTGTTCTACCGCTGCCAGTCCACCACCGTGGAGACAGTGCGGGAGCTCACCGAGTTCGCCAAGAACATCCCCAACTTCAGCAGCCTCTTCCTCAACGACCAGGTGACCCTCCTCAAGTACGGCGTGCATGAGGCCATCTTTGCCATGCTGGCCTCCATTGTCAACAAAGACGGACTGCTGGTGGCCAACGGCAGTGGCTTCGTCACCCATGAGTTCTTGCGCAGTATCCGCAAGCCCTTCAGTGACATCATTGAGCCCAAGTTCGAGTTTGCTGTCAAGTTCAATGCTCTGGAGCTGGACGACAGTGATCTGGCCCTTTTCATTGCCGCCATCATTCTGTGCGGAGACCGGCCAGGCCTCATGAACGTGCCACAGGTGGAAGCCATCCAGGACACCATCCTGCAGGCTCTAGAATTCCATCTGCAGGTCAACCACCCCGACAGCCAGTACCTCTTCCCCAAGCTGCTGCAGAAAATGGCCGACCTGCGGCAGCTGGTCACTGAACACGCGCAGATGATGCAGTGGCTGAAGAAGACGGAGAGTGAGACCTTGCTGCACCCCCTGCTCCAGGAGATCTACAAGGACATGTAC
PPARb_rabb  ATGGAGCAGCCTCCGGAGGAGACCCCTAAGGTTCGGGAAGAGGAGGAGAAAGAGGAA------GTGGCAGAGGCAGAAGGAGCCCCAGAGCTCAGTGGGGGACCAGAGCATGCGCTTCCTTCCAGCAGATACACAGACCTGTCCCAGAGCTCCTCGCCGCCCGTGCTGCTGGACCAGCTGCAGATGGGCTGTGACGGGGCCTCGTGCGGCAGCCTCAACATGGAGTGCCGGGTGTGCGGAGACAAGGCTTCAGGCTTCCACTACGGTGTCCATGCGTGTGAGGGCTGCAAGGGCTTCTTCCGTCGGACGATCCGCATGAAGCTGGAGTACGAGAAGTGCGAGCGGAGCTGCAAGATCCAGAAGAAGAACCGCAACAAGTGCCAGCACTGCCGCTTCCAGAAATGCCTGGCCCTGGGCATGTCGCACAACGCCATCCGCTTTGGCCGGATGCCAGAAGCCGAGAAGAGGAAGCTGGTGGCAGGGCTGACGGCGGTCGAGGGGCACCAGCAC---AGCCCACAGGTGGCGGACCTGAAGGCCTTCTCCAAGCACATCTACAATGCCTACCTGAAAAACTTCAACATGACCAAAAAGAAGGCCCGCGGCATCCTCACTGGCAAGGCCAGCCACACGGCG---------------CCCTTTGTGATCCACGACATCGAGACATTGTGGCAGGCGGAGAAGGGCCTGGTGTGGAAGCAGCTGGTGAACAGCCTGCCGCCCTACAAGGAGATCAGCGTGCACGTGTTCTACCGCTGCCAGTACACCACCGTGGAGACCGTGCGGGAGCTCACGGAGTTCGCCAAGAGCATCCCCAACTTCAGCAGCTTATTCGTCAACGACCAGGTGACCGTCGTGAAGTACGGTGTGCATGAGGCCATCTTCGCCATGCTGGCCTCCATCGTCAACAAAGACGGGCTGCTGGTGGCCAATGGCAGTGGCTTCGTCACCCGTGAGTTCCTGCGCAGCCTCCGCAAGCCCTTCAGTGACATCATCGAGCCCAAGTTTGAGTTTGCTGTCAAGTTCAATGCCCTTGAACTTGATGACAGTGACTTGGCTCTGTTCATCGCAGCCATCATTCTGTGCGGAGACCGCCCAGGCCTCATGAATGTGCCGCAGGTGGAGGCCATCCAGGACACCATCCTGCGTGCCCTTGAGTTCCACCTGCAGGCCAACCACCCCGACGCCCAGTACTTCTTCCCCAAGCTGCTGCAGAAGATGGCGGACCTGCGGCAGCTGGTCACCGAGCATGCCCAGATGATGCAGCGCATCAAGAAGACCGAGACCGAGACCTTGCTGCACCCCCTGCTCCAGGAGATCTACAAGGACATGTAC
PPARb_chic  ATGGAACAACTACAGGAGGAAGTACCTGAGGTCAGGGAAGAGGAGGAGGAAGAGGAAGAGGCAGTGACAGTGCCCAGCGGAGCCTCGGACCCAAGTGCAGGACCAGACAGCTCGCTGCCCTCGAGCAGCTACACCGACCTTTCGCAGAGCTCCTCTCCC---TCCCTGTCAGACCAACTGCAGATGGGCTGCGAGGAGACGGCCTCGGGGGCACTGAATGTGGAGTGCAGAGTCTGTGGAGACAAAGCCTCGGGCTTCCACTACGGTGTGCACGCCTGCGAGGGCTGCAAGGGTTTCTTCCGCCGGACGATCCGCATGAAGCTGGAATATGAGAAGTGTGAGCGAAGCTGCAAGATTCAGAAGAAGAACCGGAATAAGTGCCAGTACTGCCGCTTCCAGAAATGCCTCTCGTTGGGCATGTCACATAACGCAATCCGCTTTGGCCGCATGCCGGAGGCAGAGAAGAGGAAGCTGGTAGCGGGGCTGACAGCAAGCGAGATCAGCTGCCAG---AACCCACAGGTGGCCGACCTGAAAGCTTTCTCCAAGCACATCTACAACGCCTACCTGAAAAACTTCAACATGACCAAAAAGAAAGCGAGAGGTATCTTGACCGGGAAGGCCAGCAGCACCCCACAG------------CCTTTTGTGATCCATGACATGGACACCCTGTGGCAAGCAGAAAAGGGGCTGGTCTGGAAACAGCTGGTGAATGGGATCCCCCCCTACAAGGAGATCGGGGTGCACGTCTTCTACCGCTGCCAGTGCACTACAGTAGAAACTGTGCGGGAGCTCACCGAGTTTGCCAAGAGCATCCCCAGCTTCATAGGCCTCTACTTGAATGACCAAGTGACTCTGCTGAAGTATGGGGTGCACGAGGCCATCTTTGCCATGCTGGCCTCTATCATGAACAAGGATGGGCTGCTGGTGGCCAACGGGAATGGCTTTGTGACCCGTGAGTTCCTGCGTACGTTGCGCAAGCCCTTCAACGAGATCATGGAGCCCAAGTTTGAGTTTGCTGTGAAGTTCAACGCACTGGAGCTGGATGACAGCGACCTGTCTCTGTTTGTGGCTGCCATTATCCTGTGTGGAGATCGTCCCGGCCTGATGAACGTGAAGCAGGTGGAGGAGATCCAAGACAACATCCTCCGAGCACTGGAGTTCCACCTGCAGTCCAACCACCCGGACGCCCAGTACCTCTTCCCCAAGTTGCTGCAGAAGATGGCTGACCTGCGGCAGCTGGTGACAGAGCACGCCCAGCTGGTGCAGAAGATCAAGAAGACAGAGACAGAGACCTCTCTGCACCCGCTTCTGCAGGAGATCTACAAGGACATGTAC
PPARb_croc  ---------------------------------------------------------------------------------------------------------------------------------------------------------------------------------------------------------------------------------------------------------------------------------------------------------------------------------------------------------------------------------------------------------TTCCAGAAATGCCTCTCCCTGGGCATGTCGCACAATGCCATCCGCTTTGGCCGCATGCCAGAGGCGGAGAAGAGGAAGCTGGTGGCGGGGCTGACAGCCAGTGCGATCAGCTGCCAG---AACCCGCAGGTGGCCGACCTTAAGGCCTTCTCCAAGCACATCTACAATGCCTACCTGAAGAACTTCAACATGACCAAAAAGAAGGCAAGAGGCATCCTGACTGGGAAGGCCAGCAGCACCCCG---------------CCTTTTGTGATCCACGACATGGACACCTTGTGGCAGGCAGAAAAGGGGCTGGTGTGGAAACAGCTGGTGAATGGGATCCCCCCATACAAAGAGATCGGAGTCCACGTCTTCTATCGCTGCCAGTGCACCACTGTGGAGACTGTGCGGGAGCTCACGGAATTTGCCAAGAGCATCCCCAGCTTTGTTGGCCTCTACCTGAATGACCAAGTGACTCTACTGAAGTATGGAGTGCATGAGGCCATCTTTGCCATGCTGGCCTCTATCATGAACAAGGACGGGCTTCTAGTGGCCAACGGAAATGGGTTTGTGACACGTGAGTTCCTGCGTAGCCTGCGCAAGCCCTTCAACGAGATCATGGAGCCCAAGTTCGAGTTTGCTGTGAAGTTCAACTCGCTGGAGTTGGACGACAGTGACTTGGCTCTGTTTGTGGCTGCCATAATCCTGTGTGGAGACCGCCCTGGCCTGATGAACGTGAAGCTGGTGGAGGATATACAGGACAACATCCTCCGAGCCCTGGAGTTCCACCTGCAGACCAACCACCCTGACGCCCAGTACCTCTTCCCCAAGCTGCTGCAGAAGATGGCTGACCTGCGGCAGCTAGTAACAGAGCATGCACAGCTGGTGCAGAAGATCAAGAAGACAGAGACAGAAACTTCACTGCACCCACTCCTG------------------------
PPARb_xeno  ---------------------------------------------------------------------------------------------------------------------------------------------------------------------------------------------------------------------CAGAGTGTCGACTGCAAGATCTGTGGAGACAGAGCCTCAGGGTTCCATTATGGGGTTCATGCGTGTGAGGGTTGCAAGGGATTTTTCCGTCGCACCATACGGATGAGATTGCAGTATGAACATTGTGACCGCAACTGTAAGATCCAAAAGAAAAATCGGAACAAATGTCAATACTGCCGATTCAATAAGTGTTTGAGCCTTGGCATGTCCCACAATGCCATCAGATTTGGTCGGATGCCGGAGTCAGAGAAGAGGAAGCTAGTGCAGGCACCAGTATCTGATTCAGCTGCTCCT------GATTCTCCAGTGTCTGACTTGGATGTTCTATCTCAGCTGATCCACTCTTCCTACATGAACACTTTTACCATGACTAAGAAGAGAGCACGGGACATCCTGACTGGCAGGAACAGTATCTCG------------------CCCTTTGTCATACATGACATGGATACCCTGTGGCAAGCAGAGCAAGGGACCGTGTGGGAACAATTGCCAACCCAAAACCTTACAGGAACAGAGATTGGAGTTCATGTATTTTATCGTTGCCAATGCACTTCTGTGGAGACTGTTCGTGCACTTACTGACTTTGCCAAAAGGATTCCTGGCTTCGGCACACTCTACCTCAATGACCAGGTCACACTTCTAAAATATGGAGTCCATGAGGCTATCTTTTGCATGCTGGCCTCCCTTATGAACAAAGATGGGCTGCTAGTTGCTGGAGGGCGTGGATTTGTTACCCGTGAGTTCCTGCGCAGTCTTCGCCAGCCATTTTGTCATATCATGGAGCCCAAGTTCCACTTTGCCTCCAAGTTCAATGCCCTGGAACTTAATGACAGTGATCTGGCACTTTTTGTGGCATCCATCATCTTATGCGGTGATCGTCCAGGCCTCATTAATCCCTCACAGGTAGAGGACATCCAGGAGGGTATTCTAGGTGCTCTTAGACGTCATCTCAAGGCATCTCACACAGATGCTCCTTTTCTGTTCCCTAAACTTCTGCACAAGATGGCTGATTTGCGTCAGTTAGTGACTGAGCATGCTGAGCTTGTCCAGAGTATAAAACGAACAGAATCCAGCGCGGCTCTACATCCATTACTGCAAGAGATTTACAGAGACATGTAT
PPARb_fugu  ------------------------------------------------------------------------------------------------------------------------------ACCTACACAGACCTGTCGCACACCTCATCGCCG---TCGCTGTCGGAACAGCTGCGTCTCGGTCGGGAAGACAGCGCGGGGGCGGGGATCAGCGTGGAGTGTAAGGTCTGCGGGGACAAGGCGTCTGGCTTCCATTACGGGGTGCACGCCTGCGAGGGTTGTAAGGGCTTTTTCCGGCGAACCGTGCGAATGAAGCTGGAATACGACCGATGTACTCGCTCCTGCAAGATCCAGAAGAAGAATCGCAACAAGTGCCAATACTGCCGCTTCCAGAAGTGCCTGTCTTTGGGAATGTCCCACGATGCGATCCGATACGGACGCATGCCGGAGGCGGAGAGGAAAAAACTGGTGGCGGGCCTGCTCGCGGAGGAAAATGTCGGC------AAACCAGGATGCTCGGATCTGAAGTCGCTGGCCAAACAGGTCAACTCCGCCTACCTGAAGAATCTGAGCATGACGAAGAAACGGGCCCGCAGCATCCTGGCAGGGAAGACCAGCAGCACG---------------TCGCCCTTCGTCATCTACGACGTGGACACGCTCTGGAAGGCAGAGAGCGGCCTGGTGTGGAGCCAGCTACTTCCCGGCGCTCCCCTCACCAAGGAAATCGGGGTCCACGTTTTTTACCGCTGCCAGTGCACCACGGTGGAGACCGTACGGGAGCTGACGGAGTTTGCCAAGTGTATTCCGGGCTTTGTGGACCTGTTCCTCAATGACCAGGTGACTTTGCTGAAGTACGGCGTGCACGAGGCTATTTTCGCCATGCTGCCCTCTTTGATGAACAAAGACGGGCTGCTGGTCGCCAACGGCAAAGGCTTCGTTACCAGGGAGTTCCTGAGAAGCTTGAGAAAGCCCTTCAGCGAGATCATGGAGCCCAAGTTTGAGTTTGCCGTCAAGTTCAACGCTCTGGAGCTGGACGACAGCGACCTGGCCCTGTTTGTGGCCGCCATCATTCTCTGTGGAGATCGTCCTGGGTTGATAAACGTGAAGCAGGTGGAGCAGAGCCAGGACAACATCCTCCAGGCGCTGGACCTCCATCTCCAAGCCAACCACTCTGACTCAGTCTACCTCTTCCCCAAACTGCTGCAGAAAATGGCCGACCTCCGTCAGCTGGTGACGGAGAACGCCCACCTGGTCCAGAAAATCAAAAAGACCGAGTCGGAGACCTCGCTGCACCCGCTGCTGCAGGAGATCTACAAAGACATGTAC
PPARb_salm  ATGAAGTCTCATGACGAAGAGGTTGTGCAGCAGGAGCAAGAGGATCAGCAGGAGAAG---------------GGGAATAGTAACAGCCACAGCACCTCCAATACGGACAGCCCTGCCCTCTCCAGTAGCTGTACAGATCTGTCCCAGACGTCGTCTCCA---TCGCTGTCGGACCAACTCCTCCTGGGTCGAGAGGATGTGACGGGGGCCGGGATCAATGTGGAATGTCGTATCTGTGGAGACAAGGCCTCGGGGTTCCACTATGGAGTACACGCCTGTGAGGGTTGCAAGGGGTTTTTCCGGCGGACCATCCGTATGAAGCTGGAGTACGAGCGCTGTGAGCGCAGCTGTAAGATCCAGAAGAAGAGCAGAAACAAGTGCCAGTACTGCCGCTTCCAGAAGTGCCTGCTGCTGGGCATGTCCCATGACGCGATCCGGTATGGCCGCATGCCGGAGGCAGAGAAGAGGAAGCTGGTGGCGGGCCTCCTGGCGGGAGAGAGAGCCCCGACCACCAACCCCAATGGCTCGGATCTCAAATCCCTGGCCAAGGAGGTCAACAACGCCTATCTGAAAAACCTCAACATGACCAAGAAGAAGGCTCGCAGCATCCTCACCGGCAAGACCAGCTCCAGCCCAGTAGAGTATCCATATCCCTTTGTGATTCACGACATGGACTCCTTGTGCCAGGCTGAGAATGGGCTGGTGTGGAAACAGCTGATCAACGGTACGACCCCCAACAAGGAGATAGGGGTACACGTGTTCTACCGCTGCCAGTGCACCACGGTGGAGACGGTCAGGGAGCTCACTGAGTTTGCCAAGAGCATCCCCGGCTTCGTAGACCTCTTCCTCAATGACCAGGTGACGCTGCTGAAGTACGGCGTGCATGAGGCCATCTTCGCCATGCTGCCCTCGCTCATGAACAAGGACGGGTTGCTGGTGGCCAACGGGAAGGGCTTTGTGACCCGGGAGTTCCTGCGCAGCCTGCGGCGCCCCTTCAGCGAGATCATGGAGCCCAAGTTTGAGTTTGCGGTCAAGTTCAACGCCCTGGAGCTGGATGACAGTGACCTGGCCCTGTTCGTGGCCGCCATCATTCTTTGTGGAGACCGTCCGGGGCTGATAAACATCAAGCAGGTGGAGGAGATTCAGGACAGCATCCTGCAGGCCCTGGACCAGCACCTGCTGGCCAACCACACTGACTCAAAGTACCTTTTCCCCAAGCTGCTCAACAAGATGGCCGACCTGCGCCAGCTGGTCACTGAGAACGCCATGCTGGTCCAGAAGATCAAGAAGACAGAGTCAGAGACTTCGCTGCACCCGCTGCTGCAGGAGATCTACAAGGACATGTAC
PPARb_zebr  ------------------------------------------------------------------------------------------------------------------------------------------------------------------------------------------------------------------------------ATGTGCAGGGTCTGTGGAGATAAAGCCTCAGGTTTTCATTATGGAGTTCATGCTTGTGAAGGCTGTAAGGGTTTTTTCAGGCGCACCATTCGTATGAAGTTGGAGTACGAGCGATGTGAGCGCGCCTGTAAAGTCCAGAAAAAGAGCCGTAACAAATGCCAGTACTGCCGCTTTCAGAAGTGCCTGGCACTGGGCATGTCTCATGACGCAATAAGGTACGGACGTATGCCAGAAGCGGAGAAGAAGAAGCTGGTGGCTGGACTACTCGCTGGAGAGAACCCGCAG------AGCTCTAGTGGAACTGACCTCAAAACACTGGCCAAGCACGTCAACACAGCCTACCTGAGGAACCTCAACATGACCAAGAAAAGAGCACGCAGCATCCTCACGGGCAAGACCAGCTGCACT---------------GCGCCTTTTGTGATCCATGATATGGACTCCCTGTGGCAGGCAGAAAACGGGCTGGTCTGGAATCAGCTTAAT---GGAGCACCGCTCAACAAAGAGATCGGGGTTCATGTTTTCTACCGCTGCCAGTGCACCACAGTGGAAACTGTGCGAGAGCTAACAGAGTTCGCCAAAAACATACCTGGCTTTGTGGATCTCTTTCTGAATGATCAGGTAACGCTTTTAAAATATGGAGTCCATGAGGCCATATTTGCGATGCTCCCATCTCTCATGAATAAAGATGGACTGTTGGTGGCCAATGGGAAGGGTTTTGTGACGAGAGAGTTTCTGCGAAGTTTACGCAAGCCATTCAGTGAGATCATGGAGCCCAAGTTTGAGTTTGCAGTGAAATTCAATGCTCTGGAGCTGGACGACAGTGACCTGGCTCTGTTTGTAGCAGCCATCATATTGTGTGGAGATCGTCCTGGGCTGATGAACGTGAAGCAGGTGGAGCAGATTCAGGATGGCATTCTGCAAGCTCTGGACCAGCATCTTCAGGTTCACCATCCGGACTCTTCTCATCTCTTTCCCAAGCTGCTGCAGAAGATGGCCGACCTCAGACAGCTGGTCACGGAGAACGCACAGCTGGTTCAGATGATCAAGAAGACCGAATCAGAGACCTCACTTCACCCGCTTTTACAGGAAATTTACAGGGACCTATAC


   NR1C3 (PPAR - gamma)  DBD - 391-591; LBD - 676-1602
   ---------------------------------------------------
PPARg_huma  ATGGTTGACACA---GAGATGCCATTCTGGCCCACCAACTTTGGGATCAGCTCCGTGGATCTCTCCGTAATGGAAGACCACTCCCACTCCTTTGATATCAAGCCCTTCACTACTGTTGACTTCTCCAGCATTTCTACTCCA------------------------------------------CATTACGAAGACATTCCATTCACAAGAACAGATCCAGTGGTTGCAGATTACAAGTATGACCTGAAACTTCAAGAGTACCAAAGT---------------------------GCAATCAAAGTGGAGCCTGCATCTCCACCTTATTATTCTGAGAAGACTCAGCTCTACAATAAGCCTCATGAAGAGCCTTCCAACTCCCTCATGGCAATTGAATGTCGTGTCTGTGGAGATAAAGCTTCTGGATTTCACTATGGAGTTCATGCTTGTGAAGGATGCAAGGGTTTCTTCCGGAGAACAATCAGATTGAAGCTTATCTATGACAGATGTGATCTTAACTGTCGGATCCACAAAAAAAGTAGAAATAAATGTCAGTACTGTCGGTTTCAGAAATGCCTTGCAGTGGGGATGTCTCATAATGCCATCAGGTTTGGGCGGATGCCACAGGCCGAGAAGGAGAAGCTGTTGGCGGAGATCTCCAGTGATATCGACCAGCTGAATCCAGAGTCCGCTGACCTCCGGGCCCTGGCAAAACATTTGTATGACTCATACATAAAGTCCTTCCCGCTGACCAAAGCAAAGGCGAGGGCGATCTTGACAGGAAAGACAACAGACAAATCACCATTCGTTATCTATGACATGAATTCCTTAATGATGGGAGAAGATAAAATCAAGTTCAAACACATCACCCCCCTGCAGGAGCAGAGCAAA------------------------------------------------------------------------------------------------------GAGGTG---GCCATCCGCATCTTTCAGGGCTGCCAGTTTCGCTCCGTGGAGGCTGTGCAGGAGATCACAGAGTATGCCAAAAGCATTCCTGGTTTTGTAAATCTTGACTTGAACGACCAAGTAACTCTCCTCAAATATGGAGTCCACGAGATCATTTACACAATGCTGGCCTCCTTGATGAATAAAGATGGGGTTCTCATATCCGAGGGCCAAGGCTTCATGACAAGGGAGTTTCTAAAGAGCCTGCGAAAGCCTTTTGGTGACTTTATGGAGCCCAAGTTTGAGTTTGCTGTGAAGTTCAATGCACTGGAATTAGATGACAGCGACTTGGCAATATTTATTGCTGTCATTATTCTCAGTGGAGACCGCCCAGGTTTGCTGAATGTGAAGCCCATTGAAGACATTCAAGACAACCTGCTACAAGCCCTGGAGCTCCAGCTGAAGCTGAACCACCCTGAGTCCTCACAGCTGTTTGCCAAGCTGCTCCAGAAAATGACAGACCTCAGACAGATTGTCACGGAACACGTGCAGCTACTGCAGGTGATCAAGAAGACGGAGACAGACATGAGTCTTCACCCGCTCCTGCAGGAGATCTACAAGGACTTGTAC
PPARg_chim  ------------------------------------------------------------------------------------------------------------------------------------------------------------------------------------------------------------------------------------------------------------------------------------------------------------------------------------------------------------------------------------------------ATGGCAATTGAATGTCGTGTCTGTGGAGATAAAGCTTCTGGATTTCACTATGGAGTTCATGCTTGTGAAGGATGCAAGGGTTTCTTCCGGAGAACAATCAGATTGAAGCTTATCTATGACAGATGTGATCTTAACTGTCGGATCCACAAAAAAAGTAGAAATAAATGTCAGTACTGTCGGTTTCAGAAATGCCTTGCAGTGGGGATGTCTCATAATGCCATCAGGTTTGGGCGGATGCCACAGGCCGAGAAGGAGAAGCTGTTGGCGGAGATCTCCAGTGATATCGACCAGCTGAATCCAGAGTCCGCTGACCTCCGGGCCCTGGCAAAACATTTGTATGACTCATACATAAAGTCCTTCCCGCTGACCAAAGCAAAGGCGAGGGCGATCTTGACAGGAAAGACAACAGACAAATCACCATTCGTTATCTATGACATGAATTCCTTAATGATGGGAGAAGATAAAATCAAGTTCAAACACATCACCCCCCTGCAGGAGCAGAGCAAA------------------------------------------------------------------------------------------------------GAGGTG---GCCATCCGCATCTTTCAGGGCTGCCAGTTTCGCTCCGTGGAGGCTGTGCAGGAGATCACAGAGTATGCCAAAAGCATTCCTGGTTTTGTAAATCTTGACTTGAACGACCAAGTAACTCTCCTCAAATATGGGGTCCACGAGATCATTTACACAATGCTGGCCTCCTTGATGAATAAAGATGGGGTTCTCATATCCGAGGGCCAAGGCTTCATGACAAGGGAGTTTCTAAAGAGCCTGCGAAAGCCTTTTGGTGACTTTATGGAGCCCAAGTTTGAGTTTGCTGTGAAGTTCAATGCACTGGAATTAGATGACAGCGACTTGGCAATATTTATTGCTGTCATTATTCTCAGTGGAGACCGCCCAGGTTTGCTGAATGTGAAGCCCATTGAAGACATTCAAGACAACCTGCTACAAGCCCTGGAGCTCCAGCTGAAGCTGAACCACCCTGAGTCCTCGCAGCTGTTTGCCAAGCTGCTCCAGAAAATGACAGACCTCAGACAGATTGTCACGGAACACGTGCAGCTACTGCAGGTGATCAAGAAGACGGAGACAGACATGAGTCTTCACCCGCTCCTGCAGGAGATCTACAAGGACTTGTAC
PPARg_rhes  ATGGTTGACACA---GAGATGCCATTCTGGCCCACCAACTTTGGGATCAGCTCCGTGGATCTCTCCGTAATGGACGACCACTCCCACTCCTTTGACATCAAGCCCTTCACTACTGTTGACTTCTCCAGCATTTCTGCTCCA------------------------------------------CATTATGAAGACATTCCATTCACAAGAACAGATCCGATGGTTGCGGATTATAAGTATGACCTGAAACTTCAAGAGTACCAAAGT---------------------------GCAATCAAAGTGGAGCCTGCTTCTCCACCTTATTATTCTGAGAAGACTCAGCTCTACAATAAGCCTCACGAAGAGCCTTCCAACTCCCTCATGGCAATCGAATGTCGTGTCTGCGGAGATAAAGCTTCTGGATTCCACTATGGAGTTCATGCTTGTGAAGGATGCAAGGGTTTCTTCCGGAGAACAATCAGATTGAAGCTTATCTATGACAGATGTGATCTTAACTGTCGGATCCACAAAAAAAGTAGAAATAAATGTCAGTACTGTCGGTTTCAGAAATGCCTTGCAGTGGGGATGTCTCATAATGCCATCAGGTTTGGGCGGATGCCACAAGCCGAGAAGGAGAAGCTGTTGGCGGAGATCTCCAGTGATATCGACCAGCTGAACCCAGAGTCCGCTGACCTCCGGGCCCTGGCAAAACATTTGTATGACTCATACATAAAGTCCTTCCCGCTGACCAAAGCAAAGGCGAGGGCGATCTTGACAGGAAAGACAACAGACAAATCACCATTCGTTATCTATGACATGAATTCCTTAATGATGGGAGAAGATAAAATCAAGTTCAAACACATCACCCCACTGCAGGAGCAGAGCAAA------------------------------------------------------------------------------------------------------GAGGTG---GCCATCCGCATCTTTCAGGGCTGCCAGTTTCGCTCCGTGGAGGCTGTGCAGGAGATCACAGAGTATGCCAAAAGCATTCCTGGTTTCGTAAATCTTGACTTGAACGACCAAGTAACTCTCCTCAAATATGGAGTCCATGAGATCATTTACACAATGCTGGCCTCCTTGATGAATAAAGATGGGGTTCTCATATCCGAGGGCCAAGGCTTCATGACAAGGGAATTTCTAAAGAGCCTGCGAAAGCCTTTTGGTGACTTTATGGAGCCCAAGTTTGAGTTTGCTGTGAAGTTCAATGCACTGGAATTAGATGACAGCGACTTGGCAATATTTATTGCTGTCATTATTCTCAGTGGAGATCGCCCAGGTTTGCTGAATGTGAAGCCCATTGAAGACATTCAAGACAACCTGCTACAAGCCCTGGAGCTCCAGCTGAAGCTGAACCACCCTGAGTCCTCGCAGCTGTTTGCCAAGCTGCTCCAGAAAATGACAGACCTCAGACAGATTGTCACGGAACACGTGCAGCTACTGCAGGTGATCAAGAAGACGGAGACAGACATGAGTCTTCACCCGCTCCTGCAGGAGATCTACAAGGACTTGTAC
PPARg_crab  ATGGTTGACACA---GAGATGCCATTCTGGCCCACCAACTTTGGGATCAGCTCCGTGGATCTCTCCGTAATGGACGACCACTCCCACTCCTTTGACATCAAGCCCTTCACTACTGTTGACTTCTCCAGCATTTCTGCTCCA------------------------------------------CATTATGAAGACATTCCATTCACAAGAACAGATCCGATGGTTGCGGATTATAAGTACGACCTGAAACTTCAAGAGTACCAAAGT---------------------------GCAATCAAAGTGGAGCCTGCTTCTCCACCTTATTATTCTGAGAAGACTCAGCTCTACAATAAGCCTCACGAAGAGCCTTCCAACTCCCTCATGGCAATCGAATGTCGTGTCTGCGGAGATAAAGCTTCTGGATTCCACTATGGAGTTCATGCTTGTGAAGGATGCAAGGGTTTCTTCCGGAGAACAATCAGATTGAAGCTTATCTATGACAGATGTGATCTTAACTGTCGGATCCACAAAAAAAGTAGAAATAAATGTCAGTACTGTCGGTTTCAGAAATGCCTTGCAGTGGGGATGTCTCATAATGCCATCAGGTTTGGGCGGATGCCACAAGCCGAGAAGGAGAAGCTGTTGGCGGAGATCTCCAGTGATATCGACCAGCTGAACCCAGAGTCCGCTGACCTCCGGGCCCTGGCAAAACATTTGTATGACTCATACATAAAGTCCTTCCCGCTGACCAAAGCAAAGGCGAGGGCGATCTTGACAGGAAAGACAACAGACAAATCACCATTCGTTATCTATGACATGAATTCCTTAATGATGGGAGAAGATAAAATCAAGTTCAAACACATCACCCCGCTGCAGGAGCAGAGCAAA------------------------------------------------------------------------------------------------------GAGGTG---GCTATCCGCATCTTTCAGGGCTGCCAGTTTCGCTCCGTGGAGGCTGTGCAGGAGATCACAGAGTATGCCAAAAGCATTCCTGGTTTCGTAAATCTTGACTTGAACGACCAAGTAACTCTCCTCAAATATGGAGTCCATGAGATCATTTACACAATGCTGGCCTCCTTGATGAATAAAGATGGGGTTTTCATATCCGAGGGCCAAGGCTTCATGACAAGGGAATTTCTAAAGAGCCTGCGAAAGCCTTTTGGTGACTTTATGGAGCCCAAGTTTGAGTTTGCTGTGAAGTTCAATGCACTGGAATTAGATGACAGCGACTTGGCAATATTTATTGCTGTCATTATTCTCAGTGGAGATCGCCCAGGTTTGCTGAATGTGAAGCCCATTGAAGACATTCAAGACAACCTGCTACAAGCCCTGGAGCTCCAGCTGAAGCTGAACCACCCTGAGTCCTCGCAGCTGTTTGCCAAGCTGCTCCAGAAAATGACAGACCTCAGACAGATTGTCACGGAACACGTGCAGCTACTGCAGGTGATCAAGAAGACGGAGACAGACATGAGTCTTCACCCGCTCCTGCAGGAGATCTACAAGGACTTGTAC
PPARg_shee  ATGGTTGACACA---GAGATGCCGTTTTGGCCCACCAACTTTGGGATCAGCTCCGTGGACCTTTCTATGATGGATGACCACTCCCATGCCTTTGATATCAAGCCCTTCACCACCGTTGACTTCTCCAGCATTTCTGCTCCG------------------------------------------CACTACGAGGACATTCCGTTCCCAAGAGCTGACCCGATGGTTGCAGATTATAAGTATGACCTGAAGCTCCAAGAGTACCAAAGT---------------------------GCAATCAAAGTGGAGCCTGTATCCCCACCTTATTATTCTGAAAAGACTCAGCTGTACAGTAAGCCTCATGAAGAGCCTTCCAACTCCCTCATGGCCATTGAGTGCCGGGTCTGTGGGGATAAAGCGTCAGGGTTCCACTATGGAGTTCATGCTTGTGAAGGATGCAAGGGTTTCTTCCGGAGGACGATCAGATTGAAACTTATTTATGATAGGTGTGATCTTAACTGTCGGATCCACAAGAAAAGTAGAAATAAATGCCAGTACTGCCGATTCCAGAAGTGCCTTGCTGTGGGGATGTCTCATAATGCCATCAGGTTTGGGCGCATGCCACAGGCCGAGAAGGAAAAGCTGTTAGCAGAGATCTCCAGCGACATCGACCAACTGAACCCAGAGTCTGCTGACCTCCGGGCCCTGGCAAAGCATTTGTATGACTCGTACATAAAGTCCTTCCCGCTGACCAAAGCAAAGGCGAGGGCGATCTTGACGGGAAAGACGACAGACAAATCACCGTTTGTTATCTATGACATGAACTCCTTAATGATGGGAGAAGATAAAATCAAGTTCAAGCACATCAGCCCCCTGCAGGAGCCCAGCAAA------------------------------------------------------------------------------------------------------GAGGTG---GCCATCCGCATCTTCCAGGGGTGTCAGTTTCGCTCCGTGGAAGCCGTGCAGGAGATCACAGAGTACGCCAAGAATATCCCCGGCTTTGTGAACCTTGACTTGAATGACCAAGTAACTCTCCTAAAATACGGCGTGCACGAGATCATTTACACGATGCTGGCCTCCTTGATGAATAAGGATGGGGTCCTCATATCTGAGGGCCAAGGATTCATGACAAGGGAGTTTCTAAAGAGCCTGCGAAAGCCCTTTGGTGACTTTATGGAGCCCAAGTTCGAGTTTGCTGTGAAGTTCAACGCACTGGAATTAGATGACAGCGACTTAGCAATATTTATAGCTGTCATTATTCTCAGTGGAGACCGCCCAGGTTTGCTGAATGTGAAGCCCATTGAGGACATACAAGACAACTTGCTGCAGGCCTTGGAGCTGCAGCTCAAGCTGAACCACCCCGAGTCCTCCCAGCTCTTTGCCAAGCTGCTCCAGAAAATGACGGACCTCAGGCAGATTGTGACAGAGCACGTGCAGCTGCTGCAAGTAATAAAGAAAACAGAGACGGACATGAGTCTCCACCCACTTCTACAGGAAATCTACAAGGACTTGTAT
PPARg_cow.  ATGGTTGACACA---GAGATGCCGTTTTGGCCCACCAACTTTGGGATCAGCTCCGTGGACCTTTCTATGATGGATGACCACTCCCATGCCTTTGACATCAAGCCCTTCACCACCGTTGACTTCTCCAGCATTTCCACTCCG------------------------------------------CACTATGAGGACATTCCGTTCCCAAGAGCTGACCCGATGGTTGCAGATTATAAGTATGACCTGAAGCTCCAAGAGTACCAAAGT---------------------------GCAATCAAAGTGGAGCCTGTATCCCCACCTTATTATTCTGAAAAGACTCAGCTGTACAGTAAGCCTCATGAAGAGCCTTCCAACTCCCTCATGGCCATTGAATGCCGGGTCTGTGGGGATAAAGCGTCAGGGTTCCACTATGGAGTTCATGCTTGTGAAGGATGCAAGGGTTTCTTCCGGAGGACAATCAGATTGAAACTTATTTACGATAGGTGTGATCTTAACTGTCGGATCCACAAGAAAAGTAGAAATAAATGTCAGTACTGTCGGTTTCAGAAGTGCCTTGCTGTGGGGATGTCTCATAATGCCATCAGGTTTGGGCGCATGCCACAGGCCGAGAAGGAGAAGCTGTTAGCGGAGATCTCCAGCGATATCGACCAACTGAACCCAGAGTCTGCTGACCTCCGGGCCCTGGCAAAGCATTTGTATGACTCGTACATAAAGTCCTTCCCGCTGACCAAAGCAAAGGCGAGGGCGATCTTGACGGGAAAGACGACAGACAAATCACCGTTTGTTATCTATGACATGAACTCCTTAATGATGGGAGAAGATAAAATCAAGTTCAAGCACATCAGTCCCCTGCAGGAGCCCAGCAAA------------------------------------------------------------------------------------------------------GAGGTG---GCCATCCGCATCTTCCAGGGGTGTCAGTTTCGCTCCGTGGAAGCCGTGCAGGAGATCACAGAGTACGCCAAGAATATCCCCGGCTTTGTGAACCTTGACTTGAACGACCAAGTAACTCTCCTAAAATACGGCGTGCACGAGATCATTTACACGATGCTGGCCTCCTTGATGAATAAGGATGGGGTCCTCATATCCGAGGGCCAAGGATTCATGACAAGGGAGTTTCTAAAGAGCCTGCGAAAGCCCTTTGGTGACTTTATGGAGCCCAAGTTCGAGTTTGCTGTGAAGTTCAACGCACTGGAATTAGATGACAGCGACTTAGCAATATTTATAGCTGTCATTATTCTCAGTGGAGACCGCCCAGGTTTGCTGAACGTGAAGCCCATTGAGGACATACAAGACAATCTGCTGCAAGCCTTGGAGCTGCAGCTCAAGCTGAACCACCCCGAGTCCTCCCAGCTCTTTGCCAAGCTGCTCCAGAAAATGACAGACCTCAGACAGATTGTGACAGAACACGTGCAGCTGTTGCAAGTAATAAAGAAAACAGAGACGGACATGAGTCTCCACCCACTCCTACAGGAAATCTACAAGGACTTGTAT
PPARg_dog.  ATGGTTGACACA---GAGATGCCATTCTGGCCCACCAACTTTGGAATCAGTTCAGTGGATCTGTCCGTAATGGATGACCACTCCCATTCTTTTGACATCAAGCCATTCACCACCGTGGATTTCTCCAGCATTTCCACTCCA------------------------------------------CACTATGAAGACATTCCATTCTCAAGAGCGGACCCGATGGTTGCAGATTATAAGTATGATCTGAAGCTCCAAGAGTATCAAAGT---------------------------GCAATCAAAGTGGAGCCTGCATCCCCACCTTATTATTCTGAAAAGACTCAGCTGTACAATAAGCCTCACGAAGAGCCTTCCAACTCCCTCATGGCAATTGAATGCCGAGTCTGTGGAGATAAAGCTTCTGGGTTCCACTATGGAGTTCATGCTTGTGAAGGATGCAAGGGCTTCTTCCGGAGGACAATCAGATTGAAACTCATTTACGATAGATGTGACCTAAACTGTCGGATCCACAAAAAAAGTAGAAATAAATGTCAGTACTGTCGGTTTCAGAAGTGCCTTGCTGTGGGGATGTCTCATAATGCCATCAGGTTTGGGCGGATGCCACAGGCTGAGAAGGAAAAGCTGTTGGCGGAGATCTCCAGTGATATCGACCAGCTGAACCCAGAGTCGGCTGATCTCCGGGCCCTGGCAAAACATTTGTATGACTCATACATAAAGTCCTTCCCGCTGACCAAAGCAAAGGCGAGAGCGATCTTGACAGGAAAGACAACAGACAAATCACCATTTGTTATCTATGACATGAATTCCTTAATGATGGGAGAAGATAAAATCAAGTTCAAACACATCACCCCCTTGCAGGAGCAGAGCAAA------------------------------------------------------------------------------------------------------GAGGTG---GCCATTCGCATCTTTCAGGGGTGTCAGTTCCGCTCAGTGGAAGCCGTGCAGGAGATCACAGAGTACGCCAAAAGTATCCCTGGTTTTGTAAACCTTGACTTGAATGACCAAGTAACTCTGCTAAAATATGGTGTCCATGAGATCATTTACACGATGCTGGCGTCCTTGATGAATAAAGACGGGGTTCTCATATCAGAAGGCCAAGGATTCATGACAAGGGAGTTTCTAAAGAGCCTGAGAAAGCCCTTTGGTGACTTCATGGAGCCAAAGTTTGAGTTTGCTGTGAAGTTCAATGCACTGGAATTAGATGACAGCGACTTGGCAATATTTATAGCCGTCATTATTCTCAGTGGAGACCGCCCAGGTTTGCTGAATGTGAAGCCCATTGAGGACATACAGGACAACCTGCTACAAGCCTTGGAGCTCCAGCTCAAGCTGAACCACCCCGAGTCCTCTCAGCTCTTTGCCAAGCTGCTCCAGAAAATGACAGACCTCAGACAAATTGTAACAGAACATGTGCAGCTATTGCAAGTCATAAAGAAAACAGAGACAGACATGAGTCTTCACCCACTCCTACAAGAAATATACAAGGACTTGTAT
PPARg_pig.  ATGGTTGACACC---GAGATGCCGTTTTGGCCCACCAACTTTGGGATCAGCTCTGTGGACCTGTCGGTGATGGACGACCACTCCCACTCCTTTGACATCAAGCCCTTCACCACTGTTGATTTCTCCAGCATTTCCACTCCA------------------------------------------CACTATGAAGACATCCCATTCCCGAGAGCTGATCCAATGGTTGCAGATTATAAGTACGACCTGAAGCTCCAGGACTACCAAAGT---------------------------GCCATCAAAGTGGAGCCTGTGTCCCCGCCTTATTATTCTGAAAAGACTCAGCTGTACAACAAACCTCACGAAGAGCCTTCCAACTCCCTCATGGCAATTGAATGCCGTGTCTGTGGGGATAAAGCCTCGGGGTTCCACTATGGAGTTCATGCTTGTGAAGGATGCAAGGGTTTCTTCCGGAGGACTATCAGATTGAAGCTTATTTATGATAGGTGCGATCTTAACTGTCGGATCCACAAAAAAAGTAGAAATAAATGTCAGTACTGTCGGTTTCAGAAATGCCTTGCTGTGGGGATGTCTCATAACGCCATCAGGTTTGGGCGGATGCCACAGGCTGAGAAGGAGAAGCTGTTGGCAGAGATCTCCAGTGATATCGACCAGCTGAACCCAGAGTCTGCTGACCTCCGCGCCCTGGCAAAGCACTTGTATGACTCATACATAAAGTCCTTCCCGCTGACCAAAGCAAAGGCGAGGGCGATCTTGACAGGAAAGACCACAGACAAATCACCCTTTGTCATCTATGACATGAATTCCTTAATGATGGGAGAAGATAAAATCAAGTTCAAACACATCACCCCCCTGCAGGAGCAGAGCAAA------------------------------------------------------------------------------------------------------GAGGTG---GCCATTCGCATCTTTCAGGGGTGTCAGTTTCGCTCCGTGGAGGCCGTGCAGGAGATCACAGAGTATGCCAAGAACATCCCTGGGTTTGTAAACCTTGACCTGAATGACCAAGTAACTCTCCTAAAGTATGGCGTCCACGAGATCATTTACACCATGCTGGCCTCCTTGATGAATAAAGACGGGGTCCTCATCTCCGAGGGCCAAGGATTCATGACAAGGGAGTTTCTCAAGAGCCTGAGAAAGCCCTTTGGTGACTTTATGGAGCCCAAGTTCGAGTTTGCTGTGAAGTTCAACGCACTGGAATTAGATGACAGCGACCTGGCGATATTTATAGCTGTCATTATTCTCAGTGGAGACCGCCCAGGTTTGCTGAATGTGAAGCCCATCGAGGACATTCAAGACAATTTGCTGCAAGCCTTGGAGCTGCAGCTCAAGTTGAACCACCCAGAGTCCTCCCAGCTCTTTGCTAAGCTGCTCCAGAAAATGACAGACCTCAGACAGATTGTGACAGAGCACGTGCAGCTGCTGCAAGTAATAAAGAAGACAGAGACGGACATGAGCCTTCACCCACTCCTACAGGAAATATACAAGGACTTGTAC
PPARg_goat  ATGGTTGACACA---GAGATGCCGTTTTGGCCCACCAACTTTGGGATCAGCTCCGTGGACCTTTCTATGATGGATGACCACTCCCATGCCTTTGATATCAAGCCCTTCACCACCGTTGACTTCTCCAGCATTTCCGCTCCG------------------------------------------CACTACGAGGACATTCCGTTCCCAAGAGCTGACCCGATGGTTGCAGATTATAAGTATGACCTGAAGCTCCAAGAGTACCAAAGT---------------------------GCAATCAAAGTGGAGCCTGTATCCCCACCTTATTATTCTGAAAAGACTCAGCTGTACAGTAAGCCTCATGAAGAGCCTTCCAACTCCCTCATGGCCATTGAGTGCCGGGTCTGTGGGGATAAAGCGTCAGGGTTCCACTATGGAGTTCATGCTTGTGAAGGATGCAAGGGTTTCTTCCGGAGGACGATCAGATTGAAACTTATTTATGATAGGTGTGATCTTTACTGTCGGATCCACAAGAAAAGTAGAAATAAATGCCAGTACTGCCGATTCCAGAAGTGCCTTGCTGTGGGGATGTCTCATAACGCCATCAGGTTCGGGCGCATGCCACAGGCCGAGAAGGAAAAGCTATTAGCGGAGATCTCCAGCGACATCGACCAACTGAACCCAGAGTCTGCTGACCTCCGGGCCCTGGCAAAGCATTTGTATGACTCGTACATAAAGTCCTTCCCGCTGACCAGAGCGAAGGCGAGGGCGATCTTGACGGGAAAGACGACAGACAAATCACCGTTTGTTATCTATGACATGAACTCCTTAATGATGGGAGAAGATAAAATCAAGTTCAAGCACATCAGCCCCCTGCAGGAGCCCAGCAAA------------------------------------------------------------------------------------------------------GAGGTG---GCCATCCGCATCTTCCAGGGGTGTCAGTTTCGCTCCGTGGAAGCCGTGCAGGAGATCACAGAGTACGCCAAGAATATCCCCGGTTTTGTGAACCTTGACTTGAACGACCAAGTAACTCTCCTAAAATACGGCGTGCACGAGATCATTTACACGATGCTGGCCTCCTTGATGAACAAGGATGGGGTCCTCATATCCGAGGGCCAAGGATTCATGACAAGGGAGTTTCTAAAGAGCCTGCGAAAGCCCTTTGGTGACTTTATGGAGCCCAAGTTCGAGTTTGCTGTGAAGTTCAACGCACTGGAATTAGATGACAGCGACTTAGCAATATTTATAGCTGTCATTATTCTCAGTGGAGACCGCCCAGGTTTGCTGAATGTGAAGCCCATTGAGGACATACAAGACAACTTGCTGCAGGCCTTGGAGCTGCAGCTCAAGCTGAACCACCCCGAGTCCTCCCAGCTCTTTGCCAAGTTGCTCCAGAAAATGACGGACCTCAGGCAGATTGTGACAGAGCACGTGCAGCTGCTGCAAGTAATAAAGAAAACAGAGACGGACATGAGTCTCCACCCACTTCTACAGGAAATCTACAAGGACTTGTAT
PPARg_guin  ATGGTTGACACA---GAGATGCCATTCTGGCCCACCAACTTCGGAATCAGCTCTGTGGACCTCTCCGTGATGGAAGACCACTCGCATTCCTTTGACATCAAGCCCTTTACCACAGTTGATTTCTCCAGCATTTCTGCTCCA------------------------------------------CACTATGAAGACATTCCATTCACAAGAGCTGACCCAATGGTTGCTGATTACAAATATGACCTGAAGCTCCAAGAATACCAAAGT---------------------------GCGATCAAAGTAGAACCTGCATCTCCACCTTATTATTCTGAAAAGACCCAGCTCTACAACAGGCCTCATGAAGAACCTTCTAACTCCCTCATGGCCATTGAGTGCCGAGTCTGTGGGGATAAAGCATCAGGCTTCCACTATGGAGTTCATGCTTGTGAAGGATGCAAGGGTTTTTTCCGAAGGACCATCGGATTGAAGCTTATTTATGATAGGTGTGATCTTAACTGCCGGATCCACAAAAAAAGTAGAAATAAATGTCAGTACTGTCGGTTTCAGAAGTGCCTTGCTGTGGGGATGTCTCATAATGCCATCAGGTTTGGGCGGATGCCACAGGCTGAGAAAGAGAAACTGTTGGCTGAGATCTCCAGTGATATCGACCAGCTGAACCCAGAGTCTGCTGATCTGCGAGCCCTGGCAAAGCATTTGTATGACTCATACATAAAGTCCTTCCCGCTGATCAAAGCCAAGGCGAGGGCGATCTTGACAGGAAGGACAACGGACAAATCACCATTTGTCATCTACGACATGAATTCCTTAATGATGGGAGAAGATAAAATCAAGTTCAAACATATCACCCCCCTGCAGGAGCAGAGCAAA------------------------------------------------------------------------------------------------------GAGGTG---GCCATCCGAATTTTTCAAGGGTGCCAGTTTCGATCCGTAGAAGCCGTGCAAGAGATCACAGAGTATGCCAAAAATATCCCTGGTTTCATTAACCTTGATTTGAATGACCAGGTGACCCTGCTCAAGTATGGTGTGCACGAGATCATCTACACGATGCTGGCCTCCCTGATGAATAAAGATGGAGTCCTCATCTCAGAGGGCCAAGGATTCATGACCAGGGAGTTCCTCAAAAGCCTGCGGAAGCCCTTTGGTGACTTTATGGAGCCTAAGTTTGAGTTTGCTGTGAAGTTCAATGCACTGGAATTAGATGACAGTGACTTGGCTATATTTATAGCTGTCATTATTCTCAGTGGAGACCGCCCAGGCTTGCTGAACGTGAAGCCCATCGAGGACATCCAAGACAACCTGCTGCAGGCCCTGGAACTGCAGCTCAAGCTGAATCACCCCGAGTCCTCTCAGCTGTTCGCCAAGGTGCTCCAGAAGATGACAGACCTCAGGCAGATCGTCACAGAGCACGTGCAGCTACTGCATGTGATCAAGAAGACAGAGACAGACATGAGCCTTCACCCCCTGCTCCAGGAGATCTACAAGGACTTGTAT
PPARg_hams  ATGGTTGACACA---GAGATGCCATTCTGGCCCACCAACTTCGGAATCAGCTCTGTGGACCTCTCTATGATGGATGACCACTCCCATTCCTTTGACATCAAGCCCTTTACCACAGTTGATTTCTCCAGCATTTCTGCTCCA------------------------------------------CACTATGAAGACATTCCATTCACAAGAGCTGACCCAATGGTTGCTGATTATAAATATGACCTGAAGCTCCAAGAATACCAAAGT---------------------------GCGATCAAAGTAGAACCTGCATCCCCACCTTATTATTCTGAAAAGGCCCAGCTCTACAACAGGCCTCATGAAGAGCCTTCCAACTCTCTCATGGCCATTGAGTGCCGAGTCTGTGGGGACAAAGCATCAGGCTTCCACTATGGAGTTCATGCTTGCGAAGGATGCAAGGGTTTTTTCCGAAGAACTATCCGATTGAAGCTTATTTATGATAGGTGTGACCTTAACTGCCGGATCCACAAAAAAAGTAGAAATAAATGTCAGTACTGTCGGTTTCAGAAGTGCCTCGCTGTGGGGATGTCTCACAATGCCATCAGGTTTGGGCGGATGCCACAGGCCGAGAAGGAGAAGCTGTTGGCGGAGATCTCCAGTGATATCGACCAGCTGAACCCAGAGTCTGCTGATCTCCGGGCCCTGGCGAAGCATTTGTATGACTCATACATAAAGTCCTTCCCGCTGACCAAAGCCAAGGCGAGGGCGATCTTGACAGGAAAGACAACAGACAAATCACCTTTTGTCATCTACGACATGAATTCCTTAATGATGGGAGAAGATAAAATCAAGTTCAAACACATCACCCCTTTGCAGGAGCAGAGTAAA------------------------------------------------------------------------------------------------------GAGGTG---GCCATCCGCATTTTCCAAGGGTGTCAGTTTCGATCTGTGGAAGCTGTTCAAGAGATCACAGAATACGCTAAAAATATCCCTGGATTCATTAACCTTGACTTGAACGACCAAGTGACTCTTCTCAAGTATGGTGTCCATGAAATCATCTATACGATGCTGGCCTCCCTGATGAATAAAGATGGAGTTCTCATATCAGAGGGCCAAGGATTCATGACCAGGGAGTTCCTCAAAAGCCTGCGGAAGCCCTTTGGTGACTTTATGGAGCCCAAGTTTGAGTTTGCTGTGAAGTTCAATGCACTGGAATTAGATGACAGTGACTTGGCCATATTTATAGCTGTCATTATTCTCAGTGGAGACCGCCCAGGCTTGCTGAACGTGAAGCCCATCGAGGACATTCAAGACAACCTGCTGCAGGCCCTGGAGCTCCAGCTCAAGCTGAACCACCCAGAGTCCTCACAGCTGTTCGCCAAGGTGCTCCAGAAGATGACAGACCTCAGGCAGATCGTCACAGAACATGTGCAGCTATTGCATGTGATCAAGAAGACGGAGACGGACATGAGCCTTCACCCCCTGCTCCAGGAGATCTACAAGGATCTATAT
PPARg_rabb  ATGGTTGACACA---GAGATGCCGTTTTGGCCCACCAACTTCGGGATCGGCTCCGTGGATCTCTCGGTCATGGATGACCACTCCCACTCCTTTGACATCAAGCCTTTCACCACCGTGGACTTCTCCAGCATCTCTGCTCCA------------------------------------------CACTATGAAGACCTTCCATTCGCAAGAGCCGACCCCATGGTTGCGGATTACAAGTATGACCTGAAGCTCCAGGAGTATCAAAGT---------------------------GCAATCAAAGTGGAACCTGCATCCCCACCCTACTATTCTGAAAAGACTCAGCTCTACAATAAGACTCACGAAGAGCCTTCCAACTCCCTCATGGCAATTGAGTGTCGTGTCTGCAGCGACAAAGCTTCTGGCTTCCACTATGGAGTTCATGCTTGTGAAGGATGCAAGGGTTTCTTCCGAAGGACCATCAGATTGAAGCTTATTTATGATAGGTGTGATCTTAACTGTCGAATCCACAAAAAAAGTAGAAATAAATGTCAGTACTGTCGGTTTCAGAAATGCCTTGCTGTGGGGATGTCTCATAATGCCATCAGGTTTGGGCGGATGCCACAGGCCGAGAAGGAGAAGCTGTTGGCGGAGATCTCCAGCGACATCGACCAGCTGAACCCCGAGTCTGCCGACCTCCGGGCCCTGGCAAAGCACTTGTATGACTCATACATCAAGTCCTTCCCGCTGACCAAAGCCAAGGCGAGGGCGATCTTGACAGGAAAGACGACAGACAAATCACCGTTTGTGATCTATGACATGAATTCCTTAATGATGGGAGAAGATAAAATCAAGTTCAAACACATCACCCCCCTGCAGGAGCAGAGCAAA------------------------------------------------------------------------------------------------------GAAGTC---GCCATCCGAATCTTTCAAGGCTGCCAGTTTCGCTCCGTGGAGGCCGTGCAGGAGATCACAGAGTATGCCAAAAACATCCCTGGATTTGTGAGCCTTGACTTGAACGACCAGGTGACTCTGCTCAAGTACGGCGTCCATGAGATCATCTACACCATGCTGGCCTCCTTGATGAATAAAGACGGGGTCCTCATATCGGAGGGACAAGGCTTCATGACGAGGGAGTTCCTAAAGAGTCTGCGAAAGCCCTTTGGTGACTTTATGGAGCCCAAGTTTGAATTTGCTGTGAAGTTCAATGCACTGGAGTTAGATGACAGTGACTTGGCAATATTCATAGCCGTCATCATTCTCAGTGGAGACCGCCCAGGCCTGCTGAATGTGAAGCCCATCGAGGACATCCAGGACAACCTGCTGCAGGCCCTGGAGCTGCAGCTCAAGCTGAACCACCCCGAGGCCTCGCAGCTGTTCGCCAAGCTGCTGCAGAAGATGACGGACCTCAGGCAGATCGTCACGGAGCACGTGCAGCTCCTGCAAGTGATAAAGAAGACGGAGACGGACATGAGCCTGCACCCCCTCCTGCAGGAGATCTACAAGGACCTGTAC
PPARg_mous  ATGGTTGACACA---GAGATGCCATTCTGGCCCACCAACTTCGGAATCAGCTCTGTGGACCTCTCCGTGATGGAAGACCACTCGCATTCCTTTGACATCAAGCCCTTTACCACAGTTGATTTCTCCAGCATTTCTGCTCCA------------------------------------------CACTATGAAGACATTCCATTCACAAGAGCTGACCCAATGGTTGCTGATTACAAATATGACCTGAAGCTCCAAGAATACCAAAGT---------------------------GCGATCAAAGTAGAACCTGCATCTCCACCTTATTATTCTGAAAAGACCCAGCTCTACAACAGGCCTCATGAAGAACCTTCTAACTCCCTCATGGCCATTGAGTGCCGAGTCTGTGGGGATAAAGCATCAGGCTTCCACTATGGAGTTCATGCTTGTGAAGGATGCAAGGGTTTTTTCCGAAGAACCATCCGATTGAAGCTTATTTATGATAGGTGTGATCTTAACTGCCGGATCCACAAAAAAAGTAGAAATAAATGTCAGTACTGTCGGTTTCAGAAGTGCCTTGCTGTGGGGATGTCTCACAATGCCATCAGGTTTGGGCGGATGCCACAGGCCGAGAAGGAGAAGCTGTTGGCGGAGATCTCCAGTGATATCGACCAGCTGAACCCAGAGTCTGCTGATCTGCGAGCCCTGGCAAAGCATTTGTATGACTCATACATAAAGTCCTTCCCGCTGACCAAAGCCAAGGCGAGGGCGATCTTGACAGGAAAGACAACGGACAAATCACCATTTGTCATCTACGACATGAATTCCTTAATGATGGGAGAAGATAAAATCAAGTTCAAACATATCACCCCCCTGCAGGAGCAGAGCAAA------------------------------------------------------------------------------------------------------GAGGTG---GCCATCCGAATTTTTCAAGGGTGCCAGTTTCGATCCGTAGAAGCCGTGCAAGAGATCACAGAGTATGCCAAAAATATCCCTGGTTTCATTAACCTTGATTTGAATGACCAAGTGACTCTGCTCAAGTATGGTGTCCATGAGATCATCTACACGATGCTGGCCTCCCTGATGAATAAAGATGGAGTCCTCATCTCAGAGGGCCAAGGATTCATGACCAGGGAGTTCCTCAAAAACCTGCGGAAGCCCTTTGGTGACTTTATGGAGCCTAAGTTTGAGTTTGCTGTGAAGTTCAATGCACTGGAATTAGATGACAGTGACTTGGCTATATTTATAGCTGTCATTATTCTCAGTGGAGACCGCCCAGGCTTGCTGAACGTGAAGCCCATCGAGGACATCCAAGACAACCTGCTGCAGGCCCTGGAACTGCAGCTCAAGCTGAATCACCCAGAGTCCTCTCAGCTGTTCGCCAAGGTGCTCCAGAAGATGACAGACCTCAGGCAGATCGTCACAGAGCACGTGCAGCTACTGCATGTGATCAAGAAGACAGAGACAGACATGAGCCTTCACCCCCTGCTCCAGGAGATCTACAAGGACTTGTAT
PPARg_rat.  ATGGTTGACACA---GAGATGCCATTCTGGCCCACCAACTTCGGAATCAGCTCTGTGGACCTCTCTGTGATGGATGACCACTCCCATTCCTTTGACATCAAACCCTTTACCACGGTTGATTTCTCCAGCATTTCTGCTCCA------------------------------------------CACTATGAAGACATCCCGTTCACAAGAGCTGACCCAATGGTTGCTGATTACAAATATGACCTGAAGCTCCAAGAATACCAAAGT---------------------------GCGATCAAAGTAGAGCCTGCGTCCCCGCCTTATTATTCTGAAAAAACCCAACTCTACAACAGGCCACATGAAGAGCCTTCAAACTCCCTCATGGCCATCGAGTGCCGAGTCTGTGGGGATAAAGCATCAGGCTTCCACTATGGAGTCCATGCTTGTGAAGGATGCAAGGGTTTTTTCCGAAGAACCATCCGATTGAAGCTTATTTATGATAGGTGTGATCTTAACTGTCGGATCCACAAAAAGAGTAGAAATAAATGTCAGTACTGTCGGTTTCAGAAGTGCCTTGCTGTGGGGATGTCTCACAATGCCATCAGGTTTGGGCGAATGCCACAGGCCGAGAAGGAGAAGCTGTTGGCGGAGATCTCCAGTGATATCGACCAGCTGAACCCAGAGTCTGCTGATCTGCGAGCCCTGGCAAAGCATTTGTATGACTCATACATAAAGTCCTTCCCGCTGACCAAAGCCAAGGCGAGGGCGATCTTGACAGGAAAGACAACAGACAAATCACCATTTGTCATCTACGACATGAATTCCTTAATGATGGGAGAAGACAAAATCAAGTTCAAACATATCACCCCCCTGCAGGAGCAGAGCAAA------------------------------------------------------------------------------------------------------GAGGTG---GCCATCCGCATTTTTCAAGGGTGCCAGTTTCGATCCGTGGAAGCTGTGCAAGAGATCACAGAGTATGCCAAAAATATCCCTGGTTTCATTAACCTTGACTTGAATGACCAAGTGACTCTGCTCAAGTATGGTGTCCATGAGATCATCTACACCATGCTGGCCTCCCTGATGAATAAAGATGGAGTCCTCATATCAGAGGGACAAGGATTCATGACCAGGGAGTTCCTCAAAAGCCTGCGGAAGCCCTTTGGTGACTTTATGGAGCCTAAGTTTGAGTTTGCTGTGAAGTTCAATGCACTGGAATTAGATGACAGTGACTTGGCCATATTTATAGCTGTCATTATTCTCAGTGGAGACCGCCCAGGCTTGCTGAACGTGAAGCCCATCGAGGACATCCAAGACAACCTGCTGCAGGCCCTGGAACTCCAGCTGAAGCTGAACCACCCGGAGTCCTCCCAGCTGTTCGCCAAGGTGCTCCAGAAGATGACAGACCTCAGGCAGATTGTCACAGAGCACGTGCAGCTACTGCATGTGATCAAGAAGACGGAGACAGATATGAGCCTTCACCCTCTGCTCCAGGAGATCTACAAGGACTTGTAT
PPARg_chic  ATGGTTGACACA---GAAATGCCGTTTTGGCCCGTTAATTTTGGAATTAGCCCAGTGGATCTGTCTGCGATGGATGATCATATGCATTCCTTTGACATAAAGCCATTTACCACTGTTGATTTTTCAAGCATTTCTTCACCA------------------------------------------CACTATGAAGATATACCTCTTGGAAGAGCTGATCAAACAAGCATTGATTATAAATATGATATCAAGCTCCAGGATTGCCAAAGT---------------------------GCAATCAAAATGGAGCCTCCTTCTCCTCCCTATTTTTCTGAAAAAGTGCAGTTATACAATAAACCTCACGAGGAGTCTTCCAACTCACTTATGGCTATTGAATGTCGTGTGTGTGGGGACAAGGCCTCTGGATTTCATTATGGAGTGCATGCATGTGAAGGTTGTAAGGGCTTTTTTCGAAGAACAATCAGATTAAAGCTTATTTATGATAGGTGTGACCTTAATTGTCGCATCCATAAGAAAAGCAGAAATAAGTGTCAATACTGCAGATTTCAGAAATGTCTTGCAGTTGGAATGTCACATAATGCCATCAGGTTTGGGCGAATGCCACAAGCGGAGAAGGAGAAGCTCTTGGCAGAGATTTCCAGCGACATCGACCAGTTAAATCCTGAATCTGCTGATCTGCGAGCGCTTGCCAAGCATTTGTATGACTCATACATAAAGTCCTTCCCTCTGACCAAAGCCAAGGCAAGGGCGATCTTGACAGGAAAGACGACAGACAAATCACCATTTGTTATTTATGACATGAACTCTTTAAGGATGGGAGAAGATCAGATCAAGTGTAAGCATGCATCACCACTGCAGGAACAGAACAAA------------------------------------------------------------------------------------------------------GAAGTA---GCAATTCGCATTTTCCAGCGATGTCAGTTTCGCTCTGTGGAGGCAGTGCAGGAGATTACAGAATTTGCGAAGAACATTCCAGGTTTTGTGAATCTTGACCTGAATGATCAGGTAACTCTCCTGAAATATGGTGTCCATGAGATCATATATACTCTCCTGGCTTCTCTCATGAATAAAGATGGAGTTCTTATATCTGATGGACAAGGATTCATGACACGGGAGTTTCTGAAGAGTCTGAGAAAACCTTTTTGTGACTTTATGGAGCCCAAGTTTGAGTTTGCTGTGAAGTTCAATGCACTGGAATTAGATGACAGTGACCTGGCAATATTTATAGCTGTCATTATACTAAGTGGAGATCGCCCAGGTTTGTTAAATGTGAAGCCCATTGAAGATATACAAGATAATCTGTTGCAAGCTTTGGAGCTCCAGCTAAAGCTGAATCATCCAGAGTCATCACAGCTGTTTGCAAAATTGCTTCAGAAAATGACGGACCTCAGACAAATTGTAACGGAACACGTGCAGCTGTTGCAAATAATAAAGAAAACGGAAACAGATATGAGTCTTCATCCACTCCTACAAGAAATCTATAAAGACTTATAT
PPARg_goos  ATGGTTGACACA---GAAATGCCGTTTTGGCCGATTAATTTTGGAATTAGCCCAGTGGATCTGTCTGCAATGGATGATCATACACATTCCTTTGACATAAAACCATTTACCACTGTTGATTTTTCAAGCATTTCTTCACCA------------------------------------------CACTATGAAGATATTCCTCTTGCAAGAACTGATCAGACCAGCATTGATTATAAATATGATATCAAGCTCCAGGATTGCCAAAGT---------------------------GCAATCAAAATGGAGCCTCCTTCCCCACCCTATTTTTCAGAAAAAGTTCAGTTGTACAATAAACCTCATGAGGAGTCTTCCAACTCCCTTATGGCTATTGAATGTCGTGTGTGTGGGGACAAGGCCTCTGGGTTTCATTATGGTGTGCATGCATGTGAAGGCTGTAAGGGCTTTTTTCGAAGAACCATCAGGTTAAAGCTAATTTATGACAGGTGTGATCTTAATTGTCGCATCCATAAAAAAAGCAGAAATAAATGTCAGTACTGCAGATTTCAGAAATGCCTTGCTGTTGGAATGCCACACAATGCCATCAGGTTTGGGCGAATGCCACAAGCGGAGAAGGAGAAGCTCCTGGCAGAGATTTCCAGCGACATCGACCAGCTAAACCCTGAATCTGCTGATCTGCGAGCACTTGCCAAGCACTTGTATGACTCATACATAAAGTCCTTCCCTCTGACCAAAGCCAAGGCGAGGGCGATCTTGACAGGAAAAACGACAGACAAATCACCATTTGTTATTTATGACATGAACTCTTTAATGATGGGAGAAGATCAGATCAAGTGTAAGCATGTGTCACCGCTGCAGGAGCAGAACAAA------------------------------------------------------------------------------------------------------GAGGTA---GCAATTCGCATTTTCCAGCGATGTCAGTTTCGCTCTGTGGAGGCAGTGCAGGAGATTACAGAATTTGCCAAGAACATTCCAGGTTTTGTGAATCTTGACCTGAATGATCAAGTAACTCTCCTGAAATACGGTGTCCATGAGATCATATATACTCTCCTGGCTTCTCTGATGAATAAAGATGGAGTTCTTATATCTGATGGACAAGGTTTCATGACACGGGAGTTTCTGAAGAGCCTGAGAAAACCTTTTTGTGACTTTATGGAGCCCAAGTTTGAGTTTGCTGTGAAGTTCAATGCACTGGAATTAGATGACAGCGACCTGGCAATATTTATAGCTGTCATTATACTAAGTGGAGACCGCCCAGGTTTGTTAAATGTGAAGCCTATTGAAGATATACAAGACAATCTGCTGCAAGCTTTGGAGCTCCAGCTAAAACTGAATCATCCAGAGTCATCACAGCTGTTTGCCAAATTGCTTCAGAAAATGACGGACCTCAGACAGATTGTAACGGAACACGTGCAGCTGTTGCAAATAATAAAGAAAACGGAGACAGATATGAGTCTTCATCCACTCCTACAAGAAATCTATAAA---------
PPARg_duck  ATGGTTGACACA---GAGATGCCGTTTTGGCCCACCAACTTCGGGATCGGCTCCGTGGATCTCTCGGTCATGGATGACCACTCCCACTCCTTTGACACCAAGCCTTTCACCACCGTGGACTTCTCCAGCATCTCTGCTCCA------------------------------------------CACTATGAAGACCTTCCATTCGCAAGAGCCGACCCCATGGTTGCGGATTACAAGTATGACCTGAAGCTACAGGAGTATCAAAGT---------------------------GCAATCAAAGTGGAACCTGCATCCCCACCCTACTATTCTGAAAAGACTCAGCTCTACAATAAGACTCACGAAGAGCCTTCCAACTCCCTCATGGCAATTGAGTGTCGTGTCTGCGGCGACAAAGCTTCTGGCTTCCACTATGGAGTTCATGCTTGTGAAGGATGCAAGGGTTTCTTCCGAAGGACCATCAGATTGAAGCTTATTTATGATAGGTGTGATCTTAACTGCCGAATCCACAAAAAAAGTAGAAATAAATGTCAGTACTGTCGGTTTCAGAAATGCCTTGCTGTGGGGATGTCTCATAATGCCATCAGGTTTGGGCGGATGCCCCAGGCCGAGAAGGAGAAGCTGTTGGCGGAGATCTCCAGCGACATCGACCAGCTGAACCCCGAGTCTGCCGACCTCCGGGCCCTGGCAAAGCACTTGTATGACTCATACATCAAGTCCTTCCCGCTGACCAAAGCCAAGGCGAGGGCGATCTTGACAGGAAAGACGACAGACAAATCACCGTTTGTGATCTATGACATGAATTCCTTAATGATGGGAGAAGATAAAATCAAGTTCAAACACATCACCCCCCTGCAGGAGCAGAGCAAA------------------------------------------------------------------------------------------------------GAAGTC---GCCATCCGCATCTTTCAGGGCTGCCAGTTCCGCTCCGTGGAGGCCGTGCAGGAGATCACAGAGTATGCCAAAAACATTCCTGGCTTTGTGAGCCTTGACTTGAACGACCAAGTGACTCTGCTCAAGTATGGTGTCCATGAGATCATCTACACGATGCTGGCCTCCCTGATGAATAAAGATGGAGTCCTCATCTCAGAGGGCCAAGGATTCATGACCAGGGAGTTCCTCAAAAGCCTGCGGAAGCCCTTCGGTGACTTTATGGAGCCTAAGTTTGAGTTTGCTGTGAGGTTCAATGCACTGGAATTAGATGACAGTGACTTGGCTATATTTATAGCTGTCATTATTCTCAGTGGAGACCGCCCAGGCTTGCTGAACGTGAAGCCCATCGAGGACATCCAAGACAACCTGCTGCAGGCCCTGGAACTGCAGCTCAAGCTGAATCACCCAGAGTCCTCTCAGCTGTTCGCCAAGGTGCTTCAGAAGATGACAGACCTCAGGCAGATCGTCACAGAGCACGTGCAGCTACTGCATGTGATCAAGAAGACAGAGACAGACATGAGCCTTCACCCCCTGCTTCAGGAGATCTACAAGGACTTGTAT
PPARg_xeno  ------------------------------------------------------------------------------------------------------------------------------------------------------------------------------------------------------------------------------------------------------------------------------------------------------------------------------------------------------------------------------------------------------------------------------------------------------------------------------------------------------------------------------------------------------------------------------------------------------------ATGTCTCTCTCAGCCATCAGGTTCGGGCGGATGCCGCAGGCGGAGAAGGAGAAGCTATTGGCTGAGATCTCCAGCGACATCGACCAGTTGAACCCGGAATCGGCCGATCAGCGCGTCCTGGCCAAGCACTTGTACGACTCCTACCTGAAGTCCTTCCCATTGACCAAAGCCAAGGCGAGGGCCATCCTGACCGGCAGGGCCACCGACAAATCCCCGGTGGTTATATACGACATGAACTCGCTGATGATGGGGGAAGACCAGATCAAGGGGCAGTGCCAGGCGCCG------GAGCAGAACAAG------------------------------------------------------------------------------------------------------GAGGTG---GCGATTCGCATCTTTCAGCGCTGCCAGTCGCGCTCCGTGGAGGCCGTTCGGGAGATCACGGAATTCGCCAAGAACATCCCGGGATTCGTCAGCCTCGACCTCAACGACCAGGTGACCCTCCTGAAATACGGGGTGCACGAGATCATCTTCACCATGTTGGCGTCGCTCATGAACAAAGACGGGGTGCTCATTGCCGAGGGGCAGGGCTTCATGACCCGCGAGTTCCTCAAGAGCCTGCGCAAACCCTTCTCCGACTTCATGGAGCCCAAGTTCGAATTCGCCATTCGCTTCAACGGCCTCGAACTCGACGACAGCGACTTGGCGATATTTATAGCAGTTATTATCCTTAGCGGAGACCGGCCGGGGCTGCTGAACGTGGGGCCCATAGAGGAGATACAGGGGAGTCTGTTACAGGCGCTGGAGCTGCAGCTCAAACTCAACCACCCGGACTCGGCGCAACTCTTCGCGAAGCTGCTGCAGAAGATGACGGACCTGCGCCAGGTGGTGACTGAGCACGTGCAGCTGCTGCAGCTCATAAAGAAGACGGAGGCGGACATGTGCCTGCACCCCCTCTTACAGGAGATCTACAAAGACTTATAC
PPARg_croc  ------------------------------------------------------------------------------------------------------------------------------------------------------------------------------------------------------------------------------------------------------------------------------------------------------GCAATCAAAATGGAGCCTCCTTCTCCACCTTATTTTTCAGAAAAAGTCCAGTTGTACAATAAACCTCATGAAGAATCTTCTAATTCCCTTATGACTATAGAATGTAGAGTGTGTGGAGACAAGGCTTCTGGGTTTCATTATGGTGTACATGCATGTGAAGGCTGTAAGGGTTTCTTTCGAAGAACRATCAGATTAAAGCTGATTTATGACAGATGTGATCTTAATTGCCGCATTCATAAGAAAGGCAGAAATAAATGTCAGTACTGCAGATTCCAGAAGTGCCTTGCAGTTGGCATGTCACATAATGCTATCAGGTTTGGGCGAATGCCACAAGCTGAGAAGGAGAAGCTCTTGGCGGAGATTTCCAGTGACATCGACCAGCTAAACCCTGAATCTGCTGACCTGCGAGCCCTCGCCAAGCATTTGTATGACTCATACATAAAGTCCTTCCCTCTGACCAAAGCCAAGGCGAGGGCAATCTTGACAGGAAAGACGACAGACAAATCACCATTTGTTATTTATGACATGAATTCTTTAATGATGGGAGAAGATCAGATCAAATGCAAACATGTGTCACCCCTTCAAGAACAGAACAAA------------------------------------------------------------------------------------------------------GAGGTA---GCAATTCGCATCTTCCAGAGGTGTCAGTTTCGCTCTGTGGAGGCAGTGCAAGAARTCACAGAATTTGCCAAGAATATTCCAGGCTTTGTGAACCTCGATCTGAATGACCAAGTAACTCTGCTGAAGTATGGTGTCCATGAGATTATATATACACTTCTGGCTTCTCTGATGAATAAAGATGGGGTTCTTATATCTGATGGACAAGGATTCATGACACGGGAGTTTCTGAAGAGTTTGAGAAAACCTTTTTGTGACTTTATGGAGCCCAAGTTTGAGTTTGCTGTGAAGTTTAATGCACTGGAATTAGATGACAGTGACCTGGCAATATTTATAGCAGTCATTATACTCAGTGGTGATCGTCCTGGTTTGTTGAATGTGAAACCCATTGAAGATATACAAGATAATTTGTTGCAAGCTTTGGAGCTCCAGTTAAAACTGAATCACCCGGAGTCATCACAGCTGTTTGCAAAGTTGCTTCAGAAAATGACGGACCTCAGACAGATTGTAACAGAACATGTGCAGCTATTGCAAATAATAAAGAAAACGGAGACAGATATGAGTCTTCATCCACTCCTA------------------------
PPARg_turt  ------------------------------------------------------------------------------------------------------------------------------------------------------------------------------------------------------------------------------------------------------------------------------------------------------GCAATCAAAATGGAGCCTCCTTCCCCACCTTATTTTTCAGAAAAAGTTCAGTTGTACAATAAACCTCCTGAAGAGACCTCCAATTCTCTCATGGCTATAGAATGCAGAGTATGTGGGGACAAGGCTTCTGGATTTCATTATGGCGTGCATGCATGCGAAGGTTGTAAGGGTTTCTTTCGAAGAACAATCAGGTTAAAGCTAATCTATGACAGATGTGATCTGAATTGTCGCATTCATAAGAAAAGCAGGAATAAATGTCAGTATTGCAGATTTCAGAAATGCCTTGCAGTTGGCATGTCACATAATGCTATCAGGTTTGGGCGAATGCCACAAGCTGAGAAGGAGAAGCTCCTGGCAGAGATTTCCAGCGACATCGACCAGTTAAACCCAGAGTCTGCTGATCTTCGAGCCCTTGCCAAGAACTTGTATGACTCATACATAAAGTCCTTCCCTCTGACCAAAGCCAAGGCGAGAGCGATCTTGACAGGAAAAACGACAGACAAATCACCATTCGTTATTTACGACATGAACTCCTTAATGATGGGTGAAGATCAGATCAATTGCAAACATGTGACACCCCTGCAGGAGCAGAACAAA------------------------------------------------------------------------------------------------------GAGGTG---GCAATTCGCATCTTCCAGCGGTGTCAATTTCGCTCAGTGGAGGCAGTGCAGGAGATCACAGAATTTGCCAAAAGCATTCCAGGTTTTGTGAACCCTGACCTGAATGACCAAGTAACTCTCCTGAAATACGGTGTCCACGAGATCATATATACATTGCTGGCCTCACTGATGAATAAAGATGGAGTTCTCATATCCAATGGACAAGGATTCATGACGCGGGAGTTTCTGAAGAGCCTGAGAAAACCTTTTTGTGACTTTATGGAGCCCAAATTTGAGTTTGCTGTGAAGTTCAATGCACTGGAACTAGATGATAGTGACCTGGCAATAATTATAGCTGTCATTATACTCAGTGGAGATCGCCCCGGTTTGTTGAATGTGAAGCCCATTGAAGATATACAAGACAATTTGCTGCAAGCTTTGGAGCTCCAACTAAAGCTGAATCACCCAGAATCATCACAGCTGTTTGCAAAGTTGCTTCAGAAAATGACGGACCTCAGACAGATTGTAACAGAACATGTGCAGCTGTTGCAAATAATAAAGAAAACGGAGACAGATATGAGTCTTCATCCACTCCTA------------------------
PPARg_plai  ATGGTGGACACCCAGCAGCTCCTGTTCTGGCCTGTGGGCTTCAGTTTGAGTGCTGTGGACCTCTCGGAGCTGGACGACAGCTCCCACTCTCTTGACATGAAGCACTTGGCCACGTTGGACTACACCTCCATCTCCTCGGCCTCCGTCCCTTCCTCTCTGTCTCCCCAGCTCATGTCCTCCATCTCTTCCGTCGGCATGGCCTATGACCCCAGTCCGCCGCAGAGCGAAGAACACCTGACGAACATGGATTACACCAACATGCACAGCTACAGGACAGAGCCGAACGTGCACAATTCAATCAAGATGGAGCCAGAGTCACCACCTCAGTACTCGGACAGTCCCGTGTTTTCCAAGCTCCAGGACGACACGACGGCG---GCATCGCTAAATATCGAGTGCCGCGTGTGCGGTGACAAAGCCTCAGGGTTTCACTATGGCGTCCATGCCTGTGAGGGCTGCAAGGGTTTCTTCAGACGCACTATCAGGTTAAAGTTGGTGTACGATCACTGTGATCTCCACTGTCGCATTCACAAGAAGTCCCGCAACAAATGCCAATACTGTCGCTTCCAGAAGTGCCTTAATGTCGGCATGTCACACAACGCTATTCGTTTTGGCCGGATGCCGCAGGCAGAGAAGGAGAAGCTTCTGGCGGAGTTCTCGTCTGACATGGAGCACATGCACCCGGAAGCAGCAGATCTGAGGGCCTTGGCCCGCCATCTGTACGAGGCCTATCTGAAATACTTCCCCCTCACCAAGGCCAAGGCTAGAGCCATCCTCTCTGGGAAGACCGGAGACAACGCGCCTTTTGTCATCCATGACATTAAGTCTCTAATGGAAGGAGAGCAGTTCATCAATTGCAGGCAGATGCCCATC---CAGGAGCAGCAGCAGGCCTCTGTCCTCACAGCCACACACAGAGGCCTCACAGAACATCACATGGGGTCGGATTATGGCGTCTGGGGAACGACGAGCATCAGCGGACAGGAGCCACAGAACGCTTTGGAGCTACGTTTCTTCCAAAGCTGTCAGTCACGCTCTGCTGAAGCAGTGAGGGAAGTGACTGAGTTTGCCAAGAGTATCCCAGGATTCACTGATCTGGATCTAAACGATCAGGTGACTTTGCTGAAGTATGGTGTGATAGAGGTCTTGATTATCATGATGTCCCCTCTGATGAACAAAGACGGGACCCTGATCTCCTACGGGCAGATCTTCATGACGCGGGAGTTCCTCAAGAGTCTCAGGAAACCTTTCTGTCAAATGATGGAACCGAAGTTCGAGTTCTCCGTTAAGTTCAACACGCTCGAGCTGGACGACAGTGACATGGCGCTGTTTCTGGTTGTCATTATCCTCAGCGGGGACCGTCCAGGCCTTCTGAACGTGAAACCCATCGAGCAGCTTCAGGAGACCGTGCTTCATTCACTCGAGCTGCAGCTGAAGCTGAACCACCCGGACTCTCTGCAGCTGTTCGCCAAGCTGCTCCAGAAGATGACCGACCTGCGGCAGATCGTCACGGACCACGTGCACCTCATCCAGCTGCTGAAGAAGACCGAGGTGGACATGTGCCTACACCCGCTGCTGCAGGAGATCATGAAGGACTTGTAT
PPARg_tetr  ATGGTGGACACTCAGCAGCTCCTCGCCTGGCCTGTTGGCTTCAGCCTGAACAGCATGGACCTGCCAGAGCTGTACGACCACCCCCACAGCCTCGACATGAAGCATCTGACTACGTTAGACTACACCTCCATCTCATCCTCCTCCACCCAGTCCTCCATGTCACCCTCTTTTGTAGCCTGCATCTCCCCCACCGATATGGGCTATGACCCCAGCCCTCCGCTGAGCGAGGAACACATGACCGGCATGGACTACTTGAACATGCACGGC---------------------TGCAACTCAATCAAACTGGAGCCGGAGTCGCCTCCGCAAGTGTCTGAAAGTCCTGTCATGCTCAAGCACCAGGACGACACATCCACG---GCAACATTATACATCGAGTGTCGAGTGTGTGGAGACAAAGCCTCAGGGTTTCACTACGGCGTCCACGCCTGCGAGGGCTGCAAGGGTTTCTTCAGACGAACAATCAGGTTAAAGTTGGTTTATGATCACTGTGATCTTCACTGTCGCATTCACAAGAAATCCCGCAACAAATGCCAGTACTGTCGCTTTCAGAAGTGCCTCAACGTCGGCATGTCGCACAACGCCATCCGTTTTGGCCGAATGCCTCAGGCCGAGAAGGAGAAATTGCTGGCAGAGTTCTCGTCCGACCTGGAGCACATGCATCCAGAGGCTGCGGACCTGAGGGCTCTGTCCCGACATCTGTATGAGGCCTATCTGAAGAACTTCCCCCTCACCAAGGCCAAGGCCAGGGCCATCCTCTCTGGGAAGACTGGCGATAAAGCGCCTTTTGTCATTCACGACATGAAGTCTCTGATGGAAGGAGAGCAGATCATTAATTGCAGACAGATTCCCTGT---CAGGAGCACCAGCAGCCA------------CAGCAGCCACCAGCCGCCTTTGCCGCCGTGGGACACGCAGACTGT------------------AACATGTCAGGG------------GAGCTG---GAGCTGCGTTTCTTTAACAGCTGCCAGTCACGCTCCGTTGAGGCGGTGAGAGAAGTGACAGAGTTCGCCAAGAGCATCCCTGGATTCGTGAACCTGGATCTCAATGATCAGGTGACACTGCTGAAATACGGCGTGATCGAGATCATGATCATCATGATGGCGCCTCTTATGAACAAAGACGGGACGCTCATCTCTTACGGACAAATCTTTATGACACGGGAGTTCCTCAAGAGTCTCAGGAAACCCTTTGGTGAAATGATGGAACCAAAATTCGAGTTTTCTGTCAAGTTCAACACGCTGGAGCTGGACGACAACGACATGGCGCTGTTTCTGGCCGTCATTATCCTCAGCGGAGACCGTCCCGGCCTGCTGAACGTGAAGCCCATCGAGTGTCTCCAGGAGACGGTGCTTCACTCTTTGGAGCTGCAGCTAAAAATCAGCCACCCAGACTCCCTGCAGCTGTTTGCGAAGCTGCTCCAGAAAATGACTGACCTGCGCCAGATTGTCACCAACCACGTCCACTCCATCCAACTGCTGAAGAAGAGGGAGGTGGACATGTTTCTGCACCCGCTGCTGCAGGAGATCATGAAAGACTTG---

   NR1D1 (Reverb - alpha)  DBD - 538-738; LBD - 1588-2079
   ------------------------------------------------------
Rev_human.  ---------------------ATGACGACCCTGGACTCCAACAACAACACAGGT---------------------------------------------------------------------------------------------------------------------GGCGTCATCACCTACATTGGCTCCAGTGGCTCCTCCCCAAGCCGCACCAGCCCTGAATCCCTCTATAGTGACAACTCCAATGGCAGCTTCCAGTCCCTGACCCAAGGCTGTCCC---ACCTACTTCCCACCATCCCCCACTGGCTCCCTCACCCAAGACCCGGCTCGCTCCTTTGGGAGCATTCCACCCAGCCTGAGTGATGACGGCTCCCCTTCTTCC---TCATCTTCCTCGTCGTCATCCTCCTCCTCCTTCTATAATGGGAGCCCCCCTGGGAGTCTACAAGTGGCCATGGAGGACAGCAGCCGAGTGTCCCCCAGCAAGAGCACCAGCAACATCACCAAGCTGAATGGCATGGTGTTACTGTGTAAAGTGTGTGGGGACGTTGCCTCGGGCTTCCACTACGGTGTGCACGCCTGCGAGGGCTGCAAGGGCTTTTTCCGTCGGAGCATCCAGCAGAACATCCAGTACAAAAGGTGTCTGAAGAATGAGAATTGCTCCATCGTCCGCATCAATCGCAACCGCTGCCAGCAATGTCGCTTCAAGAAGTGTCTCTCTGTGGGCATGTCTCGAGACGCTGTGCGTTTTGGGCGCATCCCCAAACGAGAGAAGCAGCGGATGCTTGCTGAGATGCAGAGTGCCATGAAC---CTGGCCAACAACCAGTTGAGC---------------------------------AGCCAGTGCCCGCTGGAGACTTCACCCACCCAGCACCCCACCCCAGGC---------------------CCCATGGGCCCCTCGCCA------------------------------CCCCCTGCTCCGGTCCCCTCA---CCCCTGGTGGGCTTCTCCCAGTTTCCACAACAGCTGACGCCTCCCAGATCCCCAAGCCCTGAGCCCACAGTGGAGGATGTGATATCCCAGGTGGCCCGGGCCCATCGAGAGATCTTCACCTACGCCCATGACAAGCTGGGCAGCTCACCTGGCAACTTCAATGCCAACCATGCATCAGGTAGCCCTCCAGCCACCACCCCACATCGCTGGGAAAATCAGGGCTGCCCACCTGCCCCCAATGACAACAACACCTTGGCTGCCCAGCGTCATAACGAGGCCCTA---AATGGTCTGCGCCAGGCTCCCTCCTCCTACCCTCCCACCTGGCCTCCTGGCCCTGCACACCACAGCTGCCACCAGTCCAACAGCAACGGGCACCGTCTATGCCCCACCCACGTGTATGCAGCCCCAGAAGGCAAGGCACCTGCCAACAGTCCCCGGCAGGGCAACTCAAAGAATGTTCTGCTGGCATGTCCTATGAACATGTACCCGCATGGACGCAGTGGGCGAACGGTGCAGGAGATCTGGGAGGATTTCTCCATGAGCTTCACGCCCGCTGTGCGGGAGGTGGTAGAGTTTGCCAAACACATCCCGGGCTTCCGTGACCTTTCTCAGCATGACCAAGTCACCCTGCTTAAGGCTGGCACCTTTGAGGTGCTGATGGTGCGCTTTGCTTCGTTGTTCAACGTGAAGGACCAGACAGTGATGTTCCTAAGCCGCACCACCTACAGCCTGCAGGAGCTTGGTGCCATGGGCATGGGAGACCTGCTCAGTGCCATGTTCGACTTCAGCGAGAAGCTCAACTCCCTGGCGCTTACCGAGGAGGAGCTGGGCCTCTTCACCGCGGTGGTGCTTGTCTCTGCAGACCGCTCGGGCATGGAGAATTCCGCTTCGGTGGAGCAGCTCCAGGAGACGCTGCTGCGGGCTCTTCGGGCTCTGGTGCTGAAGAACCGGCCCTTGGAGACTTCCCGCTTCACCAAGCTGCTGCTCAAGCTGCCGGACCTGCGGACCCTGAACAACATGCATTCCGAGAAGCTGCTGTCCTTCCGGGTGGACGCCCAG
Rev_chimp.  ---------------------ATGACGACCCTGGACTCCAACAACAACACAGGT---------------------------------------------------------------------------------------------------------------------GGCGTCATCACCTACATTGGCTCCAGTGGCTCCTCCCCAAGCCGCACCAGCCCTGAATCCCTCTATAGTGACAACTCCAATGGCAGCTTCCAGTCCCTGACCCAAGGCTGTCCC---ACCTACTTCCCACCATCCCCCACTGGCTCCCTCACCCAAGACCCGGCTCGCTCCTTCGGGAGCATTCCACCCAGCCTGAGTGATGACGGCTCCCCTTCTTCC---TCATCTTCCTCCTCGTCATCCTCCTCCTCCTTCTATAATGGGAGCCCCCCTGGGAGTCTACAAGTGGCCATGGAGGACAGCAGCCGAGTGTCCCCCAGCAAGAGCACCAGCAACATCACCAAGCTGAATGGCATGGTGTTACTGTGTAAAGTGTGTGGGGACGTTGCCTCGGGCTTCCACTACGGTGTGCACGCCTGCGAGGGCTGCAAGGGCTTTTTCCGTCGGAGCATCCAGCAGAACATCCAGTACAAAAGGTGTCTGAAGAATGAGAATTGCTCCATCGTCCGCATCAATCGCAACCGCTGCCAGCAATGTCGCTTCAAGAAGTGTCTCTCTGTGGGCATGTCTCGAGACGCTGTGCGTTTTGGGCGCATCCCCAAACGAGAGAAGCAGCGGATGCTTGCTGAGATGCAGAGTGCCATGAAC---CTGGCCAACAACCAGTTGAGC---------------------------------AGCCAGTGCCCGCTGGAGACTTCACCCACCCAGCACCCCACCCCAGGC---------------------CCCATGGGCCCCTCACCA------------------------------CCCCCTGCTCCGGTCCCCTCA---CCCCTGGTGGGCTTCTCCCAGTTTCCACAACAGCTGACGCCTCCCAGATCCCCAAGCCNNNNNNNNNNNNNNNNNNNNNNNNNNNNNNNNNNNNNNNNNNNNNNNNNNNNNNNNNNNNNNNNNNNNNNNNNNNNNNNNNNNNNNNNNNNNNNNNNNNNNNNNNNNNNNNNNNNNNNNNNNNNNNNNNNNNNNNNNNNNNNNNNNNNNNNNNNNNNNNNNNNNNNNNNNNNNNNNNNNNNNNNNNNNNNNNNNNNNNNNNNNNNNNNNNNNNNNNNNNNNNNN---NNNNNNNNNNNNNNNNNNNNNNNNNNNTACCCTCCCACCTGGCCTCCTGGCCTTGCACACCACAGCTGCCACCAGTCCAACAGCAACGGGCACCGTCTATGCCCCACCCACGTGTATGCAGCCCCAGAAGGCAAGGCACCTGCCAACAGTCCCCGGCAGGGCAACTCAAAGAATGTTCTGCTGGCATGTCCTATGAACATGTACCCGCATGGACGCAGTGGGCGAACGGTGCAGGAGATCTGGGAGGATTTCTCCATGAGCTTCACGCCCGCTGTGCGGGAGGTGGTAGAGTTTGCCAAACACATCCCGGGCTTCCGTGACCTTTCTCAGCATGACCAAGTCACCCTGCTTAAGGCTGGCACCTTTGAGGTGCTGATGGTGCGCTTTGCTTCGTTGTTCAACGTGAAGGACCAGACAGTGATGTTCCTAAGCCGCACCACCTACAGCCTGCAGGAGCTTGGTGCCATGGGCATGGGAGACCTGCTCAGTGCCATGTTCGACTTCAGCGAGAAGCTCAACTCCCTGGCGCTTACCGAGGAGGAGCTGGGCCTCTTCACCGCGGTGGTGCTTGTCTCTGCAGACCGCTCGGGCATGGAGAATTCCGCTTCGGTGGAGCAGCTCCAGGAGACGCTGCTGCGGGCTCTTCGGGCTCTGGTGCTGAAGAACCGGCCCTTGGAGACTTCCCGCTTCACCAAGCTGCTGCTCAAGCTGCCGGACCTGCGGACCCTGAACAACATGCATTCCGAGAAGCTGCTGTCCTTCCGGGTGGACGCCCAG
Rev_dog...  ---------------------ATGACGACCCTGGACTCCAACAATAACACAGTTCCTGCAAGCTCAAGGGAACCTGAGAAGCAGGCAACCAGCCTGGGCATGTTCAGTACCCTCAGTATCTTCGGAGAATATGTCTTCCAGTTTTGGGGGAATGTGACTGGTTACTCTTGTGGTGTCATCACCTACATTGGCTCCAGCAGCTCCTCCCCAAGCCGCACCAGCCCTGAGTCTCTCTACAGCGACAGCTCCAATGGCAGCTTCCAGTCCCTGACTCAAGGCTGCCCT---GCCTACTTCCCACCGTCACCCACTGGCTCCCTCACTCAGGACCCAGCTCGCTCCTTTGGGAGCATTCCACCCAGCTTGAGTGATGATGGCTCCCCTTCTTCA---------TCTTCCTCATCGTCATCCTCCTCCTTCTATAATGGGAGCCCCCCAGGGGGTCTACAAGTGGCCCTGGAAGATAGTAGCCGAGTGTCCCCCAGCAAGAGCACCAGCAACATCACCAAGCTGAATGGCATGGTGCTACTGTGTAAAGTGTGTGGGGATGTTGCCTCAGGCTTCCACTATGGCGTGCATGCCTGTGAGGGCTGCAAGGGCTTTTTCCGTCGGAGCATCCAGCAGAATATCCAGTACAAGAGGTGTCTGAAAAATGAAAATTGTTCCATTGTCCGCATCAACCGGAACCGCTGCCAGCAGTGTCGCTTCAAGAAGTGTCTCTCCGTGGGCATGTCTCGAGATGCTGTGCGTTTTGGGCGCATCCCCAAACGAGAGAAGCAGCGGATGCTTGCCGAGATGCAGAGCGCCATGAAC---CTGGCCAACAACCAAATGAGC---------------------------------AGCCAGTGTCCATTGGAAACCTCACCCACCCAGCATCCAGCCCCAGGC---------------------CCCATGGGCCCCTCACCA------------------------------CCTCCCGCTCCGGCTCCCTCA---CCCTTGGTGGGCTTCTCCCAATTTCCACAACAGCTGACGCCTCCCCGATCCCCAAGTCCTGAGCCCACAGTGGAGGATGTGATATCCCAGGTGGCTCGGGCCCACCGAGAAATCTTCACCTATGCGCATGACAAGCTGGGCACCTCACCTGGCAACTTCAATGCCAACCATGCATCAGGCAGCCCTCCAGCCACCACCCCACACTGCTGGGAAGGTCAGGGCTGCCCTCCTGTCCCCAATGACAACAATGTCATGGCTGCCCAGCGTCATAATGAAGCCCTG---AATGGTTTACGCCAGGCTTCCTCCTCCTACCCTCCTGCCTGGACCCCAGGCCCTGCCCACCACAGCTGCCAGCAGCCCAACAGCAATGGGCACCGTCTATGCCCCACCCATGTGTACACAGCCCCAGAAGGCGAAGCACCTGCCAACAGTCCACGGCAAGGCAACTCCAAGAACGTTTTGCTGGCATGTCCCATGAACATGTACCCACATGGACGCAGTGGGAGAACCGTGCAAGAGATCTGGGAGGATTTCTCCATGAGCTTCACACCTGCTGTGCGGGAGGTGGTAGAGTTTGCCAAGCACATCCCCGGCTTTCGCGATCTTTCTCAACATGACCAGGTCACCTTGCTTAAGGCTGGCACCTTTGAGGTGTTGATGGTGCGCTTTGCATCGCTGTTCAACGTGAAGGACCAGACAGTGATGTTCTTGAGCCGCACCACCTATAGCCTGCAGGAACTCGGAGCCATGGGCATGGGGGACCTGCTCAATGCCATGTTCGACTTCAGTGAGAAGCTCAACTCCCTGGCGCTTACCGAGGAGGAGCTGGGCCTCTTCACCGCGGTGGTGCTTGTTTCTGCAGACCGCTCGGGCATGGAGAACTCCGCTTCGGTGGAGCAGCTCCAGGAGACGCTGCTGCGGGCTCTTCGGGCTCTGGTGCTGAAGAACCGGCCCTCGGAGACTTCCCGCTTCACCAAGCTGCTGCTCAAGCTGCCGGACCTGCGGACCCTGAACAACATGCATTCCGAGAAGCTGCTGTCCTTCCGGGTGGACGCCCAG
Rev_mouse.  ---------------------ATGACGACCCTGGACTCCAATAACAACACAGGT---------------------------------------------------------------------------------------------------------------------GGTGTTATCACCTACATTGGCTCTAGTGGCTCCTCCCCGAGCCGGACCAGCCCGGAGTCCCTCTACAGTGACAGCTCCAATGGCAGCTTCCAGTCCCTGACTCAAGGTTGTCCC---ACATACTTCCCACCATCACCTACTGGCTCCCTCACCCAGGACCCTGCCCGCTCTTTTGGCAGTGCGCCACCCAGTCTCAGTGATGATAGCTCCCCTTCTTCTACATCATCGTCATCCTCTTCATCCTCCTCCTCCTTCTATAACGGGAGCCCCCCAGGAAGTCTACAAGTGGCCATGGAAGACAGCAGCCGAGTGTCCCCCAGCAAGGGCACAAGCAACATTACCAAGCTGAATGGCATGGTGCTACTGTGTAAGGTGTGTGGGGACGTGGCCTCAGGCTTCCACTATGGAGTGCACGCCTGTGAGGGCTGCAAGGGCTTTTTTCGCCGGAGCATCCAACAGAATATCCAGTACAAACGGTGTCTGAAAAACGAAAACTGCTCCATCGTTCGCATCAATCGCAACCGCTGCCAGCAGTGTCGCTTCAAGAAGTGTCTCTCCGTTGGCATGTCTAGAGATGCTGTGCGTTTTGGGCGCATCCCCAAGAGAGAGAAGCAACGGATGCTTGCCGAGATGCAGAGCGCCATGAAC---TTGGCCAACAACCAACTGAGC---------------------------------AGCCTGTGCCCTCTAGAGACCTCACCTACTCCACATCCCACCTCTGGC---------------------TCCATGGGCCCCTCACCT------------------------------CCTCCTGCACCAGCCCCCACA---CCTTTGGTGGGCTTCTCTCAGTTCCCACAACAGCTGACACCACCCAGGTCTCCCAGCCCTGAGCCCACCATGGAGGATGTGATATCCCAGGTCGCCCGGGCCCATCGAGAAATCTTCACCTATGCCCATGACAAGTTAGGCACCTCACCTGGTAACTTCAATGCCAATCATGCATCAGGTAGCCCTTCAGCTACAACTCCACACCGCTGGGAGAGTCAGGGATGCCCGTCTGCCCCCAACGACAACAACCTTTTGGCGGCTCAGCGTCATAATGAAGCGCTG---AATGGTCTACGCCAGGGCCCTTCCTCCTACCCGCCTACCTGGCCTTCTGGCCCCACCCACCACAGCTGCCACCAACCTAACAGCAATGGGCACCGTCTGTGCCCCACCCACGTATATTCGGCCCCAGAAGGGGAGGCACCTGCCAACAGTCTACGGCAAGGCAACACCAAGAATGTTCTGCTGGCATGTCCCATGAACATGTATCCCCATGGACGCAGCGGCCGGACTGTGCAGGAGATCTGGGAAGACTTCTCTATGAGCTTCACGCCTGCCGTTCGGGAGGTGGTAGAGTTTGCCAAACACATCCCAGGCTTCCGTGACCTTTCTCAGCACGACCAGGTGACCCTGCTTAAGGCTGGCACCTTTGAGGTGCTGATGGTGCGCTTTGCATCGTTGTTCAACGTGAAGGACCAGACAGTGATGTTCCTGAGCCGCACAACCTACAGTCTGCAGGAGCTCGGTGCCATGGGCATGGGCGACCTGCTCAATGCCATGTTTGACTTCAGCGAGAAGCTCAACTCCCTGGCACTTACCGAGGAGGAGCTGGGCCTATTCACCGCGGTGGTGCTTGTCTCTGCAGACCGCTCGGGAATGGAGAATTCCGCTTCGGTGGAGCAGCTCCAGGAGACGCTGCTGCGGGCTCTTCGGGCTCTGGTGCTGAAGAACCGGCCCTCGGAGACTTCCCGCTTCACCAAGCTGCTGCTCAAGCTGCCGGACCTGCGGACCCTGAACAACATGCATTCCGAGAAGCTGCTGTCCTTCCGGGTGGACGCCCAG
Rev_rat...  ------------------------------------------------------------------------------------------------------------------------------------------------------------------------------------------------------------------------------------------------------------------------------------------------------------------------------------------------------------------------------------------------------------------------------------------------------------------------------ATGGAAGACAGCAGCCGAGTGTCCCCCAGCAAGGGCACCAGCAACATTACCAAGCTTAACGGCATGGTGCTACTGTGTAAAGTGTGTGGGGACGTGGCCTCAGGCTTCCACTATGGCGTGCATGCCTGCGAGGGCTGCAAGGGCTTTTTCCGCCGGAGCATCCAGCAGAACATCCAGTACAAGCGGTGTTTGAAAAACGAGAACTGCTCCATTGTCCGTATCAATCGCAACCGCTGCCAGCAGTGTCGCTTCAAGAAGTGTCTCTCCGTTGGCATGTCTAGAGACGCTGTGCGTTTTGGACGTATCCCCAAGAGAGAGAAGCAACGAATGCTTGCTGAGATGCAGAACGCCATGAAC---TTGGCCAACAACCAACTGAGC---------------------------------AGCCTGTGCCCTCTAGAGACCTCACCTGCCCCGCACCCCACCTCAGGC---------------------TCCGTGGGCCCCTCACCA------------------------------CCTCCTGCACCAGCCCCGACA---CCTTTGGTGGGCTTCTCTCAGTTCCCACAACAGCTGACACCACCCAGATCCCCGAGTCCTGAGCCCACGGTGGAGGATGTGATATCCCAGGTGGCCAGGGCCCATCGAGAAATCTTCACCTATGCCCATGACAAATTAGGCACCTCACCTGGCAACTTCAATGCCAATCATGCATCAGGTAGCCCTCCGGCTACCACTCCACAGTGCTGGGAGAGTCAGGGATGCCCGTCTACCCCCAACGACAACAACCTTTTGGCGGCTCAGCGTCATAATGAAGCACTG---AATGGTCTACGCCAGGGCCCCTCCTCCTACCCTCCTACCTGGCCTTCTGGCCCTGCCCACCACAGCTGCCACCAGCCTAACAGCAATGGGCATCGCCTGTGCCCCACCCACGTATACTCGGCCCCAGAAGGCAAGGCACCTGCCAACGGTCTACGGCAAGGCAACACCAAGAATGTTCTGCTGGCATGTCCCATGAACATGTATCCCCATGGACGTAGTGGCCGGACTGTGCAGGAGATCTGGGAAGACTTCTCTATGAGCTTCACACCCGCTGTGCGGGAGGTGGTAGAATTTGCCAAACAGATCCCCGGCTTCCGTGACCTTTCTCAGCACGACCAGGTGACCCTGCTTAAGGCTGGCACCTTTGAGGTGCTGATGGTGCGCTTTGCGTCATTGTTCAACGTGAAGGACCAGACAGTCATGTTCCTGAGCCGCACAACCTACAGCCTGCAGGAGCTCGGTGCCATGGGCATGGGTGACCTGCTCAATGCCATGTTTGACTTCAGCGAGAAGCTCAACTCTCTGGCGCTTACTGAGGAGGAGCTGGGCCTTTTCACGGCAGTGGTACTTGTCTCTGCAGAGGGCTCGGGAATGGAGAATTCCGCTTCGGTGGAGCAGCTCCAGGAGACGCTGCTGGGGGCTCTTCGGGCTCTCGTGCTGAAGAACCGGCCCTCGGAGACTTCCCGCTTCACCAAACTGCTGCTCAAGCTGCCGGACCTGCGGACCCTGAACAACATGCATTCCGAGAAGCTGCTGTCCTTCCGGGTGGACGCCCAG
Rev_xenopu  ------------------------------------------------------------------------------------------------------------------------------------------------------------------------------------------------------------------------------------------------------------------ATGCCTTCCATCCGA---------------TTATACTGC------------------------------------------------GGTGGCCCACCACCCATGTGCATGGGATTAGGAATACCTCAGAAG---------------CCG---AGTAGCCGAGTAGCTTAC---------CCACAGCCT------------------GATGTGGCCTCCAAGACCTGCCCCACGCCCCCAAACCCC---CCACCCAAGCTGAATGGTATGGTCCTTCTGTGCAAAGTCTGTGGAGATGTAGCTTCTGGATTTCATTATGGCGTCCATGCTTGTGAAGGTTGCAAGGGCTTTTTCCGACGCAGCATCCAGCAGAACATCCAGTACAAGAAATGCCTGAAGAATGAGACTTGCTCTATAGTGAGGATCAATAGGAACCGCTGCCAGCAGTGCCGCTTCCGCAAGTGTCTCTCCGTGGGCATGTCTCGAGATGCTGTGAGGTTTGGTCGTATCCCAAAGAGAGAGAAGCAGCGGATGCTGGCAGAGATGCACAGTGCTATGAAC------------------------------------------------------------------------------------------CACATTGCCAGCGGC---------------------CATTTTGGA------------------------------------------------------------------------------------------------------------------------------------------------------------------------AGG---------------GCCAATGACAAAGTGAAC------------------------------------------------------AAAAAGACTTCCTGGGACCAT---------CCT---------------------------------------------------------------------------------------CAACCGTGCTGGTCA---------------CATGACACTGAGGATTCCCATGGCAAC---CATAACATTCGG---------------------------------------------------------------------------------------------------------------------------------CTGGAGGTGTGGGAAGACTTCTCACTCAGTTTCACCCCAGCTGTGCGAGAGGTAGTGGAATTTGCCCGTCACATTCCAGGGTTCAAAGACCTAACTCAGAACGACCAGGTCACCCTGCTCAAGGCTGGCACATTTGAGGTACTGATGGTGCGCTTTGCCTCCTTGTTTGATGCTCGGGAACATTCCTTGAGGTTCCTCAGCGGCGCCACTTACTCCCTTCCTGAACTGCATGCTATGGGAATGGGTGAACTTCTCAGCTCCATGTTCGACTTCAGTGAAAAGCTGTCATCTCTCAGTCTGAGCCAGGAGGAGCTGGGCATCTTTACAGCACTTGTACTGGTGTCTGCAGATCGCTCTGGGATGGAGAATTCCTCCTTAGTAGAGCAGCTTCAAGAGACTCTCATACGTGCCCTTCGTTCCCTCATCCTGAAGAACAGTCCAAACGATACCTCCCGCTTCACCAAGCTGCTCCTGCGCCTCCCGGACCTGCGCACCCTGAACAACATGCACTCCGAGAAACTGCTCTCCTTTCGTGTCGAT------
Rev_fugu..  ---------------------------------------------------------------------------------------------------------------------------------------------------------------------------------------------------------------------------------------------------------------------------------------------------------------------------------------------------------------------------------------------------------------------------------------------------------------------------------------------------------------------------------------------ATGGTCCTGCTTTGCAAAGTCTGTGGAGACATTGCATCTGGTTTCCATTATGGAGTGCATGCGTGTGAGGGGTGCAAGGGTTTTTTCCGCCGCAGCATTCAACAGAACATCAACTACAAGATGTGTGTGAAGAATGAGAACTGTCTCATCATGCGCATGAACCGCAACCGGTGCCAGCACTGCCGCTTCAAGAAGTGCCTGTCTGTGGGCATGTCGAGAGATGCTGTGCGTTTCGGACGCATCCCTAAGAGAGAGAAGCAGAGACTTCTGGAGGAGATGCAGAGCTACATGAAC---------------------------------------------------------AGC---------CTGAATGAGTCGGCCAACATGGAAATGGACTCCAGT---------------------CCAGTGAGGGAAACGCCT------------------------------CCC---AACCCAGAAGACTGCAGCTCCAAAGAGGCTATCGGAGCCATTTCCAGAGCATATCGCAACATCTTCAGCACCAGCAGCGATGGCGGC---------------AGCCAAGAAAGACCAGCCAAGAGGGCCAACATCTCCACCAACAACAATAACACCTCCGCCTTCTCTCAAGATGCCAATTTCCATCACCGTAACTCCACCCAGAGTTACCACTCTTGCCCCATTACCCCTGCCGCTCATTGTCCAGTGACTTCCAGTGATAACAAACAGGCATTCCGCAACGTGGACAAT---------------AGCGGCTACGCCTTCTCCATTTCAACCAACAACAACTATGAGCAGCCTCACAGCACAACAAATTCCAGAGGCACCTCAGGTGATTACAACAGTTTTCACAGT------------GCAGAAAACACCCCAAATCAGCCCTCGTGCCCGTGGAAATTAGCTCCAGGATCCAAAGTGCTGGTAGCCTGTCCACTTAATGCCTGGCCTGTGTCCGGACCAGAGCGTTCAAGTCAGGAGATATGGGAATCTTTCTCTCAGTGCTTCACTCCTGCAGTGAAAGAGGTTGTAGAGTTCGCCAAGGGGATCCCAGGGTTCCAGGAGCTCAGCCAACATGACCAGGTCATGCTGCTCAAATCAGGCACCTTTCAGGTTCTGATGGTGAGGTTTTGCACTTTGTTCAATGCTGAAAAACACACGGTGACCTTTCTGAACGGCCAGACGTACCCCCTGTCCTCACTGCGGGCCTTGGGCATGGGCTCTCTCCTGGACGCCATGTTTGAGTTCAGTGAGAAGCTGGGCTCTCTGGGCCTGGAGCCCGACGAAATGGCCCTCTTCATGGCTGTTGTCCTGGTTTCTGCAGACCGTACTGGGATCTCAGACATGCGGGCTGTGGAGCAGCTACAGGAGAGCCTGATCCGCGCTCTACGGTCACTCATCACTCGCCATCGCCCTGACGACACCGCTCTCTTCCCCAAACTCCTCCTGCGTCTGCCGGACCTTCGCACGCTCAACAATATGCACTCTGACAAGCTGCTGGCCTTCCGCATCAAC------
Rev_tetrao  ---------------------------------------------------------------------------------------------------------------------------------------------------------------------------------------------------------------------------------------------------------------------------------------------------------------------------------------------------------------------------------------------------------------------------------------------------------------------------------------------------------------------------------------------ATGGTCCTGCTGTGCAAAGTCTGCGGAGACATTGCGTCTGGCTTCCATTATGGAGTGCATGCATGCGAGGGCTGCAAGGGTTTTTTTCGTCGCAGCATTCAGCAAAACATCAACTACAAGATGTGCGTGAAGAATGAGAACTGCCTCATCATGCGCATGAACCGCAACCGGTGCCAGCACTGCCGCTTCAAAAAATGCCTGTCTGTGGGCATGTCTAGAGATGCTGTGCGTTTCGGACGCATCCCAAAGAGAGAGAAGCAGAGACTTCTGGAGGAGATGCAGAGCTACATGAAC---------------------------------------------------------AGT---------CTGAATGAGTCGGCTGTCATGGAAATGGACTCCTGT---------------------CCGGTGAGGGAAACGCCC------------------------------CAT---AACCCAGAAGACTGCAGCTCCAAAGAGGCAATCGGAGCCATCTCCAGAGCATATCGCAATATCTTCACCACCAGCAGCGACGGC------------------------GAAAGACCAGCCAAGATGGCTAACATCTCCACTGTCAACAATAACAACTCCTCCTTCTCTCAAGATAGCAATTTCCAACACTCTAACTCCACCCAGAATTACCAGTCCTGTCCCGTCGCCCCCGCTGGTCTTTGCCCAGTTTCTTCCAGCGACAACAAACAGGCATTCCGCGACGTGGAC------------------AGTGGCTACACCTTCTCCGTTTCAACCATCAACAACTACGAGCAGCCTCACAGCACAACAAATCCAAGAGGCAGCCCTGGCAACTACAGCAGTTTTCACAGT------------GCAGAAAACACCCCGAATCAGCCCTCGTGCCCATGGAATCTAGCTCCAGGATCCAAAGTGCTG---GCCTGCCCTCTCAATGCCTGGCCTGTGTCAGGACCGGAGCGTTCCAGTCAGGAGATATGGGAATCTTTCTCTCAGTGCTTCACTCCTGCAGTGAAGGAGGTTGTAGAGTTTGCCAAGGGGATCCCAGGATTCCAGGAGCTCAGCCAACACGACCAGGTCATGCTGCTCAAATCAGGCACCTTCCAGGTTCTGATGGTGAGGTTCTGCACTTTGTTCAATGCTGAAAACCATACGGTGACCTTTCTGAACGGCCAGACCTACCCTCTGTCCACCCTGAGGGCCTTGGGCATGGGTTCTCTGCTGGACGCCATGTTCGAATTCAGCGAGAAGCTGGGCTCTCTGGGCCTAGAGCCTGACGAGATGGCCCTCTTCATGGCTGTTGTCCTAGTTTCTGCAGGTCGTACTGGGATCTCTGACATGCAGGCTGTGGAGCAGCTCCAGGAGAGCCTGATCCGCGCTTTACGGTCACTCATCACTCGCCATCGTCCCGACGACACCGCTCTCTTCCCCAAACTGCTCCTGCGTCTGCCTGACCTTCGCACGCTCAACAACTTGCACTCCGACAAGCTGCTGGCCTTCCCCATCAACGCT---
Rev_zfish.  ATGACTTTACTGGGGCTCAACATGACGACCGCAGTAGACACGAACAACACAGGT---------------------------------------------------------------------------------------------------------------------GGGGTGATATCATACATTGGATCATGTGGAGGCTCTCCCAACCGTACCAGCCCTGTGTCCATGTACAGTGAGAATTCCAACAGCAGCATGCAGTCCCTTACACAACCCTGCTTCGGATCATCATTCCCACCATCCCCTAATGGATCT---------------------------CATGATTCCTCACGGATGTACACCAGTAGCAGCAGCAGCTCGAGT---TCAGGATCAGGAGAGGACGGAAACTCATCATGCTCTGGTGGATCACCGAGAGGCCGT---------GATGATGGTGGAAGCGCACGCAATTCACCCAACAAATCAGTTGCCACCCTTACTAAGCTGAATGGAATGGTGTTGCTGTGCAAGGTGTGTGGCGATGTGGCTTCTGGATTTCACTATGGCGTCCATGCCTGTGAGGGATGCAAGGGTTTCTTTCGACGCAGCATCCAGCAGAACATCCAGTACAAAAAGTGCCTCAAGAATGAAACTTGTACCATTATGCGGATCAACCGGAATCGGTGCCAGCAGTGCCGTTTCAAAAAGTGTCTGTCAGTGGGCATGTCCCGAGATGCTGTTCGTTTTGGCCGCATCCCAAAACGTGAGAAGCAGCGGATGCTTGCCGAGATGCAGAACGCCATGAACAACATGGTGAACAACCAGCTGCAGAATGAATTCCAGCTGGCGAGCATCACCTCCAACACCCCCTGCCCTTCTTCTTCATCCCCATCCAACACCTCCTCTTCTTCCTCATCTCCATGTCCAGGCCTTACAGTGGGGCCACAGCCTCAGCCCCCAGCAGTGCCCGTAGCACAATCCCCATCCTCACCGGCTCCAACCTCCCCAACAGTCCAACTGGCTCAAAGTCCTCCACCTCTTACCTCTACCCCACCACCGTGCACTAGTCCAGGGGTAGACAAAACCATTGCCGCGATAACCAGAGCGCACCGTGAAACCTTCATCTATGCTCATGATAAACTAGGTTCACCCCTTCTGCCTCACAATAGCGAACTAGATAACCGAAGCAACAACCGCTGCATGGCGGGATATCATCTCAATGGCCATAACACTATCTACCACCATGACAACAACGTTGCTCATCACTGCAACAACTTCGAGGTGCAACAAGACAACAGCCTCCATTTTCAAGCCTCCCAAACACCTGAAAAACATCAGCAGCACAACAACAACAGCCAGCGACCTCCAAACAGTAACTTTTACAGCATTCACCATGGG---------ACAAGAGATGAACAGCGCATCCCAGGGTCAGAACTGTCCATGGAAAAGCACAAGGAGATTCTGCTGGCTTGTCCAATGAACATGCATCCTTACTCAGACCCCAATAAAACACCCCAGGAAATTTGGGAAGACTTCTCTCTTAGCTTCACTCCAGCGGTACGAGAGGTGGTTGAGTTTGCCAAACACATCCCAGGGTTTAGCACGCTATCCCAGAATGACCAGGTCACTTTGCTGAAGGCTGGAACATTTGAGGTCCTCATGGTACGCTTCTCCTCTCTGTTCAACGTAAAAGAGAAGACCGTCACATTCATCTCAGGCGCCACCTATAGCCTGGAAGCCCTGAAAAGCATGGGCATGGGCGATCTGCTGGGAACCATGTTTGACTTCAGCGAGAAACTCAACTCATTAGAACTCTCAGCAGAAGAACTGGGTCTCTTTACTGCGGTCGTCCTGGTGTCTGCAGATCGTTCTGGCATTGAAAATGTAAATTCAGTCGAGATGCTTCAGGAGAGTCTAATCCGGGCTCTCCGAACCCTCGTCAGCAAGAGCGCCCCTACGGACGCCTCTCGATTCACCAAGCTGCTGCTCAAACTTCCTGACCTGCGCACTCTTAACAACATGCACTCAGAAAAGCTGCTGTCTTTCCGCATTGATGCC---

   NR1D2 (Reverb - beta)  DBD - 478-678; LBD - 1498-1989
   -----------------------------------------------------
Rev_human.  ---------------------------------------------------------------------------------------------------------------------------------------------------------------------------ATGGAGGTGAATGCAGGAGGTGTGATTGCCTATATCAGTTCTTCCAGCTCAGCCTCAAGCCATGCCTCTTGTCACAGTGAGGGTTCTGAGAATAGTTTCCAGTCCTCCTCCTCTTCTGTTCCATCTTCTCCAAATAGCTCTAATTCTGATACCAATGGTAATCCCAAGAATGGTGATCTCGCCAATATTGAAGGCATCTTGAAGAATGATCGAATAGATTGTTCTATGAAAACAAGCAAATCGAGTGCACCTGGGATGACAAAAAGTCATAGTGGTGTGACAAAATTTAGTGGCATGGTTCTACTGTGTAAAGTCTGTGGGGATGTGGCGTCAGGATTCCACTATGGAGTTCATGCTTGCGAAGGCTGTAAGGGTTTCTTTCGGAGAAGTATTCAACAAAACATCCAGTACAAGAAGTGCCTGAAGAATGAAAACTGTTCTATAATGAGAATGAATAGGAACAGATGTCAGCAATGTCGCTTCAAAAAGTGTCTGTCTGTTGGAATGTCAAGAGATGCT------GTTCGGTTTGGTCGTATTCCTAAGCGTGAAAAACAGAGGATGCTAATTGAAATGCAAAGTGCAATGAAGACCATGATGAACAGCCAGTTCAGTGGTCACTTGCAAAAT------GACACATTAGTAGAACATCATGAACAGACAGCCTTG------------CCAGCCCAGGAACAGCTGCGACCCAAGCCCCAACTGGAGCAAGAAAACATCAAAAGCTCTTCTCCTCCA---------------------------------TCTTCTGATTTTGCA------------------AAGGAAGAAGTGATTGGCATGGTGACCAGAGCTCACAAGGATACCTTTATGTATAATCAAGAGCAGCAAGAAAACTCAGCTGAGAGCATGCAGCCCAAGAGAGGAGAACGGATTCGCAAGAACATGGAGCAATATAATTTAAATCATGATCATTGCGGCAATGGG---CTTAGCAGCCATTTTCCCTGTAGTGAGAGCCAGCAGCATCTCAATGGACAGTTCAAAGGGAGGAATATAATGCATTACCCAAATGGTCATGCCATTTGTATTGCAAATGGACATTGTATGAACTTCTCCAATGCTTATACTCAAAGAGTATGTGATAGAGTTCCGATAGATGGATTTTCTCAGAATGAGAACAAGAATAGTTACCTGTGCAACACTGGAGGAAGAATGCATCTGGTTTGTCCAATGAGTAAGTCTCCATATGTGGATCCTCATAAATCAGGACATGAAATCTGGGAAGAATTTTCGATGAGCTTCACTCCAGCAGTGAAAGAAGTGGTGGAATTTGCAAAGCGTATTCCTGGGTTCAGAGATCTCTCTCAGCATGACCAGGTCAACCTTTTAAAGGCTGGGACTTTTGAGGTTTTAATGGTACGGTTCGCATCATTATTTGATGCAAAGGAACGTACTGTCACCTTTTTAAGTGGAAAGAAATATAGTGTGGATGATTTACACTCAATGGGAGCAGGGGATCTGCTAAACTCTATGTTTGAATTTAGTGAGAAGCTAAATGCCCTCCAACTTAGTGATGAAGAGATGAGTTTGTTTACAGCTGTTGTCCTGGTATCTGCAGATCGATCTGGAATAGAAAACGTCAACTCTGTGGAGGCTTTGCAGGAAACTCTCATTCGT---GCACTAAGGACCTTAATAATGAAAAACCATCCAAATGAGGCCTCTATTTTTACAAAACTGCTTCTAAAGTTGCCAGATCTTCGATCTTTAAACAACATGCACTCTGAGGAGCTCTTGGCCTTTAAAGTTCACCCT
Rev_chimp.  ---------------------------------------------------------------------------------------------------------------------------------------------------------------------------ATGGAGGTGAATGCGGGAGGTGTGATTGCCTATATCAGTTCTTCCAGCTCAGCCTCAAGCCCTGCCTCTTGTCACAGTGAGGGTTCCGAGAATAGTTTCCAGTCCTCCTCCTCTTCTGTTCCATCCTCTCCAAATAGTTCTAATTCTGATACCAATGGTAATCCCAAGAATGGTGATCTCTCCAATATTGAAGGCATCTTGAAGAATGATCGAATAGATTGTTCTATGAAAACAAGCAAATCGAGTGCACCTGGGATGACAAAAAGTCATAGTGGTGTGACAAAATTTAGTGGCATGGTTCTACTGTGTAAAGTCTGTGGGGATGTGGCGTCAGGATTCCACTATGGAGTTCATGCTTGCGAAGGCTGTAAGGGTTTCTTTCGGAGAAGTATTCAACAAAACATCCAGTACAAGAAGTGCCTGAAGAATGAAAACTGTTCTATAATGAGAATGAATAGGAACAGATGTCAGCAATGTCGCTTCAAAAAGTGTCTGTCTGTTGGAATGTCAAGAGATGCT------GTTCGGTTTGGTCGTATTCCTAAGCGTGAAAAACAGAGGATGCTAATTGAAATGCAAAGTGCAATGAAGACCATGATGAACAGCCAGTTCAGTGGTCACTTGCAAAAT------GACACATTAGTAGAACATCATGAACAGACAGCCTTG------------CCAGCCCAGGAACAGCTGCGACCCAAGCCCCAACTGGATCAAGAAAACATCAAAAGCTCTTCTCCTCCA---------------------------------TCTTCTGATTTTGCA------------------AAGGAAGAAGTGATTGGCATGGTGACCAGAGCTCACAAGGATACCTTTATGTATAATCAAGAGCAGCAAGAAAACTCAGCTGAGAGCATGCAGCCCCAGAGAGGAGAACGGATTCCCAAGAACATGGAGCAATATAATTTAAATCATGATCATTGCGGCAATGGG---CTTAGCAGCCATTTTCCCTGTAGTGAGAGCCAGCAGCATCTCAATGGACAGTTCAAAGGGAGGAACATAATGCATTACCCAAATGGTCATGCCATTTGTATTGCAAATGGACATTGTATGAACTTCTCCAATGCTTATACTCAAAGAGTATGTGATAGAGGTCCGATAGATGGATTTTCTCAGAATGAGAACAAGAATAGTTACCTGTGCAACACTGGAGGAAGAATGCATCTGGTTTGTCCAATGAGTAAGTCTCCATATGTGGATCCTCATAAATCAGGACATGAAATCTGGGAAGAATTTTCGATGAGCTTCACTCCAGCAGTGAAAGAAGTGGTGGAATTTGCAAAGCGTATTCCTGGGTTCAGAGATCTCTCTCAGCATGACCAGGTCAACCTTTTAAAGGCTGGGACTTTTGAGGTTTTAATGGTACGGTTTGCATCATTATTTGATGCAAAGGAACGTACTGTCACCTTTTTAAGTGGAAAGAAATATAGTGTGGATGATTTACACTCAATGGGAGCAGGGGATCTGCTAAACTCTATGTTTGAATTTAGTGAGAAGCTAAATGCCCTCCAACTTAGTGATGAAGAGATGAGTTTGTTTACAGCTGTTGTCCTGGTATCTGCAGATCGATCTGGAATAGAAAACGTCAACTCTGTGGAGGCTTTGCAGGAAACTCTGATTCGT---GCACTAAGGACCTTAATAATGAAAAACCATCCAAATGAGGCCTCTATTTTTACAAAACTGCTTCTAAAGTTGCCAGATCTTCGATCTTTAAACAACATGCACTCTGAGGAGCTCTTGGCCTTTAAAGTTCACCCT
Rev_dog...  ATGGCCGGGCCGCGCGAGCCACGTGCGCGCTGTGTTTACGTTCGGCGGCGCGCGGGCGCCGGTTGGCTGGGCGGGCGCGTGACGCGGCATTACATAATGGGCGCTGAGGCGGCGGCGGCGGGCGGGGACACCCAGGTGCTGGGGGAGGCAAATGAACCCATTGTTTCTAAGATTGTGTTATATAAAGGGGGTGTGATCGCCTATATCAGTTCTTCCAGCTCAGCCTCTAGCCCTGCCTCTTGTCACAGTGAAGGTTCTGAGAACAGTTTCCAATCCTCCTCCTCCTCTGTTCCATCTTCTCCAAATAGCTCTAATTCTGATAACAATGGTAATCCCAAAAATGGAGATCTCTCCAATATTGAAGGCATCCTGAAGAATGATCGAATAGATTGTTCTATGAAAACAAGCAAATCGAGTGCACCTGGGATGACAAAGAGTCATAGTGGAGTGACAAAATTTAGTGGCATGGTTCTACTGTGTAAAGTCTGTGGGGATGTGGCGTCAGGATTCCACTATGGAGTTCATGCTTGTGAAGGCTGTAAGGGTTTCTTTCGGAGAAGCATTCAGCAAAACATTCAGTACAAGAAGTGCCTGAAGAATGAAAACTGTTCTATAATGAGGATGAATAGAAACAGATGTCAGCAGTGTCGCTTCAAAAAGTGTCTGTCAGTTGGAATGTCGAGAGATGCT------GTTCGGTTTGGTCGTATTCCTAAGCGTGAAAAACAGAGGATGCTAATTGAAATGCAGAGTGCGATGAAGACCATGATGAACAGCCAGTTCAGTGGTCATTTGCAGAAT------GACACATTA---GAACATCATGAACAGACAGCCTTA------------CCAGCCCAGGAACAGCTGCGACCCAAGCCCCAGCTTGAACAAGAAAACATCAAAAGCTCTTCTCCC------------------------------------TCTTCTGATTTTGCA------------------AAGGATGAAGTGATTGGCATGGTGACCAGGGCACACAAGGATACCTTTATGTATAATCAAGAGCAGCGAGAAAACTCAGCAGAGACCATGCAGCCTCAGAGA---GAACGGATTCCCAAGAGCATGGAGCAATATAATTTAAATCACGATCACTGTGGCAGTGGG---CTTAGCAGCCATTTTCCATGTAGTGAGAGCCAGCAGCACCTCAATGGACAGTACAAAGGGAGGAACATAATGCATTACCCAAATGGGCATGCCATTTGTATTGCAAATGGACATTGTATGAACTTCTCCAATGCTTATACTCAACGAGTATGTGATAGAGTTTCGATAGATGGATTTTCTCAGAATGAGAACAAGAATAATTACCTGTGCAACACTGGAGGGAGAATGCATCTGGTTTGTCCAATGAGTAAGTCTCCATATGTGGATCCTCATAAATCTGGGCATGAAATCTGGGAAGAATTTTCAATGAGCTTCACTCCAGCAGTGAAAGAAGTGGTGGAATTTGCAAAGCGTATTCCTGGATTCAGAGATCTCTCTCAGCATGACCAAGTCAACCTTTTGAAGGCTGGGACTTTTGAGGTTTTGATGGTACGGTTTGCATCATTGTTTGATGCAAAGGAGCGTACGGTCACCTTTTTAAGTGGAAAAAAATATAGTGTCGATGATTTACACTCAATGGGAGCAGGGGATCTGCTAAACTCTATGTTTGAATTTAGTGAGAAGCTAAATGCCCTCCAACTTAGTGATGAAGAGATGAGTTTGTTTACAGCTGTTGTCCTGGTATCTGCAGATCGATCTGGGATAGAAAACGTCAACTCTGTGGAGGCTTTGCAGGAAACCCTCATCCGT---GCACTAAGGACCTTAATAATGAAAAACCATCCAAATGAGGCCTCTATTTTTACAAAACTTCTTCTAAAGTTGCCAGATCTTCGATCTTTAAACAACATGCACTCTGAGGAGCTCTTGGCCTTTAAAGTTCACCCC
Rev_mouse.  ---------------------------------------------------------------------------------------------------------------------------------------------------------------------------ATGGAGCTGAACGCAGGAGGTGTGATTGCCTACATCAGTTCCTCTAGCTCTGCCTCCAGCCCTGCCTCTTGTCACAGTGAGGGTTCTGAGAATAGCTTCCAGTCCTCGTCCTCGTCTGTTCCATCTTCTCCAAATAGCTCTAACTGTGATGCCAACGGCAATCCCAAGAACGCTGATATCTCTAGCATCGATGGTGTTCTGAAGAGTGACCGCACAGATTGTCCTGTGAAAACAGGCAAAACCAGTGCTCCTGGCATGACTAAGAGTCACAGTGGAATGACAAAATTTAGTGGCATGGTTCTACTGTGTAAAGTCTGTGGGGATGTGGCATCAGGATTCCACTATGGAGTTCATGCTTGTGAAGGCTGTAAGGGTTTCTTTCGGAGGAGCATTCAGCAAAACATCCAGTATAAGAAGTGCCTGAAGAATGAGAACTGTTCCATCATGAGGATGAACAGGAACCGGTGCCAGCAGTGCCGCTTTAAGAAGTGTCTGTCTGTGGGGATGTCACGAGATGCT------GTTCGATTTGGCCGAATTCCTAAGCGTGAAAAACAGAGAATGCTAATTGAAATGCAAAGTGCAATGAAGACCATGATGAACACCCAGTTCAGTGGCCACCTGCAGAAT------GACACCTTAGCAGAACAGCATGATCAGTCAGCACTA------------CCAGCTCAGGAACAGCTGCGGCCCAAGTCCCAGCTGGAGCAAGAAAACATCAAAAAC---ACTCCT---------------------------------------TCTGATTTTGCA------------------AAGGAGGAAGTGATTGGTATGGTGACCAGAGCCCACAAGGATACCTTTCTGTATAATCAGGAACAACGAGAAAACTCATCTGAGAGCATGCCACCTCAGAGAGGAGAACGGATTCCCAGGAACATGGAGCAATATAATTTAAATCAAGACCATCGTGGCAGTGGG---ATTCACAACCACTTCCCCTGTAGTGAGAGGCAGCAACATCTCAGTGGACAGTACAAAGGGAGGAACATAATGCATTACCCAAACGGCCATGCCGTTTGTATTGCAAATGGACACTGTATGAACTTCTCCAGTGCTTATACTCAAAGAGTCTGTGATAGAATTCCAGTAGGTGGATGTTCTCAGACTGAGAACAGAAATAGTTACCTGTGCAACACTGGAGGGAGGATGCATCTGGTGTGTCCTATGAGCAAGTCTCCATATGTGGACCCTCAGAAGTCTGGACATGAAATCTGGGAAGAATTTTCAATGAGTTTTACCCCAGCAGTAAAAGAGGTGGTGGAATTTGCAAAGAGGATTCCTGGCTTCCGAGATCTGTCTCAGCATGATCAGGTCAATCTGTTAAAAGCTGGGACTTTTGAGGTTTTAATGGTACGATTTGCTTCATTATTTGATGCAAAGGAACGGACTGTCACCTTTCTAAGTGGTAAGAAGTACAGTGTGGATGACCTGCACTCAATGGGAGCAGGGGATCTGCTCAGCTCTATGTTTGAGTTCAGTGAGAAGCTGAATGCCCTCCAGCTCAGTGATGAGGAAATGAGCTTGTTCACAGCAGTTGTTCTGGTATCTGCAGATCGATCTGGAATTGAAAATGTCAACTCAGTGGAGGCTTTGCAGGAAACACTCATCCGT---GCACTAAGGACCTTAATAATGAAAAACCATCCAAATGAGGCCTCCATTTTTACAAAATTACTTCTAAAGTTGCCAGATCTTCGATCTTTAAACAACATGCACTCTGAGGAACTCTTGGCCTTTAAAGTTCATCCT
Rev_chicke  ------------------------------------------------------------------------------------------------------------------------------------------------------------------------------------------------------------------------------------------ATGTCACAGCGAGAGCTCAGACAGCGGTTTCCAGTCATCCTCTTCGCCTGTACCATCTTCTCCGAACAGCTCCTCCTCGGAAAGCAGCTCAATGGTCGGAGCAGCGAGGGC------------TCCGATGGGGCACCAAAGAGTGACCGGCTAGAGGAGGCTGTTAAACCCAGCCAGTCGGGTGTTGCTGGCTTGACGAAAGGCCATAACGGAGTCACAAAATTCAATGGAATGGTTCTTCTTTGCAAGGTCTGTGGAGATGTTGCTTCAGGATTTCATTATGGTGTTCATGCCTGTGAGGGCTGCAAGGGTTTTTTCAGAAGAAGCATTCAGCAAAACATCCAGTATAAGAAGTGCTTGAAGAATAACAACTGCTCTATAATGAGAATGAATAGAAACAGATGCCAGCAGTGTCGTTTCAAAAAATGTCTGTCTGTTGGAATGTCAAGAGATGCT------GTTCGATTTGGCCGCATTCCTAAACGTGAAAAACAGAGGATGCTGATTGAAATGCAGAGTGCCATGAAAACCATGATGAACAGTCAGTTCAGCAGTCACTTACCCAAT------GAAGCGTTAGCCGAACATCAAGATCAAGCACCT---------------------CAAGAAGACCTTTCCTCTAAACCCAAACAAGAGCGGGAAACCCTCAAAAGCCCTTCTCCTCCT---------------------------------AGCTCTGACATGGCT------------------AAGGAAGAGGTGATTGGTATGGTCACTAGGGTCCACAAAGATACTTTCATGTACAACCAAGAACAGTCTCAAAACCCAGCAGAGATGATGCAGCCCCAAAGTGGGGAGAGGGTGTCGAAGAACACTGAACAATATATGTTGAGCAGCGAGCACTGTGTTAGTGGG---CTCAGCGGCCCTCAG---TACCCTGACAGTGAGCAGCACCTGGGCGGACAGTACAAAGGGAGAAGCACAATGCATTATCCAAGTGGGCATGCCATATGTTTCACAAATGGCCACTGCATGAACTTCACCAATGGTTACACTCAGCGTCTGTGCGATAGAATCCCAGAAGATGTCTTTTCTCCAAACAGAAAC---ACCACTTATTCTTGCAACACTGGAGGAAGAATGCATCTGGTCTGCCCAATGAGTAAGACCCCCCACGTGGACCCGAACAAGTCTGGCCATGAAGTCTGGGAAGAGTTTTCCCTGAGCTTTACTCCTGCAGTGAAAGAAGTGGTAGAGTTTGCCAAGCGCATCCCAGGGTTCCGAGATCTCTCGCAACATGACCAGGTTAACCTTCTCAAGGCCGGGACCTTTGAGGTTTTAATGGTACGGTTTGCATCTTTGTTTGATGCAAGGGAGCGTACTGTCACCTTCCTTAGTGGAAAGAAGTACAGTGTGGATGACTTGCATTCAATGGGAGCTGGTGATCTACTCAATTCCATGTTTGAATTTAGTGAGAAACTAAATGCCCTGCAACTTAGTGATGAGGAGATGAGTTTATTTACAGCGGTTGTCCTGGTATCTGCTGATCGCTCTGGAATAGAAAATGTCAATTCTGTGGAGGCACTTCAGGAGACGCTAATCCGT---GCATTAAGGACCTTAATCATGAAAAATCACCCAAACGAAGCCTCTATTTTCACAAAACTTCTTTTGAAGTTACCTGACTTGCGTTCCTTAAACAACATGCACTCTGAAGAACTCTTGGCCTTCAAAGTTCACCCA
Rev_xenopu  ---------------------------------------------------------------------------------------------------------------------------------------------------------------------------------------------------------------------------------------------------------------------------------------------------------------------------------------------------------------------------------------------------------------------------------------------------------------------------------ATGGTCCTTCTGTGCAAAGTATGTGGAGATGTGGCATCTGGCTTCCACTATGGGGTGCATGCATGTGAAGGCTGTAAGGGTTTCTTTCGTAGAAGTATTCAACAAAATATTCAATATAAAAAGTGCCTCAAGAATGAGAGCTGCTCCATCATCAGGATTAACAGAAACCGGTGCCAGCAATGCCGCTTCAAAAAGTGTTTGTCTGTTGGGATGTCAAGAGATGCAACAGCTGTTCGCTTTGGCCGAATCCCAAAGCGTGAAAAGCAAAGAATGTTGATAGAGATGCAGACCGTCATGAAGACTATGATGAGCAACCAATTTAGTGGCTCATCTCTTCAG------GAAACGCTGCCAGACTACCAAGCACCTTCATCACTACAGCTACCACATACTGCATTAGAGAAAATGGCATCCAAAACTCAACATTATTCAGAAAACAAAGCACTTACTCCTCCTTTACCTCCTTCTCTTCCTCATCCTCCGCCAGTCATGTCAATGGACATTAGC------------------AAAGAAGATGTCATTGGCACAGTGACAGGGGCTCATAGGGAGACATTTATGTATAACCAGGTGCCTGTGGAATTTCCATCTGAAGCAGGGCGACAGCAG------GAGGAAATACATTCTAATGTTACACATCGT------AACAATGATCACATGAGAAACGGGATCATTGCTGCTCATTGTCCCGTTAATAAAAGCAAACAGTATTTAAATGAGGCCGATAATGACAGGAACTTTATGCACTACCCAAATGGGCCTGTCAATTGCTTTTCCAATGGGCAA------AACATTTCCAGTGGTTGGAGCCACAGGGGGTGC------ATCAGTGAAAAAATGCTTGATGTCTCCCATGTCAATAGCGTGAACCTTTGCAACAGAGGAAGGAGGATGCATCTGGTATGCCCAATGAGTATGACTCCGTTTATGGACCCCAATAAATCAGGAACCCAGATCTGGGAGGAGTTTTCCATGAGTTTCACTCCTGCAGTAAAAGAGGTGGTTGATTTTGCAAAGGGCATTCCAGGATTTAAAGACCTATCACAGCATGACCAGGTCAACTTGCTGAAGGCTGGAACATTTGAGGTACTGATGGTACGATTTGCGTCATTGTTTGACGCAAAGGAGCGTACTGTCACCTTTCTTAGTGGGAAGAAGTACAGTGTCGATGAGTTACGCTTAATGGGAGCTGGGGATCTCCTGAACTCTGTCTTTGAATTTAGCGAGAAACTCAGTGCTCTGCAACTTAGTGAGGAGGAAATGAGTTTGTTCACAGCAGTTGTCCTGGTGTCTGCTGATCGATCTGGTATTGAAAATGTAAATTCGGTTGAAGCACTACAGGAAACGTTGCTCCGT---GCACTAAGGACTTTAATCATGAGAAACCACCAGAATGAAGCTTCTACCTTTACCAAGCTCCTCCTGAAGTTACCTGATCTGCGCTCTCTCAATAACATGCACTCTGAAGAACTTCTGGCCTTTAAAATTCACCCG
Rev_zfish.  ------------------------------------------------------------------------------------------------------------------------------------------------------------------------ATGGAATCCACAAAGGCTGGTGGAGTAATAGCTTACATTAGCTCCTCAAGCTCAGCCTCCAGTCCAGAGTCGTGCCACAGTGACTCCTCCAACAGCAGCTTTCAGTCCTGCTCTCCACCCCATACAGGGCAGGGCCAAGGCGAGACCCTTCATGTGGCCTCTCATTCTCGCCCACCA------------------------------------------------------AGGCATGGTGGAGGGAAAGCACGATCACTCTCCTCCACCAAAAGTGGCATTACAAAGATTAACGGTCTGGTGCTGCTATGTAAAGTGTGTGGAGATGTGGCGTCAGGATTTCACTATGGTGTTCATGCCTGTGAGGGATGTAAGGGTTTCTTCAGGAGGAGCATTCAGCAGAACATTCAGTATAAGAAGTGCCTTAAGAACGAAAGCTGTCCCATTATGCGCATCAACAGGAACCGATGCCAACAGTGCCGTTTCAAGAAGTGTCTGCTTGTGGGCATGTCAAGAGATGCT------GTGCGTTTTGGCCGGATTCCCAAACGAGAAAAGCAACGCATGCTGCTTGAGATGCAGAATGCTATGAACAATATGATGAACAACAGCCACGGCAACCAGTCCCTTAACAACCAGACTTCAGCTGCTGATGGCACTTCTGAGGATGGCACTTCTGAGGATAGTACTTCTGGTCCTTCCTCTCGATCCCCCTCAAGCTCACCCAGGAGCAATCGATCTGAATCCAGCCCAGATCCTGAGCTGCAGATTGCCATGGATACAAGCTCAAGCTCAGACTCATCCAGTGCTACTGACAGTGGAGAAGAGGAGGTTATTGGCACAGTCACTAGGGCACATCAGGAGACATTCATGTATAATCAGGAGCAGGGCAGTATGGCTTCAGAGGCGCTTAATAACTACAGC---------CATTGCACAGAGAAGACTCAGGAGGTCTTGAACCACCAGAACAATGTGTCCTCA---GTAAGTGAACAGAATCCACAGTCG---AGCTGTGGTCCACAGGGTCCTGAAGACTCTGGTCAAGACTACAGTACTCTGAGCAGCTGTCCAGTCCGACTTTCCAATAACAGCTCCAGGGGACCATCTCTGCAGACCCTTACTTTTAGAGCTCACAAT---------GATCATGAAACCCATGCCAATGGCAGCTATATTGTCCCAACATTTCCAAGAGCAAACAGGATGCACCTGGTCTGCCCGATGAATACATCACCATATGTAGATCCTCAGAAATCAGGTCACAGTATTTGGGAAGAATTTTCCATGAGCTTCACACCAGCTGTCAGGGAGGTGGTGGAATTTGCAAAGCGTATTCCAGGATTCAAAGATCTATCCCAGCATGACCAGGTCAGCCTGCTCAAGGCCGGCACCTTTGAGGTGCTGGTGGTCCGTTTTACATCCTTGTTCGATGTGAAGGAGCGCAAGGTTACATTTCTGAGTGGCAGGAAGTATAGCGTGGATGCTCTGCGCTCGTTGGGAGCTGGAGATCTTCTCAACTCAATGTTTGACTTTACAGAAAAGCTGCAAGCTCTGAATCTTAGTGAGGAGGAAATGAGTCTCTTCACCGCTGTAGTGTTGGTGTCTGCAGATCGCTCTGGTTTAGAGAATGTCAACTCGGTTGAGGCCCTTCAGGAAACTCTGATAAGA---GCTCTGCGCAGCTTGATCACCAAGAACCACCCCAACGAGATCGCCATCTTCACCAAACTGCTTCTCAAACTCCCAGACCTGCGCTCTCTTAATAACATGCACTCTGAGCAGCTCTTGGCCTTTAAGGTCCACCCC

   NR1F1 (ROR - alpha)  LBD only analyzed
   --------------------------------------
ROR_human.  TATGTGGTGGAGTTTGCCAAACGCATTGATGGATTTATGGAACTGTGTCAAAATGATCAAATTGTGCTTCTAAAAGCAGGTTCTCTAGAGGTGGTGTTTATCAGAATGTGCCGTGCCTTTGACTCTCAGAACAACACCGTGTACTTTGATGGGAAGTATGCCAGCCCCGACGTCTTCAAATCCTTAGGTTGTGAAGACTTTATTAGCTTTGTGTTTGAATTTGGAAAGAGTTTATGTTCTATGCACCTGACTGAAGATGAAATTGCATTATTTTCTGCATTTGTACTGATGTCAGCAGATCGCTCATGGCTGCAAGAAAAGGTAAAAATTGAAAAACTGCAACAGAAAATTCAGCTAGCTCTTCAACACGTCCTACAGAAGAATCACCGAGAAGATGGAATACTAACAAAGTTAATATGCAAGGTGTCTACATTAAGAGCCTTATGTGGACGACATACAGAAAAGCTAATGGCATTTAAAGCAATATACCCAGACATTGTGCGACTTCATTTTCCTCCATTATACAAGGAGTTGTTCACTTCAGAATTTGAGCCAGCAATGCAAATTGATGGG
ROR_chimp.  TATGTGGTGGAGTTTGCCAAACGCATTGATGGATTTATGGAATTGTGTCAAAATGATCAAATTGTGCTTCTAAAAGCAGGTTCTCTAGAGGTGGTGTTTATCAGAATGTGCCGTGCCTTTGACTCTCAGAACAACACCGTGTACTTTGATGGGAAGTATGCCAGCCCCGACGTCTTCAAATCCTTAGGTTGTGAAGACTTTATTAGCTTTGTGTTTGAATTTGGAAAGAGTTTATGTTCTATGCACCTGACTGAAGATGAAATTGCATTATTTTCTGCATTTGTACTGATGTCAGCAGATCGCTCATGGCTGCAAGAAAAGGTAAAAATTGAAAAACTGCAACAGAAAATTCAGCTAGCTCTTCAACACGTCCTACAGAAGAATCACCGAGAAGATGGAATACTAACAAAGTTAATATGCAAGGTGTCTACATTAAGAGCCTTATGTGGACGACATACAGAAAAGCTAATGGCATTTAAAGCAATATACCCAGACATTGTGCGACTTCATTTTCCTCCATTATACAAGGAGTTGTTCACTTCAGAATTTGAGCCAGCAATGCAAATTGATGGG
ROR_dog...  TATGTGGTGGAGTTTGCCAAACGCATTGATGGATTTATGGAACTGTGTCAAAATGATCAAATTGTGCTTCTCAAAGCAGGTTCTCTAGAGGTGGTGTTTATCAGAATGTGCCGTGCCTTCGACTCTCAGAACAACACCGTGTACTTTGATGGGAAATATGCTAGCCCCGACGTCTTCAAATCCTTGGGTTGTGAAGACTTTATTAGCTTTGTATTTGAATTTGGAAAGAGTTTATGTTCTATGCACCTGACTGAAGATGAAATTGCATTATTTTCCGCATTTGTACTAATGTCGGCAGATCGCTCGTGGCTGCAGGAAAAGGTAAAAATTGAAAAACTGCAACAGAAAATTCAGCTAGCTCTTCAACACGTCCTGCAGAAGAATCACCGAGAAGATGGAATACTTACAAAGTTAATATGCAAGGTGTCTACATTAAGAGCCTTATGTGGACGACATACAGAAAAGCTAATGGCATTTAAAGCAATATACCCAGACATTGTGCGACTTCATTTTCCTCCATTATACAAGGAGTTGTTCACTTCAGAATTTGAGCCAGCAATGCAAATTGATGGG
ROR_mouse.  TATGTGGTGGAGTTTGCCAAACGCATTGATGGATTTATGGAGCTGTGTCAAAATGATCAAATTGTGCTTCTAAAAGCAGGCTCGCTAGAGGTGGTGTTTATTAGGATGTGCCGTGCCTTTGACTCTCAGAACAACACCGTGTACTTTGACGGGAAGTATGCGAGCCCCGATGTCTTCAAGTCCCTAGGTTGTGAAGACTTCATCAGCTTTGTGTTTGAATTTGGGAAGAGTTTGTGTTCTATGCACCTGACCGAAGACGAAATCGCGTTATTTTCTGCATTCGTACTGATGTCAGCGGATCGCTCGTGGCTTCAGGAAAAGGTAAAAATAGAAAAGCTGCAACAGAAAATTCAGCTGGCCCTTCAGCACGTCCTACAGAAGAACCACCGAGAAGATGGAATTCTAACCAAGCTAATATGCAAGGTGTCTACGTTAAGAGCCCTATGTGGACGACATACGGAAAAGCTAATGGCATTTAAAGCAATATACCCAGACATTGTGCGACTCCATTTTCCTCCATTATACAAGGAATTGTTCACTTCAGAATTTGAGCCAGCCATGCAAATCGATGGG
ROR_muscar  TATGTGGTGGAGTTTGCCAAACGCATTGATGGATTTATGGAGCTGTGTCAAAATGATCAAATTGTGCTTCTAAAAGCAGGCTCGCTAGAGGTGGTGTTTATTAGGATGTGCCGTGCCTTTGACTCTCAGAACAACACCGTGTACTTTGACGGGAAGTATGCGAGCCCCGATGTCTTCAAGTCCCTAGGTTGTGAAGACTTCATCAGCTTTGTGTTTGAATTTGGGAAGAGTTTGTGTTCTATGCACCTGACCGAAGACGAAATCGCGTTATTTTCTGCATTCGTACTGATGTCAGCGGATCGCTCGTGGCTTCAGGAAAAGGTAAAAATAGAAAAGCTGCAACAGAAAATTCAGCTGGCCCTTCAGCACGTCCTACAGAAGAACCACCGAGAAGATGGAATTCTAACCAAGCTAATATGCAAGGTGTCTACGTTAAGAGCCCTATGTGGACGACATACGGAAAACCTAATGGCATTTAAAGCAATATACCCAGACATTGTGCGACTCCATTTTCCTCCATTATACAAGGAATTGTTCACTTCAGAATTTGAGCCAGCCATGCAAATCGATGGG
ROR_muscoo  TATGTGGTGGAGTTTGCCAAACGCATTGATGGATTTATGGAGCTGTGTCAAAATGATCAAATTGTGCTTCTAAAAGCAGGCTCGCTAGAGGTGGTGTTTATTAGGATGTGCCGTGCCTTTGACTCTCAGAACAACACCGTGTACTTTGACGGGAAGTATGCGAGCCCCGATGTCTTCAAGTCCCTAGGTTGTGAAGACTTCATCAGCTTTGTGTTTGAATTTGGGAAGAGTTTGTGTTCTATGCACCTGACCGAAGACGAAATCGCGTTATTTTCTGCATTCGTACTGATGTCAGCGGATCGCTCGTGGCTTCAGGAAAAGGTAAAAATAGAAAAGCTGCAACAGAAAATTCAGCTGGCCCTTCAGCACGTCCTACAGAAGAACCACCGAGAAGATGGAATTCTAACCAAGCTAATATGCAAGGTGTCTACGTTAAGAGCCCTATGTGGACGACATACGGAAAAGCTAATGGCATTTAAAGCAATATACCCAGACATTGTGCGACTCCATTTTCCTCCATTATACAAGGAATTGTTCACTTCAGAATTTGAGCCAGCCATGCAAATCGATGGG
ROR_rat...  TATGTGGTGGAGTTCGCCAAACGCATCGACGGGTTTATGGAGCTGTGTCAAAATGATCAAATTGTGCTTCTAAAAGCAGGCTCTCTAGAGGTGGTGTTTATTAGGATGTGCCGTGCCTTTGACTCTCAGAACAACACCGTGTACTTTGATGGGAAGTATGCTAGCCCCGATGTCTTCAAATCCTTAGGTTGTGAAGACTTCATTAGCTTTGTGTTTGAATTTGGGAAGAGTTTGTGTTCTATGCATCTGACTGAAGACGAAATCGCATTGTTTTCTGCATTTGTACTGATGTCAGCAGATCGCTCCTGGCTTCAGGAAAAGGTAAAAATAGAAAAACTGCAACAGAAAATTCAGCTAGCCCTTCAACATGTCCTTCAGAAGAACCACCGAGAAGATGGAATTCTAACAAAGCTAATATGCAAGGTGTCTACGTTAAGAGCCCTATGCGGACGACATACAGAAAAGCTAATGGCATTTAAAGCAATATACCCAGACATTGTGCGACTCCATTTTCCTCCGTTATACAAGGAATTGTTCACTTCAGAATTTGAGCCAGCAATGCAAATCGATGGG
ROR_chicke  TATGTAGTGGAATTTGCCAAACGCATTGATGGCTTTATGGAACTGTGTCAAAATGATCAAATTGTGCTTTTAAAAGCAGGGTCATTAGAGGTTGTGTTCATCAGAATGTGCCGTGCCTTTGACTCCCAGAACAACACAGTCTACTTTGATGGCAAGTATGCTAGCCCAGAGGTTTTCAAGTCCTTAGGTTGTGAAGACTTCATTAGTTTTGTGTTTGAATTTGGAAAAAGTTTATGTTCTATGCACCTGACAGAAGATGAGATAGCTTTGTTTTCTGCATTTGTTTTAATGTCAGCAGATCGTTCATGGCTTCAGGAGAAGGTAAAAATTGAAAAACTCCAACAGAAGATCCAGCTAGCACTTCAGCATGTCCTACAGAAGAACCACCGAGAAGATGGAATTCTAACAAAGTTAATATGCAAAGTGTCTACTTTAAGAGCACTGTGTGGACGACATACAGAAAAGCTTATCGCATTTAAAGCAATATACCCAGACATTGTACGACTTCATTTTCCTCCACTTTACAAGGAGCTGTTCACTTCAGAATTTGAGCCAGCAATGCAAATTGATGGG
ROR_xenops  TATGTGGTGGAATTTGCCAAACGCATTGATGGATTTATGGAGCTGTGTCAAAATGACCAAATAGTGTTGCTGAAAGCAGGCTCTTTAGAAGTTGTATTTATTAGAATGTGTCGTGCCTTTGATTCACAGAATAACACAGTCTATTTTGATGGCAAATATGCTGGCATAGAGGTCTTCAAAGCCCTAGGATGTGAAGACTTCATAAGTTTTGTTTTTGAGTTTGGGAAGAGTTTGTGCTCTTTACATTTAACAGAGGATGAGATTGCTCTGTTCTCTGCCTTTGTGCTGATGTCTGGAGATCGATCTTGGCTTCAGGAGAAAATGAAGATTGAGAAGCTCCAGCAAAAAATCCAACTGACCCTACAGCATGTTTTGCAGAAGAATCACCGCGAGGATGGTATTCTGACAAAGTTAATATGCAAAGTCTCAACACTGCGTGCATTATGTGGGCGGCATGCAGAGAAACTCATGGCATTTAAAGCAATATACCCAGATATCGTCAGGCATCACTTTCCACCACTCTACAAGGAACTCTTTACCTCTGAATATGAACCAGCAATGCAACTGGAG---
ROR_tetrao  TATGTGGTGGAGTTCGCCAAGCGCATCGACGGCTTCATGGAGCTGTGTCAGAATGATCAGATAGTGCTGCTGAAAGCAGGATCTTTGGAAGTGGTGTTTGTCAGAATGTGCCGTGCCTTTGACTCGCAAAACAACACAGTCTATTTTGATGGAAAGTACGCCGGACCTGATGTCTTCAAGTCATTAGGCTGTGACGACTTGATCAGCTCCGTCTTCGAGTTTGGGAAAAACTTGTGTTCTATGCACCTGTCTGAGGATGAGATCGCCCTGTTCTCCGCCTTTGTGTTGATGTCTGCTGACCGATCTTGGCTCCAGGAGAAGGTGAAGGTGGAGAAGCTCCAGCAGAAAATACAGCTTGCCCTTCAACATGTCCTGCAGAAGAACCACAGAGAGGACGGGATACTCACAAAGTTGATATGCAAAGTATCGACACTGCGAGCGCTGTGCAGTAGGCATACAGAGAAGCTCACCGCTTTCAAAGCAATATACCCAGACATTGTGCGTGCCCACTTCCCCCCATTATACAAGGAGCTGTTTGGATCAGACTTTGAGCAGTCCATGCCCGTTGACGGG

   NR1F2 (ROR - beta) - LBD only
   ----------------------------
ROR_human.  TACGTGGTGGAGTTTGCAAAGCGGATAACAGGCTTCATGGAGCTCTGTCAAAATGATCAAATTCTACTTCTGAAGTCAGGTTGCTTGGAAGTGGTTTTAGTGAGAATGTGCCGTGCCTTCAACCCATTAAACAACACTGTTCTGTTTGAAGGAAAATATGGAGGAATGCAAATGTTCAAAGCCTTAGGTTCTGATGACCTAGTGAATGAAGCATTTGACTTTGCAAAGAATTTGTGTTCCTTGCAGCTGACCGAGGAGGAGATCGCTTTGTTCTCATCTGCTGTTCTGATATCTCCAGACCGAGCCTGGCTTATAGAACCAAGGAAAGTCCAGAAGCTTCAGGAAAAAATTTATTTTGCACTTCAACATGTGATTCAGAAGAATCACCTGGATGATGAGACCTTGGCAAAGTTAATAGCCAAGATACCAACCATCACGGCAGTTTGCAACTTGCACGGGGAGAAGCTGCAGGTATTTAAGCAATCTCATCCAGAGATAGTGAATACACTGTTTCCTCCGTTATACAAGGAGCTCTTTAATCCTGACTGTGCCACCGGCTGCAAA
ROR_chimp.  TACGTGGTGGAGTTTGCAAAGCGGATAACAGGCTTCATGGAGCTCTGTCAAAATGATCAAATTCTACTTCTGAAGTCAGGTTGCTTGGAAGTGGTTTTAGTGAGAATGTGCCGTGCCTTCAACCCATTAAACAACACTGTTCTGTTTGAAGGAAAATATGGAGGAATGCAAATGTTCAAAGCCTTAGGTTCTGATGACCTAGTGAATGAAGCATTTGACTTTGCAAAGAATTTGTGTTCCTTGCAGCTGACCGAGGAGGAGATCGCTTTGTTCTCATCTGCTGTTCTGATATCTCCAGACCGAGCCTGGCTTATAGAACCAAGGAAAGTCCAGAAGCTTCAGGAAAAAATTTATTTTGCACTTCAACATGTGATTCAGAAGAATCACCTGGATGATGAGACCTTGGCAAAGTTAATAGCCAAGATACCAACCATCACAGCAGTTTGCAACTTGCACGGGGAGAAGCTGCAGGTATTTAAGCAATCTCATCCAGAGATAGTGAATACACTGTTTCCTCCGTTATACAAGGAGCTCTTTAATCCTGACTGTGCCACCGGCTGCAAA
ROR_cow...  TATGTGGTAGAGTTTGCAAAGCGAATAACAGGCTTCATGGAACTCTGTCAAAATGATCAAATCCTACTTCTTAAGTCAGGTTGCTTGGAAGTGGTTTTAGTGAGAATGTGTCGTGCCTTCAACCCATTAAACAACACTGTTCTGTTTGAAGGAAAATATGGAGGAATGCAGATGTTCAAGGCCTTAGGTTCTGATGACTTAGTGAATGAAGCATTTGACTTTGCAAAGAATTTGTGTTCCTTGCAGCTGACTGAGGAAGAGATTGCTTTGTTCTCCTCTGCTGTTCTGATATCTCCAGACCGAGCCTGGCTGATAGAACCAAGGAAGGTCCAGAAGCTTCAGGAAAAAATTTATTTTGCACTTCAACATGTGATTCAGAAGAATCACCTGGATGATGAGACCTTGGCAAAGCTAATAGCCAAGATACCAACCATCACAGCAGTTTGCAACTTGCACGGGGAGAAGCTGCAGGTATTTAAGCAATCGCATCCAGACATAGTGAATACACTCTTTCCTCCGTTATACAAGGAGCTCTTTAATCCTGACTGTGCCACCGTCTGCAAA
ROR_dog...  TATGTGGTCGAGTTCGCAAAGCGGATAACGGGCTTCATGGAGCTCTGTCAGAATGATCAAATTCTGCTTCTGAAGTCAGGTTGCTTGGAAGTGGTTTTAGTGAGAATGTGCCGTGCCTTCAACCCATTAAACAACACTGTTCTGTTTGAAGGAAAATATGGAGGAATGCAGATGTTCAAGGCCTTAGGTTCCGATGACCTAGTGAATGAAGCATTTGACTTTGCAAAGAATTTGTGTTCCTTGCAGCTGACTGAGGAGGAGATTGCTTTGTTCTCATCTGCTGTTCTGATATCTCCAGACCGAGCCTGGCTGATAGAACCAAGGAAGGTCCAGAAGCTTCAGGAAAAAATCTATTTTGCACTTCAACATGTGATTCAGAAGAATCACCTGGATGATGAGACCTTGGCAAAGTTAATAGCCAAGATCCCCACCATCACGGCGGTCTGCAACTTGCATGGGGAGAAGCTGCAGGTATTCAAACAATCACATCCAGACATAGTGAATACACTCTTTCCTCCATTATACAAGGAACTCTTTAATCCCGACTGTGCCACCGTCTGCAAA
ROR_mouse.  TACGTGGTGGAGTTCGCCAAGCGGATAACAGGCTTCATGGAGCTGTGTCAGAACGATCAGATCTTACTTCTGAAGTCAGGTTGCTTGGAAGTGGTTTTAGTGAGAATGTGTCGTGCCTTCAACCCATTAAACAACACTGTTCTGTTTGAAGGAAAATATGGAGGAATGCAAATGTTCAAAGCCTTAGGTTCGGATGACCTAGTGAATGAAGCATTTGACTTTGCGAAGAATCTGTGTTCCTTGCAGCTGACTGAGGAAGAGATTGCTCTGTTCTCCTCTGCTGTTCTGATATCCCCAGACCGAGCCTGGCTGATCGAACCAAGAAAAGTCCAGAAGCTTCAGGAAAAGATTTATTTTGCACTGCAACATGTGATTCAGAAGAACCACCTGGATGATGAGACCCTGGCAAAGTTAATAGCCAAGATACCAACTATCACGGCAGTCTGCAACTTGCATGGGGAGAAGCTGCAGGTATTTAAGCAGTCTCATCCAGACATAGTGAATACACTGTTTCCTCCATTGTACAAGGAGCTCTTTAATCCTGACTGTGCTGCGGTCTGCAAA
ROR_rat...  TATGTGGTGGAGTTCGCAAAGCGGATAACAGGCTTCATGGAGCTGTGTCAGAACGATCAGATCTTACTTCTGAAGTCAGGTTGCTTGGAAGTGGTTTTAGTGAGAATGTGCCGTGCCTTCAACCCATTAAACAACACTGTTCTGTTTGAAGGAAAATATGGAGGAATGCAAATGTTCAAAGCCTTAGGTTCTGATGACCTAGTGAATGAAGCATTTGACTTTGCGAAGAATCTGTGTTCCTTGCAGCTGACCGAGGAAGAGATTGCTCTGTTCTCCTCTGCTGTTCTGATATCCCCAGACCGAGCCTGGCTGTTAGAACCAAGAAAAGTCCAGAAGCTTCAGGAAAAAATTTATTTTGCACTTCAACATGTGATTCAGAAGAATCACCTGGATGATGAGACCCTGGCAAAGTTAATAGCCAAGATACCAACTATCACGGCAGTCTGCAACTTGCATGGGGAGAAGCTACAGGTATTTAAGCAGTCTCATCCAGACATAGTGAATACACTGTTTCCTCCATTGTACAAGGAGCTCTTTAATCCTGACTGTGCTGCGGTCTGCAAA
ROR_chicke  TATGTGGTGGAGTTTGCAAAGCGGATAACAGGCTTCATGGAGCTCTGCCAGAATGACCAAATTCTCCTCCTTAAGTCAGGCTGCTTGGAAGTGGTTTTGGTGAGAATGTGCCGTGCCTTCAACCCACTCAACAATACTGTTCTGTTTGAAGGGAAGTATGGAGGGATGCAGATGTTCAAAGCCTTGGGTTCCGATGATTTGGTGAATGAAGCATTTGACTTTGCAAAGAATTTATGTTCCTTACAGCTTACTGAGGAGGAGATTGCCTTGTTTTCATCTGCTGTTCTGATATCACCAGATCGAGCCTGGTTAATAGAGCCGAGGAAGGTCCAGAAGCTTCAGGAAAAGATTTACTTTGCACTTCAACATGTGATCCAGAAGAACCACCTCGATGATGAGACTTTGACGAAGTTAATAGCCAAGATACCAACCATTACTGCACTTTGCAACTTGCACGGAGAGAAACTACAGGTATTTAAACAGTCTCACCCAGATATAGTGAACACACTATTTCCTCCATTATACAAGGAGCTTTTCAATCCAGACTCAACCACTGGCTGCAAG
ROR_xenops  TACGTGGTAGAGTTTGCTAAACGAATAACAGGTTTCATGGAACTTTGCCAGAATGATCAAATATTGCTACTTAAGTCCGGCTGCTTGGAAGTTGTTATAGTACGAATGTGCCGTGCCTTCAATCCACTAAACAACACTGTTCTATTTGAAGGAAAATATGGAGGGATGCAGATGTTCAAATCATTAGGTTCGGATGATTTTGTAAATGAGGCATTCGACTTTGCAAAGAGTTTATGTTCCCTCCAGTTAACTGAGGAGGAGATTGCCTTGTTTTCTGCAGCAGTACTGATATCACCAGAGAGACCTTGGCTGATAGAACCAAGAAAAGTCCAGAAGCTCCAAGAGAGAATTTATTTTGCACTTCAGCATGTGATTCAGAAGAACCACTTAGATGATGAGACACTGGCAAAGCTAATAGCCAAGATACCAAACATAACTGCACTTTGCAACTTGCACGGAGAGAAGCTGCAGGTTTTTAAGCAAACTCATCCCGAGATAGTGAATACACTGTTCCCTCCATTGTATAAAGAGCTTTTCAATCCAGACTCAAGCACTAGCTGCAAG
ROR_fugu..  TACGTGGTGGAGTTCGCCAAACGCATCGCCGGCTTCATGGACCTGTGTCAGAACGACCAGATCATTCTGCTGAAAGCAGGATGCCTGGAGGTCCTGCTAATCCGCATGTGCAGAGTTTTCAACGTCAACAACGGCACCATTTTCTTCAACGGGAAGTTCGCCCCGGCCCAGTTCTTCAAGGCGCTCGGGTGCGATGACCTGGTCAGCGCCGTGTTCGACCTGGGAAAAGGTCTCTGTCGTCTGCAGCTCACTGATGAAGAGGTGGCTCTGTTCAGCGCCGCCGTCCTTCTGTCCCCTGACCGGCCGTGGCTAAAAGAAGGCCAGAAAGTTCAGAAACTCCAGGAGAAGGTCTACCTGGCGCTGCAGCACAGCCTACACAAGAGC---GTCTCTGATGAGAAACTGGACAAGATGGTGTCCAAGCTCCCCACAATGAAGTCCATTTGCAACCTCCACATCGATAAGCTGGAGTTTTTCCGCCTGGTCCACCCGGAAACCGCCTACAGC---TTCCCGCCGCTCTACCGGGAAGTGTTC---------------------------
ROR_tetrao  TACGTGGTGGAGTTCGCCAAGCGCATCTCAGGCTTCATGGAGCTGTGCCAGAACGACCAGATTCTCCTGCTCAAGTCAGGCTGTCTGGAGGTGGTTCTGGTGCGGATGTGCCGGGCGTTCAATCCTCTCAACAACACTGTGCTCTTTGAAGGGAAGTACGGAGGGATGCAGATGTTCAAGACGCTTGGCTGTGATGAACTAGTGAGCGCCGTGTTCGACTTTGCCAAGAGTTTGTGTTCCCTGCAGCTAACGGAGGAGGAGATCGCCCTGTTCTCAGCAGCTGTCCTCATCTCCACAGATCGGCCCTGGCTGATGGAGCCGCGGAAAGTCCAGAAGCTCCAGGAGAAGATCTACTTTGCTCTGCAGCACATCATGCAGAAGAACCACATGGACGAAGACACTTTGGCCAAGCTGATTAGCAGAATTCCCACCCTGTCGGCCCTGTGCACCCTCCACACGGAGGAGCTGCAGGCCTTCCAACAGCTGCACCCGGAAACCGTCAGCGTGCTCTTTCCTCCACTCTACAAAGAACTGTTCAACCCCGAC------------------


   NR1F3 (ROR - gamma) - LBD only
   ------------------------------
ROR_human.  TACGTGGTGGAGTTCGCCAAGAGGCTCTCAGGCTTTATGGAGCTCTGCCAGAATGACCAGATTGTGCTTCTCAAAGCAGGA------------------------------------------GCAATGGAAGTGGTGCTGGTTAGGATGTGCCGGGCCTACAATGCTGACAACCGCACGGTCTTTTTTGAAGGCAAATACGGTGGCATGGAGCTGTTCCGAGCCTTGGGCTGCAGCGAGCTCATCAGCTCCATCTTTGACTTCTCCCACTCCCTAAGTGCCTTGCACTTTTCCGAGGATGAGATTGCCCTCTACACAGCCCTTGTTCTCATCAATGCCCATCGGCCAGGGCTCCAAGAGAAAAGGAAAGTAGAACAGCTGCAGTACAATCTGGAGCTGGCCTTTCATCATCATCTCTGCAAGACTCATCGCCAAAGCATCCTGGCAAAGCTGCCACCCAAG---GGGAAGCTTCGGAGCCTGTGTAGCCAGCATGTGGAAAGGCTGCAGATCTTCCAGCACCTCCACCCCATCGTGGTCCAAGCCGCTTTCCCTCCACTCTACAAGGAGCTCTTCAGCACTGAAACCGAGTCACCT
ROR_chimp.  TACGTGGTGGAGTTCGCCAAGAGGCTCTCAGGCTTTATGGAGCTCTGCCAGAATGACCAGATTGTGCTTCTCAAAGCAGGA------------------------------------------GCAATGGAAGTGGTGCTGGTTAGGATGTGCCGGGCCTACAATGCTGACAACCGCACGGTCTTTTTTGAAGGCAAATACGGTGGCATGGAGCTGTTCCGAGCCTTGGGCTGCAGCGAGCTCATCAGCTCCATCTTTGACTTCTCCCACTCCCTAAGTGCCTTGCACTTTTCCGAGGATGAGATTGCCCTCTACACAGCCCTTGTTCTCATCAATGCCCATCGGCCAGGGCTCCAAGAGAAAAGGAAAGTAGAACAGCTGCAGTACAATCTGGAGCTGGCCTTTCATCATCATCTCTGCAAGACTCATCGCCAAAGCATCCTGGCAAAGCTGCCACCCAAG---GGGAAGCTTCGGAACCTGTGTAGCCAGCATGTGGAAAGGCTGCAGATCTTCCAGCACCTCCACCCCATCGTGGTCCAAGCCGCTTTCCCTCCACTCTACAAGGAGCTCTTCAGCACTGAAACCGAGTCACCT
ROR_cow...  TATGTGGTGGAGTTCGCTAAGAGGCTCCCGGGCTTTATGGAGCTCTGCCAGAACGACCAGATCGTGCTACTCAAAGCAGGTGCCCAGGGAGAGCGGGTGGGCTGCGGGGTAGGGGGCACCAGAGCCATGGAAGTGGTGCTGGTCAGGATGTGCCGGGCCTACAACGCTGACAATGACACAGTCTTTTTTGAAGGCAAATACGGTGGCGTGGAGCTGTTCCGAGCCTTGGGCTGCAGTGAACTCATCAGCTCCATCTTTGACTTCTCCCGCTCCCTGAGTGCCTTGCGCTTTTCAGAGGACGAGATCGCCCTCTACACAGCCCTCGTCCTCATCAATGCCAACCGGCCAGGGCTCCAAGAGAAAAGAAAAGTAGAACAGCTGCAGTGCAATCTGGAGCTGGCCTTTCATCATCATCTCTGCAAGACTCATCGCCAAGGCATCCTGGCAAAGCTGCCACCCAAG---GGGAAGCTGCGGAGCCTGTGTAGCCAGCACGTGGAAAAGCTGCAAACCTTCCAGCATCTCCACCCTATCGTGGTCCAAGCTGCTTTCCCTCCACTCTACAAGGAACTCTTCAGCACTGAAATCGAGTCACCC
ROR_dog...  TACGTGGTGGAGTTCGCGAAGAGGCTCTCAGGCTTTATGGAGCTCTGCCAGAATGACCAGATTGTGCTTCTCAAAGCAGGA------------------------------------------GCAATGGAAGTGGTTCTGGTCCGGATGTGCCGGGCTTACAATGCTGACAACCACACAGTCTTTTTCGAAGGCAAATACGGTGGCATGGAGCTGTTCCGAGCCTTGGGCTGCAGCGAGCTCATCAGCTCCATCTTTGACTTCTCCCGCTCCCTGAGTTCCTTGCGCTTTTCTGAGGATGAGATTGCTCTCTACACGGCCCTGGTCCTCATCAACGCCAACCGTCCGGGGCTCCAAGAGAAAAGGAAAGTAGAACAGCTACAGCACAACCTGGAGCAGGCTTTTCATCACCATCTCTACAGGACTCACCGCCAAGGCATCCTGGCAAAGCTGCCGCCCAAG---GGGAAGCTTCGGAGCCTGTGCAGCCAGCATGTGGAAAAGCTGCACACTTTCCAACATCTCCACCCCATCGTGGTCCAAGCCACTTTCCCTCCACTCTACAAGGAACTCTTCAGCACTGAAATCGAGTCACCT
ROR_mouse.  TATGTGGTGGAGTTTGCCAAGCGGCTTTCAGGCTTCATGGAGCTCTGCCAGAATGACCAGATCATACTACTGACAGCAGGA------------------------------------------GCAATGGAAGTCGTCCTAGTCAGAATGTGCAGGGCCTACAATGCCAACAACCACACAGTCTTTTTTGAAGGCAAATACGGTGGTGTGGAGCTGTTTCGAGCCTTGGGCTGCAGCGAGCTCATCAGCTCCATATTTGACTTTTCCCACTTCCTCAGCGCCCTGTGTTTTTCTGAGGATGAGATTGCCCTCTACACGGCCCTGGTTCTCATCAATGCCAACCGTCCTGGGCTCCAAGAGAAGAGGAGAGTGGAACATCTGCAATACAATTTGGAACTGGCTTTCCATCATCATCTCTGCAAGACTCATCGACAAGGCCTCCTAGCCAAGCTGCCACCCAAA---GGAAAACTCCGGAGCCTGTGCAGCCAACATGTGGAAAAGCTGCAGATCTTCCAGCACCTCCACCCCATCGTGGTCCAAGCCGCCTTCCCGCCACTCTATAAGGAACTCTTCAGCACTGATGTTGAATCCCCT
ROR_rat...  TACGTGGTGGAGTTCGCCAAGCGGCTCTCAGGCTTCATGGAGCTGTGCCAGAATGATCAGATCATACTACTGAAAGCAGGA------------------------------------------GCAATGGAAGTCGTCCTCGTCAGAATGTGCCGGGCCTACAATGCCAACAACCACACAGTCTTTTTTGAAGGCAAATACGGTGGTGTGGAGCTGTTCCGAGCCTTGGGCTGCAGCGAGCTCATCAGCTCCATATTCGACTTTTCCCACTTCCTCAGCGCCCTGTGTTTTTCTGAGGATGAGATTGCCCTCTACACGGCCTTGGTTCTCATCAATGCCAACCGTCCTGGGCTCCAAGAAAAGAGGAGAGTGGAGCATCTGCAATACAATTTGGAGCTGGCCTTTCATCATCATCTCTGCAAGACTCATCGACAAGGCCTCCTAGCCAAGCTGCCACCCAAG---GGGAAGCTCCGGAGCCTGTGCAGCCAACATGTGGAAAAGCTACAGGACTTCCAGCACCTCCACCCCATCGTGGTCCAAGCCGCCTTCCCTCCACTCTATAAGGAACTCTTCAGCACTGACATTGAGTCCTCT
ROR_fugu..  TATGTGGTTGAGTTTGCAAAGCACATCCCGGGCTTCCGTATGCTCACTCAGAATGACCAGATTGCTCTCCTGAAGACTGGC------------------------------------------TCCATGGAGGTGGTTCTGGTCAGAATGAGCCGGTTCTTCAACACAGAAAACAACACCGTCTTCTTTGATGGGAAATTTGCCAGAGCGGACCTCTTTAAGTCTTTAGCCTGTGGCGATTTGATCACGGCGGTGTTTGACTTTGCTCATGACATGTGCGCTCTGAAGCTGAGTGAACACCAGCTGGCCCTCTTCAGCGCTCTGGTGCTGATCAACACAGATCGACCGTGTTTGGAGGACAGAGGCAAGGTGCAGCGAGTTCAGAGAACCGTGGAGTTGGGCCTCAGATACATTCTTCAAAGAGACAACCAAGAGAGTCTGATGCACAAGCTGTACCAGAAGATGGCAGTGTTGCGTTCACTGTGCAGCCTGCACATGGAAAAGCTGCGCTGGTTCAGTCAGCGGTATCCGCTCACTGTTCACTCCCTCTTCCCTCCACTCTACAAGGAGCTGTTCGCCTCCGAGGCTGACGTGCTG


   NR1H3 (LXR - alpha)  DBD - 286-533; LBD - 583-1425
   --------------------------------------------------
LXR_human.  ATGTCCTTGTGGCTGGGGGCCCCTGTGCCTGACATTCCTCCTGACTCTGCGGTGGAGCTGTGGAAGCCAGGCGCACAGGATGCAAGCAGCCAGGCCCAGGGAGGCAGCAGCTGCATCCTCAGAGAGGAAGCCAGGATGCCCCACTCTGCTGGGGGTACTGCAGGGGTGGGGCTGGAGGCTGCAGAGCCCACAGCCCTGCTCACCAGGGCAGAGCCCCCTTCAGAACCCACAGAGATCCGTCCACAAAAGCGGAAAAAGGGGCCAGCCCCCAAAATGCTGGGGAACGAGCTATGCAGCGTGTGTGGGGACAAGGCCTCGGGCTTCCACTACAATGTTCTGAGCTGCGAGGGCTGCAAGGGATTCTTCCGCCGCAGCGTCATCAAGGGAGCGCACTACATCTGCCACAGTGGCGGCCACTGCCCCATGGACACCTACATGCGTCGCAAGTGCCAGGAGTGTCGGCTTCGCAAATGCCGTCAGGCTGGCATGCGGGAGGAGTGTGTCCTGTCAGAAGAACAGATCCGCCTGAAGAAACTGAAGCGGCAAGAGGAGGAACAGGCTCATGCCACATCCTTGCCCCCCAGGCGTTCCTCACCCCCCCAAATCCTGCCCCAGCTCAGCCCGGAACAACTGGGCATGATCGAGAAGCTCGTCGCTGCCCAGCAACAGTGTAACCGGCGCTCCTTTTCTGACCGGCTTCGAGTCACG------------------------------------------------------------------------CCT------------TGGCCCATGGCACCAGATCCCCATAGCCGGGAGGCCCGTCAGCAGCGCTTTGCCCACTTCACTGAGCTGGCCATCGTCTCTGTGCAGGAGATAGTTGACTTTGCTAAACAGCTACCCGGCTTCCTGCAGCTCAGCCGGGAGGACCAGATTGCCCTGCTGAAGACCTCTGCGATCGAGGTGATGCTTCTGGAGACATCTCGGAGGTACAACCCTGGGAGTGAGAGTATCACCTTCCTCAAGGATTTCAGTTATAACCGGGAAGACTTTGCCAAAGCAGGGCTGCAAGTGGAATTCATCAACCCCATCTTCGAGTTCTCCAGGGCCATGAATGAGCTGCAACTCAATGATGCCGAGTTTGCCTTGCTCATTGCTATCAGCATCTTCTCTGCAGACCGGCCCAACGTGCAGGACCAGCTCCAGGTGGAGAGGCTGCAGCACACATATGTGGAAGCCCTGCATGCCTACGTCTCCATCCACCATCCCCATGACCGACTGATGTTCCCACGGATGCTAATGAAACTGGTGAGCCTCCGGACCCTGAGCAGCGTCCACTCAGAGCAAGTGTTTGCACTGCGTCTGCAGGACAAAAAGCTCCCACCGCTGCTCTCTGAGATCTGGGATGTGCACGAA
LXR_chimp.  ---------------------------------------------------------------------------------------------------------------------------GAGGAAGCCAGGATGCCCCACTCTGCCGGGGGTACTGCAGGGGTGGGGCTGGAGGCTGCAGAGCCCACAGCCCTGCTCACCAGGGCAGAGCCCCCTTCAGAACCCACAGAGATCCGTCCACAAAAGCGGAAAAAGGGGCCAGCCCCCAAAATGCTGGGGAACGAGCTATGCAGCGTGTGTGGGGACAAGGCCTCGGGCTTCCACTATAATGTTCTGAGCTGCGAGGGCTGCAAGGGATTCTTCCGCCGCAGCGTCATCAAGGGAGCGCACTACATCTGCCACAGTGGCGGCCACTGCCCCATGGACACCTACATGCGTCGCAAGTGCCAGGAGTGTCGGCTTCGCAAATGCCGTCAGGCTGGCATGCGGGAGGAGTGTGTCCTGTCAGAAGAACAGATCCGCCTGAAGAAACTGAAGCGGCAAGAGGAGGAACAGGCTCATGCCACATCCTTGCCCCCCAGGGCTTCCTCACCCCCCCAAATCCTGCCCCAGCTCAGCCCGGAGCAACTGGGCATGATCGAGAAGCTGGTCGCTGCCCAGCAACAGTGTAACCGGCGCTCCTTTTCTGACCGGCTTCGAGTCACG------------------------------------------------------------------------------------------------------------------------------------------------------------------------------------------------------------------------------------------------------------------------GTGATGCTTCTGGAGACATCTCGGAGGTACAACCCTGGGAGTGAGAGTATCACCTTCCTCAAGGATTTCAGTTATAACCGGGAAGACTTTGCCAAAGCAGGGCTGCAAGTGGAATTCATCAACCCCATCTTCGAGTTCTCCAGGGCCATGAATGAGCTGCAACTCAATGATGCCGAGTTTGCCTTGCTCATTGCTATCAGCATCTTCTCTGCAGACCGGCCCAACGTGCAGGACCAGCTCCAGGTAGAGAGGCTGCAGCACACATATGTGGAAGCCCTGCATGCCTACGTCTCCATCCACCATCCCCATGACCGACTGATGTTCCCACGGATGCTAATGAAACTGGTGAGCCTCCGGACCCTGAGCAGCGTCCACTCAGAGCAAGTGTTTGCACTGCGTCTGCAGGACAAAAAGCTCCCACCGCTGCTCTCTGAGATCTGGGATGTGCACGAA
LXR_mouse.  ATGTCCTTGTGGCTGGAGGCCTCAATGCCTGATGTTTCTCCTGATTCTGCAACGGAGTTGTGGAAGACAGAACCTCAAGATGCAGGA------GACCAGGGAGGCAACACTTGCATCCTCAGGGAGGAAGCCAGGATGCCCCAGTCAACTGGGGTTGCTTTAGGGATAGGGTTGGAGTCAGCAGAGCCTACAGCCCTGCTCCCCAGGGCAGAGACCCTCCCAGAGCCGACAGAGCTTCGTCCACAAAAGCGGAAAAAGGGCCCAGCCCCCAAAATGCTGGGGAACGAGCTGTGCAGTGTCTGTGGGGACAAAGCCTCTGGCTTCCATTACAACGTGCTGAGCTGCGAGGGCTGCAAGGGATTCTTCCGCCGCAGTGTCATCAAGGGAGCACGCTATGTCTGCCACAGCGGTGGCCACTGCCCCATGGACACCTACATGCGGCGGAAATGCCAGGAGTGTCGACTTCGCAAATGCCGCCAGGCAGGCATGAGGGAGGAGTGTGTGCTGTCAGAAGAACAGATCCGCTTGAAGAAACTGAAGCGGCAAGAAGAGGAACAGGCTCAAGCCACTTCGGTGTCCCCAAGGGTGTCCTCACCTCCTCAAGTCCTGCCACAGCTCAGCCCAGAGCAGCTGGGCATGATCGAGAAGCTGGTGGCTGCCCAGCAACAGTGTAACAGGCGCTCCTTCTCAGACCGCCTGCGCGTCACG------------------------------------------------------------------------CCT------------TGGCCCATTGCACCCGACCCTCAGAGCCGGGAAGCCCGACAACAGCGCTTTGCCCACTTTACTGAGCTGGCCATCGTGTCCGTGCAGGAGATTGTTGACTTTGCCAAACAGCTCCCTGGCTTCCTACAGCTCAGCAGGGAGGACCAGATCGCCTTGCTGAAGACCTCTGCAATCGAGGTCATGCTTCTGGAGACGTCACGGAGGTACAACCCCGGCAGTGAGAGCATCACCTTCCTCAAGGACTTCAGTTACAACCGGGAAGACTTTGCCAAAGCAGGGCTGCAGGTGGAGTTCATCAACCCCATCTTTGAGTTCTCCAGAGCCATGAATGAGCTGCAACTCAATGATGCTGAGTTTGCTCTGCTCATTGCCATCAGCATCTTCTCTGCAGACCGGCCCAACGTGCAGGACCAGCTCCAAGTAGAGAGGCTGCAACACACATATGTGGAGGCCCTGCACGCCTACGTCTCCATCAACCACCCCCACGACCGACTGATGTTCCCACGGATGCTAATGAAGCTGGTGAGCCTCCGTACTTTGAGCAGCGTCCATTCAGAGCAAGTGTTTGCCCTTCGCCTGCAGGACAAAAAGCTTCCCCCTCTGCTGTCTGAGATCTGGGATGTCCACGAG
LXR_rat...  ATGTCCTTGTGGCTGGAGGCCGCAGTGCCTGATGTTTCTCCTGACTCTGCAACGGAGTTGTGGAAGACAGAACCTCAAGATGCAGGA------GACCAGGGAGGCAACACTTGCATCCTTAGGGAGGAAGCCAGGATGCCCCAATCAACTGGGGGTGCTTTAAGGATAGGGTTGGAGTCATCCGAGCCTACAGCCCTGCTCCCCAGGGCAGAGACCCTCCCAGAGCCTACAGAACTTCGTCCACAGAAGCGGAAAAAGGGGCCAGCCCCCAAAATGCTGGGGAACGAGCTATGCAGTGTATGTGGGGACAAGGCCTCTGCGTTCCATTACAATGTGCTGAGCTGCGAGGGCTGCAAGGGATTCTTCCGCCGCAGTGTCATCAAGGGAGCACGCTACATTTGCCATAGCGGTGGCCACTGCCCCATGGACACCTACATGCGGCGGAAATGCCAGGAGTGTCGCCTTCGCAAATGCCGCCACGCAGGCATGAGGGAGGAGTGTGTCTTATCAGAAGAACAGATCCGCTTGAAGAAACTGAAGCGTCAAGAAGAGGAGCAGGCTCAAGCCACATCGGTGTCCCCAAGGGTTTCCTCACCGCCCCAGGTCCTGCCACAGCTCAGCCCAGAACAACTGGGCATGATTGAGAAGTTGGTGGCTGCCCAGCAACAGTGTAACAGGCGCTCCTTCTCTGACCGACTTCGAGTCACG------------------------------------------------------------------------CCT------------TGGCCCATTGCACCCGACCCTCAGAGCCGGGAAGCCCGCCAACAGCGCTTTGCCCACTTTACTGAGCTGGCCATCGTGTCCGTGCAGGAGATTGTTGACTTTGCCAAACAGCTCCCTGGCTTCCTACAGCTGAGCAGGGAGGACCAGATCGCCTTGCTGAAGACCTCTGCGATCGAGGTGATGCTTCTGGAGACATCGCGGAGGTACAACCCTGGGAGTGAGAGCATCACCTTCCTCAAGGATTTCAGTTACAACCGGGAAGACTTTGCCAAAGCAGGGCTGCAGGTGGAGTTCATTAACCCCATCTTTGAGTTCTCCAGATCCATGAATGAACTGCAACTCAATGATGCTGAATTTGCTCTGCTCATAGCCATCAGCATCTTCTCTGCAGACCGGCCCAACGTGCAGGACCAGCTCCAAGTAGAGAGACTGCAACACACATATGTGGAGGCCCTGCATGCCTATGTCTCCATCAACCACCCCCACGACCGACTGATGTTCCCACGGATGCTAATGAAGCTGGTGAGCCTCCGGACTTTGAGCAGCGTCCATTCAGAGCAAGTGTTTGCACTTCGCCTGCAGGACAAAAAACTTCCCCCTCTGCTCTCCGAGATCTGGGATGTCCACGAA
LXR_chicke  ------------------------------------------------------------------------------------------------------------------ATGGGTCCCACTCAACTCAGCACACAGGACCATGGGAAGAGGGTGGCAAGTGTATTTGAGATGGAGGAGGAAGGGCTTTCACTCTTCTCTGGCTCAGAGAACCCCCCTAAGCATGCAGAAAACCCCCCGCTGAAGCGGAAGAAGGGCCCAGCCCCCAAGATGCTGGGAAATGAAGTCTGCAGCGTGTGTGGGGACAAGGCCTCAGGCTTCCACTACAACGTGCTGAGCTGTGAAGGCTGCAAGGGCTTCTTCCGCCGCAGCGTCATCAAGGGCGCCCAGTATGTCTGCAAGAACGGCGGCAAGTGTGAGATGGACATGTATATGCGCCGCAAGTGTCAGGAGTGCCGGCTGCGCAAGTGCCAGGAGGCAGGCATGCGAGAGCAGTATGTTCTGTCTGAAGAGCAGATTCGGCTGAAGAAGCTGAAGAAGCAGGAGGACGATCAGGCACGGACAGTCGTGGTGCGTCCAAACCCTCCACAGCCACCAAGCCCTTCCCACCAGCTGACACCCGAACAGTTAAACATGATTGAAAAGCTTGTGGCTGCTCAGCAGCAGTGCAACCAGCGCTCGTTCACTGACAGGCTCAAAGTGACG------------------------------------------------------------------------CCA------------TGGCCCCAAGTCCCTGACCCTAATAACCGCGAAGCAAGGCAGCAGCGTTTTGCTCACTTCACAGAACTTGCAATTATCTCTGTGCAAGAGATTGTGGACTTTGCCAAGCAACTACCTGGCTTCCGAGAGCTCACCAGGGAAGATCAGATTGCTTTATTGAAGACATCTACCATAGAGGTGATGTTGTTGGAGACATCTCGGCGCTACAATCCAGAGATTGAGAGCATCACTTTTCTGAAGGACCTGAGCTATAATCGGGATGACTTCGCCAAAGCAGGTCTGCAGTTCGAGTTCATTAACCCCATCTTTGAGTTCTCAAAGGGAATGAATGAGCTACAACTCAATGATGCTGAATATGCACTTTTAATCGCCATCAACATTTTCTCTGCAGACCGACCGAATGTGCAGGACCAGTCCCTGGTGGAGAGACTACAGCACACCTATGTGGAAGCCCTTCATTCTTATATTTGCATCAACAGACCAAATGATCACCTGATGTTTCCACGGATGTTAATGAAGCTGGTCAGTCTTCGGACGCTAAGTAGTGTTCACTCTGAACAGGTGTTTGCCCTTCGGCTGCAGGACAAGAAACTCCCTCCCCTGCTCTCAGAAATCTGGGATGTGCATGAG
LXR_fugu..  ---------------------------------------------------------------------------------------------------------------------------------------------------------------------------------------------------------------------------------------------------------------------------------ATGCTCGGCAACGAGGTGTGCAGCGTGTGCGGCGACAAGGCCTCCGGCTTCCACTACAACGTCCTGAGCTGCGAAGGCTGCAAGGGCTTCTTTCGCCGCAGCGTCATTAAAAGTGCGCAGTACTCGTGCAAGAACAACGGCCACTGTGAGATGGACATGTACATGCGCCGCAAGTGCCAGCAGTGTCGGCTGCGCAAGTGCCGGGAGGCGGGCATGCTGGAGCACTGTGTGCTCTCTGAGGAGCAAATCAGGCTGAAGAAGATGAAGAAGCAGGAGGAGGAAACCGCCCGCACGTCCACGGAGGTCGCC------CCGACCCCCCCGCAGGAAGTGGCCACGCTGGACCCACAGCAGCAGGAAATGATCGAGAAGCTCGTGGCCATGCAGAAGCAATGCAACAAGAGGTCTTTCCTCGACCGGCCCAAAGTGACGGTGAGTGTCGCCGCGCAACGCCACCTCCTTCGCACCGGCAGTGTTGCCAGCGCTCACCTCTCTGCGTCCCCCCCCCCCCCGCAGCCGTGGCCGCAGAGTCAGGACTTGCAGAACCGAGAAGTGCGTCAGCAGCGGTTCGCCCACTTCACCGAGCTGGCCATCATGTCGGTGCAGGAGATCGTGGATTTTGCCAAGCAGCTTCCTGGTTTCTTGGAGCTGACGCGGGAGGATCAGATCGCTCTACTGAAGACTTCGACCATCGAGATCATGCTGCTGGAGACGTCCCGGCGGTACAATCCCTCCATCGACAGCATCACCTTCCTGAAAGACTTCAGCTATAATAAGGAGGATTTTGCCAAAGCAGGGCTTCAGTTCGAATTCATCAATCCGATCTTTGAGTTCTCGAAAGGGATGAACGATCTGCATCTGGACGAGGCCGAATACGCCCTCCTCATTGCCATTAATATCTTCTCCGCAGATCGTCCCAACGTGCAGGATCACGACCTGGTGGAGCGGCTCCAGCAGCCGTACGTTGACCTCCTGCGCTCTTACATCATGATAAAGAGACCAAACGATCACCTGATGTTTCCCCGCATGCTGATGAAGCTGGTGAGCCTGCGCACGCTCAGCAGCGTCCACTCGGAGCAGGTTTTCGCCCTCCGCCTCCAGGACAAGAAGCTTCCGCCGCTGCTGTCTGAGATCTGGGACGTG------
LXR_zfish.  ---------------------------------------------------------------------------------------------------------------------------------------------------------------------------------------------------------------------------------------------------------------------------------ATG---GGGAATGAGGTGTGTAGTGTATGTGGAGACAAAGCATCTGGCTTTCATTACAATGTGCTGAGCTGTGAGGGCTGTAAAGGTTTCTTCAGACGCAGCGTGATCAAGGGAGCGCAGTACTCCTGCAAGAACTCTGGCCGCTGCGAGATGGACATGTACATGCGCCGCAAGTGTCAGCAGTGCCGCCTGCGCAAGTGCAGGGAGGCAGGCATGTTGGAGCAATGTGTGCTGTCAGAAGAGCAGATTCGACTAAAGAAGATGAAGAAACAGGAAGAAGAGACAGCTCGTACCTCTACAGTGGCGACA------CCGAGCCCTGCACCTGAGATGCCTCCGCTGGCTCCTGAACAGCAGGAGATGATCGAAAAGTTGGTGGCCATGCAGAAACAGTGCAACAAACGCTCTTTCATTGATCGGCCCAAAGTCACT------------------------------------------------------------------------CCA------------TGGCCACAGAGTCAGGACCCACAAAACCGAGAGGTTCGACAGCAGCGCTTTGCTCATTTCACAGAGCTGGCCATCATGTCAGTACAGGAGATTGTAGATTTTGCTAAACAGCTGCCCGGCTTCCTGGAGCTCACCCGAGAAGACCAGATCGCCCTACTCAAGACCTCAACCATAGAGATCATGCTGCTAGAGACTTCCAGACGTTATAACCCAGCGATTGACAGCATCACCTTTCTTAAAGACTTCACTTACAATAAAGAAGATTTTGCGAAAGCAGGGCTGCAGTTAGAGTTCATCAACCCCATCTTTGAGTTTTCAAAAGGCATGAATGACCTCCATCTGGACGAGGCAGAGTATGCTTTGCTCATCGCTATCAACATCTTCTCAGCAGACCGACCAAACGTGCAGGATCACGAGTTAGTGGAAAGACTACAGCAGCCATATGTGGACGCCCTCCACTCCTACATCAGAATAAAACGACCCAATGATCATCTGATGTTTCCTCGGATGCTGATGAAGCTGGTCAGCCTACGCACTTTGAGCAGCGTCCACTCAGAGCAAGTGTTTGCTCTGCGCCTCCAAGACAAAAAACTTCCACCTCTACTTTCTGAAATTTGGGATGTTCACGAA


   NR1H4 (FXR)  DBD -  298-538; LBD - 604-1488
   -------------------------------------------
FXR_human.  GGTGTTTTAACAGAACAAGTGGCAGGTCCTCTGGGACAGAACCTGGAAGTGGAACCATACTCGCAATACAGCAATGTTCAGTTTCCCCAAGTTCAACCACAGATTTCCTCGTCATCCTATTATTCCAACCTGGGTTTCTACCCCCAGCAGCCTGAAGAGTGGTACTCTCCTGGAATATATGAACTCAGGCGTATGCCAGCTGAGACTCTCTACCAGGGAGAAACTGAGGTAGCAGAGATGCCTGTAACAAAGAAGCCCCGCATGGGC---GCGTCAGCAGGGAGGATCAAAGGGGATGAGCTGTGTGTTGTTTGTGGAGACAGAGCCTCTGGATACCACTATAATGCACTGACCTGTGAGGGGTGTAAAGGTTTCTTCAGGAGAAGCATTACCAAAAACGCTGTGTACAAGTGTAAAAACGGGGGCAACTGTGTGATGGATATGTACATGCGAAGAAAGTGTCAAGAGTGTCGACTAAGGAAATGCAAAGAGATGGGAATGTTGGCTGAATGC------------TTGTTAACTGAAATTCAGTGTAAATCTAAGCGACTGAGAAAAAATGTGAAGCAGCATGCAGATCAGACCGTGAAT---GAAGAC---------------------------AGTGAAGGTCGTGACTTGCGACAAGTGACCTCGACAACAAAGTCATGCAGGGAGAAAACTGAACTCACCCCAGATCAACAGACTCTTCTACATTTTATTATGGATTCATATAACAAACAGAGGATGCCTCAGGAAATAACAAATAAAATTTTAAAAGAAGAATTCAGTGCAGAAGAAAATTTTCTCATTTTGACGGAAATGGCAACCAATCATGTACAGGTTCTTGTAGAATTCACAAAAAAGCTACCAGGATTTCAGACTTTGGACCATGAAGACCAGATTGCTTTGCTGAAAGGGTCTGCGGTTGAAGCTATGTTCCTTCGTTCAGCTGAGATTTTCAATAAGAAACTTCCGTCTGGGCATTCTGACCTATTGGAAGAAAGAATTCGAAATAGT---------------------------------------------------------------------------------------------------------GGTATCTCTGATGAATATATAACACCTATGTTTAGTTTTTATAAAAGTATTGGGGAACTGAAAATGACTCAAGAGGAGTATGCTCTGCTTACAGCAATTGTTATCCTGTCTCCAGATAGACAATACATAAAGGATAGAGAGGCAGTAGAGAAGCTTCAGGAGCCACTTCTTGATGTGCTACAAAAGTTGTGTAAGATTCACCAGCCTGAAAATCCTCAACACTTTGCCTGTCTCCTGGGTCGCCTGACTGAATTACGGACATTCAATCATCACCACGCTGAGATGCTGATGTCATGGAGAGTAAACGACCACAAGTTTACCCCACTTCTCTGTGAAATCTGGGACGTGCAG
FXR_chimp.  GGTGTTTTAACAGAACAAGTGGCAGGTCCTCTGGGACAGAACCTGGAAGTGGAACCATACTCGCAATACAGCAATGTTCAGTTTCCCCAAGTTCAACCACAGATTTCCTCGTCATCCTATTATTCCAACCTGGGTTTCTACCCCCAGCAGCCTGAAGAGTGGTACTCTCCTGGAATATATGAACTCAGGCGAATGCCAGCTGAGACTCTCTACCAGGGAGAAACTGAGGTAGCAGAGATGCCTGTAACAAAGAAGCCCCGCATGGGT---GCGTCAGCAGGGAGGATCAAAGGGGATGAGCTGTGTGTTGTTTGTGGAGACAGAGCCTCTGGATACCACTATAATGCACTGACCTGTGAGGGGTGCAAAGGTTTCTTCAGGAGAAGCATTACCAAAAACGCTGTGTACAAGTGTAAAAACGGGGGCAACTGTGTGATGGATATGTACATGCGAAGAAAGTGTCAAGAGTGTCGACTAAGGAAATGCAAAGAGATGGGAATGTTGGCTGAATGTATGTATACAGGCTTGTTAACTGAAATTCAGTGTAAATCTAAGCGACTGAGAAAAAATGTGAAGCAGCATGCAGATCAGACCATGAAT---GAAGAC---------------------------AGTGAAGGTCGTGACTTGCGACAAGTGACCTCGACAACAAAGTCATGCAGGGAGAAAACTGAACTCACCCCAGATCAACAGACTCTTCTACATTTTATTATGGATTCATATAACAAACAGAGGATGCCTCAGGAAATAACAAATAAAATTTTAAAAGAAGAATTCAGTGCAGAAGAAAATTTTCTCATTTTGACGGAAATGGCAACCAATCATGTACAGGTTCTTGTAGAATTCACAAAAAAGCTACCAGGATTTCAAACTTTGGACCATGAAGACCAGATTGCTTTGCTGAAAGGGTCTGCGGTTGAAGCTATGTTCCTTCGTTCAGCTGAGATTTTCAATAAGAAACTTCCGTCTGGGCATTCTGACCTATTGGAAGAAAGAATTCGAAATAGT---------------------------------------------------------------------------------------------------------GGTATCTCTGATGAATATATAACACCTATGTTTAGTTTTTATAAAAGTATTGGGGAACTGAAAATGACTCAAGAGGAGTATGCTCTGCTTACAGCAATTGTTATCCTGTCTCCAGATAGACAATACATAAAGGATAGAGAGGCAGTAGAGAAGCTTCAGGAGCCACTTCTTGATGTGCTACAAAAGTTGTGTAAGATTCACCAGCCTGAAAATCCTCAACACTTTGCCTGTCTCCTGGGTCGCCTGACTGAATTACGGACATTCAATCATCACCACGCTGAGATGCTGATGTCATGGAGAGTAAACGACCACAAGTTTACCCCACTTCTCTGTGAAATCTGGGACGTGCAG
FXR_rabbit  GGTGTACTAACAGAACAAGTGACAAGTCCTCTGGGACAGAATCTAGAAGTGGAACCTTACTCACAATACAACAATGTTCAGTTTCCCCAAGTTCAACCACAGATTTCATCATCATCCTATTATTCCAACCTGGGTTTCTACCCCCAGCAGCCAGAAGAGTGGTACTCTCCTGGAATATATGAACTCAGGCGAACGCCAGCTGACACTCTCTACCAGGGTGAGACTGAGGTAGCAGACATGCCTGTGCCAAAGAAGCCCCGCATGGGC---GCATCAGCAGGAAGAATAAAGGGGGATGAGCTGTGTGTTGTTTGTGGAGACAGAGCATCTGGATATCACTATAATGCACTGACCTGTGAGGGCTGCAAAGGTTTCTTCAGGAGAAGCATTACTAAAAATGCAGTGTACAAGTGTAAAAATGGGGGCAACTGTGTGATGGATATGTACATGCGAAGGAAGTGCCAAGAATGTCGACTAAGGAAATGCAAGGAGATGGGAATGTTGGCTGAATGC------------TTGTTAACTGAAATTCAGTGTAAATCGAAAAGACTGAGAAAAAATGTGAAGCAGCACACAGATCAGACCACTAAT---GATGAC---------------------------AGCGAAGGACCGGACTTGCGACAAGTGACGTCGACAACGAAGTCATGCAGGGAGAAAACTGAACTCACCCCAGACCAGCAGAATCTTCTACATTATATTACAGACTCGTATAACAAACAGAGGATGCCTCAAGAAGTAACAAATAAAATTTTAAAAGAAGAATTCAGTGCAGAAGAAAATTTTCTCATTTTAACAGAAATGGCTACTAGTCACGTACAGGTCCTCGTAGAGTTCACAAAAAAGTTGCCAGGGTTTCAGACCTTGGACCATGAAGATCAGATTGCTTTGCTGAAGGGGTCTGCGGTTGAAGCTATGTTCCTCCGTTCAGCTGAGATTTTCAATAAGAAACTTCCAGTTGGACATACTGACCTACTGGAGGAAAGAATTCGAAAGAGT---------------------------------------------------------------------------------------------------------GGTATTTCTGATGAATATATAACACCTATGTTTAGCTTTTACAAAAGTGTTGGGGAATTGAAAATGACTCAAGAAGAGTATGCACTTCTTACGGCAATTGTTATCCTCTCTCCAGATAGGCAATACATAAAAGACAGAGAGGCAGTAGAGAAACTTCAGGAGCCACTGCTCGACGTGCTGCAGAAGCTGTGCAAGATTCATCAGCCCGAGAATCCTCAACACTTCGCCTGCCTCCTGGGTCGCCTGACAGAGCTGCGGACGTTCAATCACCACCATGCGGAGATGCTGATGTCCTGGAGGGTCAACGACCACAAGTTCACCCCACTGCTCTGCGAAATCTGGGATGTGCAG
FXR_mouse.  GGTATGCTAACAGAACACGCGGCAGGCCCTCTGGGGCAGAATCTGGATTTGGAATCGTACTCCCCATACAACAATGTCCCGTTTCCTCAAGTTCAGCCACAGATTTCCTCCTCGTCTTACTATTCCAACCTGGGCTTCTACCCCCAACAACCGGAAGACTGGTATTCTCCTGGCATCTATGAACTCAGGCGAATGCCCGCTGAGACTGGGTACCAGGGAGAGACTGAGGTATCAGAGATGCCTGTGACAAAGAAGCCGCGAATGGCCGCGGCATCGGCAGGCAGAATAAAAGGGGATGAGCTGTGTGTTGTCTGTGGAGACAGGGCCTCTGGGTACCACTACAACGCGCTCACCTGTGAGGGCTGCAAAGGTTTCTTCCGAAGAAGCATTACCAAGAACGCCGTGTACAAGTGTAAGAACGGGGGCAACTGCGTGATGGACATGTACATGCGCAGGAAGTGCCAGGAGTGCCGGCTAAGGAAGTGCAGAGAGATGGGGATGTTGGCTGAATGT------------TTGTTAACTGAAATCCAGTGTAAATCTAAACGGCTAAGGAAAAATGTGAAGCAGCACGCTGATCAGACAGTGAATGAGGACGAC---------------------------AGCGAAGGGCGTGACTTGCGACAAGTGACCTCCACAACCAAGTTTTGCAGGGAGAAAACGGAACTCACGGCAGACCAGCAGACCCTCCTGGATTATATTATGGATTCGTACAACAAACAGAGAATGCCTCAGGAAATCACAAATAAAATCTTAAAAGAAGAATTTAGTGCAGAAGAAAATTTTCTCATATTAACAGAAATGGCAACCAGCCATGTACAGATTCTCGTAGAATTCACAAAAAAGCTTCCAGGGTTTCAGACACTGGACCACGAAGATCAGATTGCTTTGCTCAAAGGGTCCGCAGTGGAGGCCATGTTTCTTCGTTCGGCGGAGATTTTCAATAAGAAACTTCCTGCCGGACATGCAGACCTGTTGGAAGAAAGAATTCGAAAGAGT---------------------------------------------------------------------------------------------------------GGTATCTCTGATGAGTATATAACCCCGATGTTCAGTTTCTATAAAAGTGTTGGAGAACTCAAAATGACTCAGGAGGAGTACGCTCTGCTCACAGCGATCGTCATCCTCTCTCCAGACAGACAATACATCAAGGACAGAGAGGCGGTGGAGAAGCTGCAGGAGCCCCTGCTTGATGTGCTACAAAAGCTGTGCAAGATGTACCAGCCTGAGAACCCACAGCATTTCGCCTGCCTCCTGGGTCGCCTGACGGAACTCCGGACATTCAACCATCACCACGCTGAGATGCTGATGTCTTGGAGAGTGAATGATCACAAGTTCACCCCGCTCCTCTGTGAGATCTGGGATGTGCAG
FXR_rat...  GGAGTGCTAACAGAGCACGCGGCAGGTCCTCTGGGGCAGAATCTGGACTTGGAATCGTACTCCCCATACAACAATGTGCAGTTTCCTCAAGTTCAGCCACAGATCTCCTCCTCGTCCTATTATTCCAACCTGGGTTTCTACCCGCAACAACCGGAAGACTGGTACTCTCCTGGACTCTATGAACTCAGGCGAATGCCCACTGAGAGTGTGTACCAGGGAGAGACTGAGGTATCCGAGATGCCTGTGACAAAGAAGCCGCGAATGGCCGCCTCATCGGCGGGAAGAATAAAAGGGGATGAGCTGTGTGTGGTCTGCGGAGACAGGGCCTCTGGGTACCATTACAACGCGCTCACCTGCGAGGGCTGCAAAGGTTTCTTCCGAAGAAGCATCACCAAAAACGCCGTGTACAAGTGTAAGAACGGGGGCAACTGCGTGATGGATATGTACATGCGTCGGAAGTGCCAGGATTGCCGGCTAAGGAAGTGCAGAGAGATGGGAATGTTGGCTGAATGT------------TTGTTAACTGAAATTCAGTGTAAATCTAAACGGCTAAGGAAAAATGTGAAGCAGCATGCGGATCAGACAGTGAAT---GAGGAC---------------------------AGCGAAGGGCGTGACTTGCGGCAAGTGACCTCCACGACCAAGCTATGCAGGGAGAAAACTGAACTCACTGTAGACCAGCAGACCCTCCTGGATTATATTATGGACTCATACAGCAAACAGAGAATGCCACAGGAGATCACAAATAAAATCTTAAAAGAAGAATTTAGTGCAGAAGAAAATTTTCTCATATTAACAGAAATGGCTACCAGTCACGTACAGATTCTCGTAGAATTCACAAAAAGACTTCCAGGGTTTCAGACACTGGACCACGAAGACCAGATTGCTTTGCTCAAAGGGTCCGCAGTCGAGGCCATGTTCCTTCGTTCAGCGGAGATTTTCAATAAGAAACTTCCTGCCGGACACGCAGACCTGTTGGAAGAAAGAATTCGAAAGAGC---------------------------------------------------------------------------------------------------------GGCATCTCCGATGAGTACATAACCCCGATGTTTAGTTTCTATAAAAGTGTCGGGGAGCTGAAAATGACCCAGGAAGAGTACGCTCTGCTCACAGCAATTGTCATCCTCTCTCCAGACAGACAATACATAAAGGATAGAGAGGCAGTGGAGAAGCTTCAGGAGCCTCTGCTCGATGTCCTACAAAAACTCTGCAAGATCTACCAGCCCGAGAACCCTCAGCATTTCGCCTGCCTCCTGGGTCGCCTGACAGAACTCCGGACATTCAACCATCACCACGCTGAGATGCTGATGTCTTGGAGGGTGAATGACCACAAGTTCACCCCGCTCCTCTGTGAGATCTGGGATGTGCAG
FXR_hamste  GGTGTGTTAACAGAACAAGAGGCAGGCGCTCTGGGACAGAACCTGGATTTGGAGGCGTATTCACCATACAGCAATGTCCAGTTCCCTCAAGTTCAACCACAGATTTCCTCATCCTCCTATTATTCCAACCTGGGTTTCTACCCCCAGCAGCCGGAAGAGTGGTACTCTCCTGGAATCTATGAACTCAGGCGAATGCCAGCAGAGACTGTGTACCAGGGAGAGACTGAGGTATCAGAGATGCCTGTGACAAAGAAGCCCCGAATGGCCACAGCAGCAGCGGGAAGAATAAAGGGGGATGAGCTGTGTGTTGTCTGTGGGGACAGAGCCTCAGGGTACCACTACAACGCGCTCACCTGCGAGGGTTGCAAAGGTTTCTTCAGAAGAAGCATAACCAAAAATGCCGTGTACAAGTGTAAAAACGGGGGCAGCTGTGTGATGGACATGTACATGCGACGGAAGTGCCAGGAGTGCCGGCTGAGGAAGTGCAAAGAGATGGGGATGTTGGCTGAATGT------------TTATTAACTGAAATTCAGTGCAAATCTAAACGACTAAGAAAAAACGTGAAGCAGCATGCAGATAAGACTGTGAAC---GAGGAC---------------------------AGAGAAGGGCGTGACTTGCGGCAAGTGACCTCCACGACCAAGTCATGCAGGGAGAAAACTGAACTCACCCCAGATCAGCAGAACCTTCTGGATTATATTACAGATTCATATAGCAAACAAAGAATGCCTCAGGAGATAACAAATAAAATCTTAAAAGAAGAATTTAGTGCAGAAGAAAACTTTCTCATATTGACAGAAATGGCTACCAGTCACGTACAGGTTCTTGTAGAATTCACAAAGAAGCTTCCAGGGTTTCAGACATTGGACCATGAGGATCAGATCGCATTGCTGAAAGGGTCTGCAGTTGAAGCCATGTTCCTCCGCTCTGCAGAGATTTTTAATAAGAAACTTCCTGCCGGACATGCAGATCTGTTGGAAGAAAGAATTCGAAACAGT---------------------------------------------------------------------------------------------------------GGCATCTCTGCTGAGTACATAACTCCGATGTTCAGTTTTTATAAAAGTATTGGGGAGCTGAAAATGACTCAGGAAGAGTACGCTCTGCTGACGGGCATCGTCATCCTCTCTCCAGACAGGCAATACATAAAGGATAGGGAGGCGGTGGAGAGGCTTCAGGAGCCGCTGCTTGAGGTACTGCAGAAGCTGTGCAAGATTTACCAGCCCGAGAACCCTCAGCATTTTGCCTGTCTCCTGGGTCGCTTGACGGAACTTCGGACCTTCAACCATCACCACGCAGAGATGCTGATGTCCTGGAGGGTGAATGATCACAAGTTCACCCCGCTCCTCTGTGAGATCTGGGATGTGCAA
FXR_chicke  GGCATTCTTTCAGAGCCAATGAGTTCTCCAGTG---CAAGAGGCAGATGTTTCACCTTACACACAGTACAACAGTGTGCCATTTCCCCAAGTTCAGCCTCAGATTTCATCACCACCTTATTACTCCAACCTGGGCTTCTACCCTCCACAGCATGAGGAATGGTATTCCCCTGGGATGTACGAGCTCAGGAGAATACCCTCAGAGACCTTTTTCACAAGAGAGACAGAGATAATGGATATCCCTGCAGCCAAAAAGCCTAGACTGGGC---CACTCCACGGGAAGAATGAAAGGAGAAGAGCTCTGTGTGGTCTGTGGTGACAAAGCCTCTGGGTACCACTACAATGCTCTCACTTGTGAAGGATGCAAAGGGTTCTTCAGAAGAAGCATCACAAAAAATGCAGTGTACAAGTGTAAAAATGGAGGCAACTGTGAGATGGACATGTACATGAGGAGGAAGTGCCAAGAGTGCCGTCTAAGGAAATGCAAGCAAATGGGCATGTTGGCTGAATGT------------CTGTTAACAGAAATACAATGCAAGTCAAAAAGGCTACGGAAAAATGTGAAACAGCTCCCAGATCAGACAGTCAAT---GAAGAT---------------------------AATGAAGGCCATGACATGAAGCAAGTGACATCTACAACTAAAATGTATAGGGAGAAAGTAGAATTTACCCCAGAACAGCAGAACCTTCTTGATTACATCATGGATTCATACAGCAAACAACAAATACCTCAGGAGGTGTCAAAAAAGCTGTTACATGAGGAATTCAGTGCTGAAGGAAATTTTCTGATTTTAACAGAAATGGCTACCAGTCATGTACAGGTTCTTGTGGAATTCACTAAAAAACTACCAGGTTTCCAAACCCTTGACCATGAAGATCAGATTGCTTTGCTGAAGGGCTCAGCAGTAGAAGCCATGTTCCTCCGTTCAGCTGAGATCTTCAGTAGGAAACTTCCCACAGGACATACTGTCCTTCTAGAAGAAAGAATTCGTAATAGT---------------------------------------------------------------------------------------------------------GGTATCTCAGACGAATTCATAACTCCCATGTTTAATTTTTATAAAAGTATTGGAGAGCTGAAGATGACACAGGAGGAATATGCACTGCTCACAGCAATAGTGATCCTGTCTCCAGACCGACAATACATAAAGGACAGAGAGTCAGTGGAAAGGCTTCAGGAGCCGCTGCTGGATATCCTGCAGAAGTTCTGCAAGCTGCACCACCCGGACAACCCGCAGCACTTTGCGTGCCTCCTGGGCCGCCTCACCGAGTTACGGACGTTTAACCACCACCACGCAGAGATGCTGATGTCCTGGAGAGTGAACGACCACAAATTCACCCCCCTCCTCTGCGAGATCTGGGATGTGCAG
FXR_fugu..  ---------------------------------------------------------------------------------------------------------------------------------------------------------------------------------------------------------------------------------------------------------------------ATGTCA------CAGGCAGGACGGGTCAAAGGGGAAGAACTGTGTGTCGTGTGTGGGGACAAAGCGTCTGGATACCACTATAACGCTCTTACCTGTGAGGGATGTAAAGGTTTCTTCCGGCGGAGCATTACAAAGAATGCCGTGTATAAATGCAAGAGCGGTGGGAACTGTGAGATGGACATGTACATGCGCAGGAAATGCCAGGAGTGTCGGCTGCGGAAGTGCAAGGAGATGGGCATGCTGGCTGAATGC------------CTCTTGACAGAGATCCAGTGTAAATCAAAAAGGCTACGAAAGAACACCAAAGCCTCCCCGGAACAGTCGACCGGA---GATGAGACAGAAGCCGGAGACTACGGGGATGGC------------------AAACACGTCTCCTCCACCACTAAACCATCAAAGAAAAAGGTTTCATTCACCAAAGAGCAGCAGGCGCTCATGAAAGTCATCATAGATGCTTACAACAAACATCAAATTCCTCAAGACGTGGCAAAGAAACTGCTCCAAGACAAGTACAGCACCGAGGAAAACTTCCTGCTGCTGACGGAAATGGCAACAAGTCAAGTTCAAGTTCTGGTGGAGTTCACCAAAAATATTCCCGGCTTCCTCTCTCTGGATCGCGAGGACCAGATCGCTCTGCTGAAGGGTTCGGCTGTGGAAGCCATGTTCCTGCGCTCAGCTCAGGCTCTGAACAAAAAGATGCCCATCGGACACACAGAAGTTCTGGAGGAGAGGATCCGCAAAAGTGAATGGGGCAAAATCCAGTCAGTCCAGTCAAAACAGGCTTTTAATTTATTCCAGTGGTTTTCCTTTTTATCTATTAGAGGTGTCATTATGTCAACCAGGTGGGACAGTATCTCAGAGGAATTCATCAAACCCATGTTCAACTTTTACAAAAGCATCGGAGAACTCCACATGGTGCTGGAGGAACAGGCTCTTCTCACCACCATCACCATCCTGACACCAGACCGACCTTATGTTAAGGATCAGCCAGCTGTTGAGCGTCTCCAGGAGACTGCACTGGACCTGCTGAGGAAGATGTGCGTTCTCCACCATCCCCAGGAGCCACAGTACTTCGCCCGTCTCCTGGGCCGCCTGACGGAGCTGAGGACGCTCAGCCACTACCACGCCGAGATGCTCGCGTCCTGGAGAGTGAACGACCACAAGTTTACCCCGCTGCTTTGTGAGATCTGGGATGTGCAG
FXR_zfish.  ---------------------------------------------------------------------------------------------------------------------------------------------------------------------------------------------------------------------------------------------------------------------------------------------------------------------------------------------------------------------------------------------------------------------------------------------------ATGGACATGTACATGCGAAGAAAATGCCAGGAGTGTCGACTCAGGAAGTGCAAAGAGATGGGCATGCTTGCGGAATGC------------TTGTTAACAGAAATCCAGTGCAAATCCAAACGTCTGAGGAAAAACACGAAAGCCTCGTCTGACGAAAGTATAGGG---GATGAT------GTTGTTGATAGTAGAGATCCT------------------AAACAGGTTGTATCTACCACTAAACCCTCCAAGGAAAATATAGAACTGAGCCAAGACCAGCAGGCTTTGATTAATTATATCGTTGACGCTCACAACAAACATCGCATTCCTCATGATATGGCCAAAAAACTGCTCCAAGAGCAATTTAATGCTGAAGAAAACTTCCTTCTGCTAACAGAAATGGCCACTAGTCATGTGCAGGTGCTGGTGGAGTTCACCAAAAACATCCCAGGTTTTCAGTCTCTGGATCATGAAGACCAGATCGCTTTATTAAAAGGTTCTGCAGTAGAGGCCATGTTTCTGCGTTCAGCCCAAGTCTTCAGCAAGAAACTGCCCAACGGACACACTGAGGTGCTGGAAGACAGGATCAGAAGAAGT------GGAGTAGATGAAAACATGTTAGACCAGATTGCTTTCATAATACAACCA------AAACTCGAATGCATTCAACACCCACTAAAACCACCGGCAGTTGCATGGATTTCTGAGGAGTTTATCACGCCCATGTTTAACTTCTATAAAAGCATCGGAGAGCTGCAGATGATGCAGGAGGAACATGCTTTACTCACCGCCATTACGATTCTATCACCAGATAGACCATATGTGAAAGACCAGCAGGCGGTGGAACGTCTGCAGGAGCCCATGCTGGAGGTGCTGAGGAAGATCTGTAAACTACAGCACCCCCAGGAGCCCCAGCATTTTGCACGACTTCTTGGTCGACTGACTGAGCTTCGCACCCTCAACCACCACCATGCTGAAATGCTGGAATCATGGCGCATGAGTGACCACAAGTTTAACCCCCTCCTCTGTGAGATCTGGGATGTTCAG


   NR1I1 (VDR)  DBD - 169-399; LBD 634-1500
   ----------------------------------------
VDR_human.  ------------------------------------------------------------------------------------------------ATGGAGGCAATGGCGGCCAGCACTTCCCTGCCTGACCCT---GGAGACTTTGACCGG------AACGTGCCCCGGATCTGTGGGGTGTGTGGAGACCGAGCCACTGGCTTTCACTTCAATGCTATGACCTGTGAAGGCTGCAAAGGCTTCTTCAGGCGAAGCATGAAGCGGAAGGCACTATTCACCTGCCCCTTCAACGGGGACTGCCGCATCACCAAGGACAACCGACGCCACTGCCAGGCCTGCCGGCTCAAACGCTGTGTGGACATCGGCATGATGAAGGAGTTCATTCTGACAGATGAGGAAGTGCAGAGGAAGCGGGAGATGATCCTGAAGCGGAAGGAGGAGGAGGCCTTGAAGGACAGTCTGCGGCCCAAGCTGTCTGAGGAG------------CAGCAGCGCATCATTGCCATACTGCTGGACGCCCACCATAAGACCTACGACCCCACCTACTCCGACTTCTGCCAGTTCCGGCCTCCAGTTCGTGTGAATGATGGTGGAGGGAGCCATCCTTCCAGGCCCAACTCCAGACACACTCCCAGCTTCTCTGGGGACTCCTCCTCCTCC------TGCTCA------------------------------------------------------------------------------------------------GATCACTGTATCACCTCTTCAGACATGATGGACTCGTCCAGCTTCTCCAATCTGGATCTGAGTGAAGAAGATTCAGATGACCCTTCTGTGACCCTAGAGCTGTCCCAGCTCTCCATGCTGCCCCACCTGGCTGACCTGGTCAGTTACAGCATCCAAAAGGTCATTGGCTTTGCTAAGATGATACCAGGATTCAGAGACCTCACCTCTGAGGACCAGATCGTACTGCTGAAGTCAAGTGCCATTGAGGTCATCATGTTGCGCTCCAATGAGTCCTTCACCATGGACGACATGTCCTGGACCTGTGGCAACCAAGACTACAAGTACCGCGTCAGTGACGTGACCAAAGCCGGACACAGCCTGGAGCTGATTGAGCCCCTCATCAAGTTCCAGGTGGGACTGAAGAAGCTGAACTTGCATGAGGAGGAGCATGTCCTGCTCATGGCCATCTGCATCGTCTCCCCAGATCGTCCTGGGGTGCAGGACGCCGCGCTGATTGAGGCCATCCAGGACCGCCTGTCCAACACACTGCAGACGTACATCCGCTGCCGCCACCCGCCCCCGGGCAGCCACCTGCTCTATGCCAAGATGATCCAGAAGCTAGCCGACCTGCGCAGCCTCAATGAGGAGCACTCCAAGCAGTACCGCTGCCTCTCCTTCCAGCCTGAGTGCAGCATGAAGCTAACGCCCCTTGTGCTCGAAGTGTTTGGCAATGAGATCTCC
VDR_chimp.  ------------------------------------------------------------------------------------------------ATGGAGGCAATGGCGGCCAGCACTTCCCTGCCTGACCCT---GGAGACTTTGACCGG------AATGTGCCCCGGATCTGTGGGGTGTGTGGAGACCGAGCCACTGGCTTTCACTTCAATGCTATGACCTGTGAAGGCTGCAAAGGCTTCTTCAGGCGAAGCATGAAGCGGAAGGCACTATTCACCTGCCCCTTCAATGGGGACTGCCGCATCACCAAGGACAACCGGCGCCACTGCCAGGCCTGCCGGCTCAAACGCTGTGTGGACATCGGCATGATGAAGGAGGTCATCCTGACAGATGAGGAAGTGCAGAGGAAGCGGGAGATGATCCTGAAGCGGAAGGAGGAGGAGGCCTTGAAGGACAGTCTGCGGCCCAAGCTGTCTGAGGAG------------CAGCAGCGCATCATTGCCATACTGCTGGACGCCCACCATAAGACCTACGACCCCACCTACTCCGACTTCTGCCAGTTCCGG---------------------------------------------------------------------------------------------------------------------------------------------------------------------------------------------------------------------------------------------------------------------------------------------------------------------------------------------------------------------------------------------------------------------------------------------------------------------------------------------------------------------------------------------------------------------------------------------------------------------------------------------------------------------------------------------------------------------------------------------------------------------------------------------------------------------------------------------------------------------------------------------------------------------------------------------------------
VDR_tamari  ------------------------------------------------------------------------------------------------ATGGAGGCAATGGCGGCCAGCACTTCCCTGCCTGACCCT---GGAGACTTCGACCGG------AATGTGCCCCGGATCTGTGGGGTGTGTGGAGATCGAGCCACGGGCTTTCACTTCAATGCTATGACCTGTGAAGGCTGCAAAGGCTTCTTCAGGCGAAGCATGAAGCGGAAGGCACTATTCACCTGCCCTTTCAACGGGGACTGCCGCATCACCAAGGACAACCGGCGCCACTGCCAGGCCTGCCGGCTCAAACGCTGTGTGGACATCGGCATGATGAAGGAGTTCATCCTGACAGATGAGGAGGTGCAGAGGAAGCGGGAGATGATCCTGAAGCGGAAGGAGGAGGAGGCCTTGAAGGACAGTCTGCGGCCCAAGCTGTCCGAGGAG------------CAGCAGCGCATCATTGCCATCCTGCTGGACGCCCACCATAAGACCTACGACCCCACCTACTCCGACTTCTGCCAGTTCCGGCCTCCAGTTCGTGTGAATGATGGTGGAGGGAGCCATCCTTCCAGGCCCAACTCGAGACACACTCCCAGCTTCTCTGGGGACTCCTCCTCCTGC------TGCTCA------------------------------------------------------------------------------------------------GATCACTATATCACCTCTCCAGACATGATGGACTCGTCCAGCTTCTCCAACCTGGATCTGAGTGAAGAAGATTCAGATGACCCTTCTCTGACTCTAGAGCTGTCCCAGCTTTCCATGCTGCCCCACCTAGCTGACCTGGTCAGTTACAGCATCCAGAAGGTCATTGGCTTTGCTAAGATGATCCCAGGATTCAGAGACCTCACCTCTGAGGACCAGATAGTGCTGCTGAAGTCAAGTGCCATTGAGGTCATCATGTTACGCTCCAATGAATCCTTCACCATGGACGACATGTCCTGGACCTGTGGCAACCCGGACTACAAGTACCGCATCAGTGACGTGACCAAAGCCGGACACAACCTGGAGCTGATTGAGCCCCTCATCAAGTTCCAGGTGGGACTGAAGAAGCTGAATTTGCATGAGGAGGAGCATGTTCTGCTCATGGCCATCTGCATCGTCTCCCCAGATCGTCCCGGGGTGCAGGATGCCGCGCTGATCGAGGCCATCCAGGACCGCCTGTCCAACACGTTGCAGACCTACATCCGCTGCCGCCACCCACCCCCGGGCAGCCACCTGCTCTATGCCAAGATGATCCAGAAGCTGGCCGACTTGCGCAGCCTCAATGAGGAGCACTCCAAGCAGTACCGCTGCCTCTCCTTCCAGCCTGAGAGCAGCATGAAGCTCACGCCCCTCGTGCTCGAAGTGTTTGGCAATGAAATCTCC
VDR_mouse.  ------------------------------------------------------------------------------------------------ATGGAGGCAATGGCAGCCAGCACCTCCCTGCCTGACCCT---GGTGACTTTGACCGG------AATGTGCCTCGGATCTGTGGAGTGTGTGGAGACCGAGCCACGGGCTTCCACTTCAACGCTATGACCTGTGAAGGCTGCAAGGGTTTCTTCAGGCGGAGCATGAAGCGCAAGGCCCTGTTCACCTGCCCCTTCAATGGAGATTGCCGCATCACCAAGGACAACCGGCGACACTGCCAGGCCTGCCGGCTCAAACGCTGCGTGGACATTGGCATGATGAAGGAGTTCATCCTCACAGATGAGGAGGTGCAGCGTAAGCGAGAGATGATCATGAAGAGGAAGGAGGAAGAGGCCTTGAAGGACAGTCTGAGGCCCAAGCTGTCTGAGGAG------------CAACAGCACATTATCGCCATCCTGCTCGATGCCCACCACAAGACCTACGACCCCACCTATGCCGACTTCCGGGACTTCCGGCCTCCAATTCGTGCAGACGTAAGTACAGGGAGCTATTCTCCAAGGCCC------------ACACTCAGCTTCTCCGGAGACTCCTCCTCA---------AACTCT------------------------------------------------------------------------------------------------GATCTGTACACCCCCTCACTGGACATGATGGAACCGGCCAGCTTTTCCACGATGGATCTGAATGAAGAAGGCTCCGATGACCCCTCTGTGACCCTGGACCTGTCTCCGCTCTCCATGCTGCCCCACCTGGCTGATCTTGTCAGTTACAGCATCCAAAAGGTCATCGGCTTTGCCAAGATGATCCCTGGCTTCAGGGACCTCACCTCTGATGACCAGATTGTCCTGCTTAAGTCAAGTGCCATTGAGGTGATCATGTTGCGCTCCAACCAGTCTTTTACCTTGGATGACATGTCCTGGGACTGTGGCAGCCAAGACTACAAATATGACATCACTGATGTCTCCAGAGCTGGGCACACCCTGGAGCTGATCGAACCCCTCATAAAGTTCCAGGTGGGGCTGAAGAAGCTGAACCTCCATGAGGAAGAACATGTGCTGCTCATGGCCATCTGCATTGTCTCCCCAGACCGACCTGGGGTACAGGATGCTAAGCTGGTTGAAGCCATTCAGGACCGCCTATCCAACACACTGCAGACCTACATCCGCTGCCGCCACCCGCCCCCGGGCAGCCACCAGCTCTACGCCAAGATGATCCAGAAGCTGGCTGACCTGCGAAGCCTCAATGAGGAGCACTCCAAACAGTACCGTTCCCTCTCCTTCCAGCCGGAGAACAGCATGAAGCTCACACCCCTTGTGCTAGAGGTGTTCGGCAATGAGATCTCC
VDR_rat...  ------------------------------------------------------------------------------------------------ATGGAGGCAACAGCGGCCAGCACCTCCCTGCCCGACCCT---GGTGACTTTGACCGG------AACGTGCCCCGGATCTGTGGAGTGTGTGGAGACCGAGCCACAGGCTTCCACTTCAATGCTATGACCTGTGAAGGCTGCAAAGGTTTCTTCAGGCGGAGCATGAAGCGGAAGGCCCTGTTCACCTGTCCCTTCAATGGAGATTGCCGCATCACCAAGGACAACCGGCGACACTGCCAGGCCTGCCGGCTCAAACGCTGTGTGGACATCGGCATGATGAAGGAGTTCATCCTGACAGATGAGGAGGTACAGCGTAAGAGGGAGATGATAATGAAGAGAAAAGAGGAAGAGGCCTTGAAGGACAGTCTGAGGCCCAAGCTATCTGAAGAA------------CAACAGCACATCATAGCCATCCTGCTGGACGCCCACCACAAGACCTATGACCCCACCTACGCTGACTTCAGGGACTTCCGGCCTCCAGTTCGTATGGACGGAAGTACAGGGAGCTATTCTCCAAGGCCC------------ACACTCAGCTTCTCCGGGAACTCCTCCTCCTCC------AGCTCT------------------------------------------------------------------------------------------------GACCTGTACACCACCTCACTAGACATGATGGAACCATCCGGCTTTTCCAACCTGGATCTGAACGGAGAGGATTCTGATGACCCGTCTGTGACTCTGGACCTGTCTCCTCTCTCCATGCTGCCCCACCTGGCTGACCTTGTCAGTTACAGCATCCAAAAGGTCATCGGCTTTGCCAAGATGATCCCAGGATTCAGGGATCTCACCTCCGATGACCAGATTGTCCTGCTTAAGTCAAGCGCCATTGAGGTGATCATGTTACGCTCCAACCAGTCTTTCACCATGGATGATATGTCCTGGGACTGTGGCAGCCAGGACTACAAGTACGACGTCACCGATGTCTCCAAAGCTGGGCACACCCTGGAGCTGATCGAGCCCCTCATAAAGTTCCAGGTGGGGCTGAAGAAGCTGAACTTACATGAGGAAGAGCATGTCCTTCTCATGGCCATCTGCATTGTCTCCCCGGACCGACCTGGGGTCCAGGACGCCAAGCTGGTGGAAGCCATTCAGGACCGCCTATCCAACACGCTGCAGACCTACATCCGCTGCCGCCACCCGCCCCCAGGCAGCCACCAGCTCTATGCCAAGATGATCCAGAAACTGGCCGACCTGCGGAGCCTCAACGAGGAACACTCCAAACAATACCGCTCCCTCTCCTTCCAGCCCGAGAATAGCATGAAGCTCACACCCCTTGTGCTGGAGGTGTTCGGCAATGAGATCTCC
VDR_quail.  ---------------------ATGGTCTCCATCTCTGCATCGGGGGGGTACGCCATGCCCTGCTGCTGTGAGTCCCAGGAGCTGCAGAGCTCAGACATGGAGACACCTGCAGTAGGAACG------------CCC------GAATTCGACCGC------AACGTGCCCCGAATCTGTGGGGTCTGTGGGGACAGAGCCACTGGATTCCACTTCAACGCCATGACCTGCGAGGGCTGCAAGGGCTTCTTCAGGAGAAGCATGAAGAGGAAAGCCATGTTCACGTGTCCGTTCAGCGGGGACTGCAAAATCACCAAGGACAACCGGCGGCACTGCCAGGCCTGCAGGCTGAAACGCTGCGTGGACATCGGGATGATGAAGGAGTTCATCCTGACGGATGAGGAGGTGCAGAGGAAGCGTGAGATGATCCTGAAGCGCAAAGAGGAGGAAGCTCTGAAGGAGAGCCTGAAGCCCAAGCTGTCAGAGGAG------------CAGCAGAAAGTCATCAACATCCTCCTCGAGGCCCATCACAAAACCTTCGACACCACATACTCTGACTTCAACAAGTTTCGGCCCCCTGTGAGAAGCAAATTCAGC---AGCAGTACAGCAACGCACTCCTCCTCCGTCGTGTCCCAGGACTTCTCCTCGGAGGACTCCAATGATGTTTTTGGTTCC------------------------------------------------------------------------------------------------GATGCCTTCGGTGCATTCCCAGAGCCCATGGAGCCCCAAATGTTTTCCAACCTGGACCTCTCCGAGGAGAGCGATGAGAGCCCCTCCATGAACATCGAGCTGCCCCACCTCCCCATGCTCCCACACCTGGCTGACCTGGTCAGTTACAGCATACAGAAAGTGATCGGCTTTGCCAAAATGATCCCTGGATTCAGGGATCTGACTGCAGAGGACCAAATTGCCCTGCTGAAATCCAGCGCCATCGAGGTGATCATGCTGCGCTCCAACCAGTCCTTCACCATGGAGGACATGTCATGGACCTGTGGAAGCAATGACTTCAAGTACAAAGTCAGTGATGTCACCCAAGCTGGTCACAGCATGGACCTCCTCGAGCCACTCGTGAAGTTCCAGGTGGGCTTGAAGAAGCTGAACCTTCACGAAGAAGAGCATGTGCTCCTCATGGCCATCTGTATCCTGTCCCCAGATCGACCCGGCGTTCAGGACACGTCTCTGGTGGAGTCCATCCAGGACCGTCTCTCTGACACCCTCCAGACCTACATCCGCTGCAGACACCCCCCTCCTGGCAGCCGCTTGCTGTATGCCAAGATGATCCAGAAGCTGGCCGACCTACGCAGCCTGAACGAGGAGCACTCCAAGCAGTACCGCTGCCTCTCCTTCCAGCCCGAGCACAGCATGCAGCTCACCCCTTTAGTGCTCGAGGTCTTTGGCAACGAGATCTCC
VDR_chicke  ---------------------ATGTCTGAGCTCCGGGGCTCCTGGGACGAACAGCAGCAGAGCATGGCGTAC---------CTCCCCGACGCAGACATGGACACCGTGGCTGCCAGCACGTCCCTCCCCGACCCGGCCGGCGACTTCGACCGC------AACGTGCCCCGAATCTGCGGGGTCTGCGGGGACAGAGCCACCGGCTTCCACTTCAACGCCATGACCTGCGAGGGCTGCAAGGGCTTCTTCAGGAGAAGCATGAAGAGGAAAGCGATGTTCACCTGTCCGTTCAACGGGGACTGCAAAATCACCAAGGACAACCGGCGGCACTGCCAGGCCTGCCGGCTGAAGCGCTGCGTGGACATTGGGATGATGAAGGAGTTCATCCTGACGGACGAGGAGGTGCAGAGGAAGCGTGAGATGATCCTGAAGCGCAAAGAGGAGGAAGCGCTGAAGGAGAGCCTGAAGCCCAAACTGTCGGAGGAG------------CAGCAGAAAGTCATCGACACCCTCCTGGAGGCCCACCACAAAACCTTCGACACCACATACTCCGACTTCAACAAGTTTCGGCCCCCCGTGAGAAGCAAATTCAGC---AGCAGGATGGCAACGCACTCCTCCTCCGTCGTGTCCCAGGACTTCTCCTCGGAGGACTCCAACGATGTCTTTGGCTCC------------------------------------------------------------------------------------------------GATGCCTTCGCTGCATTCCCAGAGCCCATGGAGCCCCAGATGTTTTCCAACCTGGACCTCTCCGAGGAGAGCGATGAGAGCCCCTCCATGAACATCGAGCTGCCCCACCTCCCCATGCTCCCGCACCTGGCCGACCTGGTCAGCTACAGCATACAGAAAGTGATCGGCTTCGCCAAGATGATCCCCGGATTCAGGGATCTGACGGCAGAGGATCAGATTGCCCTGCTGAAATCCAGCGCCATCGAGGTGATCATGCTGCGCTCCAACCAGTCCTTCACCATGGAGGACATGTCCTGGACCTGCGGAAGCAATGACTTCAAGTACAAAGTCAGCGATGTCACCCAAGCCGGACACAGCATGGACCTCCTGGAGCCGCTCGTGAAGTTCCAGGTGGGCTTAAAGAAGCTGAACCTTCACGAAGAAGAGCACGTGCTGCTCATGGCCATCTGCATCCTGTCCCCAGATCGGCCCGGCGTTCAGGACACCTCCCTGGTGGAGTCCATCCAGGACCGCCTCTCGGACATCCTCCAGACCTACATCCGCTGCAGGCACCCCCCCCCCGGCAGCCGCCTGCTGTACGCCAAGATGATCCAGAAGCTGGCCGACCTGCGCAGCCTCAACGAGGAGCACTCCAAGCAGTACCGCTGCCTCTCCTTCCAGCCCGAGCACAGCATGCAGCTCACGCCTCTGGTGCTCGAGGTCTTCGGCAACGAGATCTCC
VDR_xenopu  ------------------------------------------------------------------------------------------------ATGGAATTCATGGCGGCCACAACATCCATCGCTGACACTGACATGGAGTTTGATAAA------AACGTCCCTCGCATATGCGGAGTCTGTGGGGACAAAGCTACCGGTTTCCACTTCAATGCCATGACATGTGAGGGCTGCAAAGGATTTTTCAGGAGAAGCATGAAAAGGAAGGCTATGTTCACGTGCCCATTTAATGGTGACTGCAGGATAACTAAAGACAACAGGCGACACTGCCAATCATGCCGGCTGAAGCGCTGCGTGGATATTGGCATGATGAAGGAGTTTATTTTGACAGATGAAGAAGTCCAAAGGAAGAGGCAGATGATAAATAAACGCAAATCAGAGGAAGCACTGAAAGAGTCCATGAGACCCAAAATTTCAGATGAG------------CAACAAAAAATGATTGATATACTTTTGGAAGCTCATCGGAAAACCTTTGACACAACTTATTCAGATTTTAATAAGTTCAGGCCACCCGTGAGGGAAAATGTAGATCCCTTTAGAAGGATCACTAGATCATCATCTGTTCACACACAAGGCTCTCCATCAGAGGATTCT---GATGTCTTCACATCTTCTCCAGATTCATCTGAGCATGGATTTTTTTCTGCTTCACTCTTTGGTCAGTTTGAATATTCCTCT---ATGGGTGGGAAATCTGGTGAGCTATCC------------------------------------------------------------------------------------------------------------------ATGCTTCCTCACATTGCAGACCTTGTTAGTTACAGCATACAGAAGATTATTGGATTTGCCAAGATGATACCTGGATTCAGAGACCTTATTGCAGAAGACCAAATTGCCCTGCTGAAGTCGTCTGTTATTGAAGTCATAATGCTACGATCAAATCAATCGTTTTCTTTGGATGATATGTCATGGACTTGTGGCAGTGAAGACTTCAAATACAAAGTTGATGATGTGACTCAAGCTGGTCATAACATGGAGCTTTTGGAGCCTCTTGTAAAGTTCCAGGTTGGCTTAAAAAAACTGGACCTTCACGAAGAAGAGCATGTTCTCTTGATGGCCATCTGCATTCTCTCTCCAGATCGCCCGGGTTTGCAGGACAAAGCCTTAGTTGAATCAATTCAGGATCGTCTTTCCTCTACTCTTCAGACTTACATTCTTTGTAAACATCCACCACCGGGGAGTCGTCTCCTATATGCTAAAATGATCCAGAAACTGGCCGATCTCCGCAGCCTAAATGAAGAGCATTCCAAACAGTACCGTTCCATCTCCTTCTTGCCGGAGCACAGCATGAAGCTCACTCCACTTATGTTAGAAGTGTTTAGCGATGAAATCCCT
VDR_lampre  ------------------------------------------------------------------------------------------------ATGATGGCCACTCAGAACATGACGGTGAGCACTTCCAACGCTCTTGAGGACGACGAGGAGGGCGGCGTGCCCAAGGTGTGCGGCGTGTGTGGAGACAAGGCCACGGGGTACCACTTCAATGCCATGACCTGTGAAGGATGCAAGGGCTTCTTCAGGAGGAGCATGAAGAGGAGTGCTTCCTTCACTTGTCCATTTGAAGGGAAGTGCAACATCACCAAGGACAACCGCCGGCACTGCCAAGCATGCCGCCTAAAGCGCTGCCGGGATATTGGCATGATGAAAGAGTTGATCATGACAGAGGAGGAAGTGCAGAGGAAAAAAGAGATAATAATGAAGAGAAAGCTTGAAGACTCTGCGCGTGAAGTCCATACGCCCCAGCTGTTGGAGGAG------------CAGGAGCGGCTGATAGCAACGCTCATCGAAGCTCACAGGAAGACCTACGATGCTTCTTATTCCGATTTCTCACAATTCCGGCCACCCAAGAGAGGTGATGGCAGTCCTGAATGTAGAAATGCTACCAACCCTTTCCTGATGTCCCTGCTCAAC------TCAGATATGGACGAGCTTCCCAAAGCTTCTGCAAGTGGT------------------------------------------------------GCAGAGGCCGCAGCGGGTGACGAGCTCTCC------------------------------------------------------------------------------------------------------------------ATGCTGCCCCATCTGGCCGATCTTGTCAGTTACAGCATTCAGAAAGTCATCGGCTTTGCCAAGATGATCCCTGGTTTCAAAGAGCTGTGCACGGAGGATCAGATTTCCCTGCTCAAGGCCAGTGCCATTGAAATCATCATCCTCCGCTCCAACGAGTCCTTCACGATGGAGGACAATTCTTGGACCTGTGGCAGCAACGAGTTCAAATATCAGATCGGCGACGTTATGCAGGCTGGACACAAGTTGGAGCTTCTGGAGCCCCTTGTCAAGTTCCAGGTCAACATGAAGAAACTTGACCTCCATGAGGCTGAGCACGTGCTGCTCATGGCTATCTGCCTCTTCTCTCCCGACCGGCCTGGCGTACAAGACCGTTGCAGGGTGGAGGAGGTGCAGGAGCACCTGACGGAGACGCTGCGCGCCTACATCGCTTGTCGCCACCCGCTCTCCTGCAAGCACATGCTCTACACCAAGATGGTGGAGAAGCTGACCGAGCTGAGGAGCCTCAACGAGGAGCACTCGAAGCAGTACCTGCAGATCTCGCAGGACGCCGTCAACAAGGAGGACCTGCCGCCACTCCTGCTGGAGGTCTTTGGCAACCCAACCGCA
VDR_halibu  ------------------------------------------------------------------------------------------------ATGGAGCCCATGACGGTGACAACGTCCATGGTCGGGCCGGAC---GAGTTCGACCGC------AACGCCCCGCGGATCTGTGGCGTGTGCGGCGACAAGGCCACCGGCTTCCACTTCAATGCCATGACCTGCGAGGGCTGCAAGGGGTTCTTCAGGCGCAGCATGAAGCGCAAGGCCTCCTTCACTTGTCCATTCAACGGAAGCTGCACCATCACCAAGGACAACCGGCGCCACTGCCAGGCCTGTCGACTCAAACGCTGCATCGACATTGGTATGATGAAGGAGTTCATACTGACAGACGAGGAGGTTCAGAGGGAGAAAGAAATGATACTGAAGAGGAAGGAGGAGGAGGCGGCCCGGGAGGCGATGAGGCCGCGGCTGAACGAGGAG------------CAAGCTCGGATGATTTCCTCTCTGGTGGAAGCTCATCACAAGACCTATGATGCCTCCTATTCTGACTTCTCCCGCTTCAGGCCTCCAGTGCGTGAAGGTCCAGTAACACGCAGTGCCAGCAGAGCGGCCTCCCTTCACTCTTTGTCCGATGCATCCTCTGACTCATTCAACCACTCTCCCGAGTCCGTGGACACCAAGATGAACTTCAGCAACTTGTTAATGATGTACCAGGAT---GGCGCCAGCAGTCCAGACTCCAGCGAGGAGAATACTAAGCTCTCC------------------------------------------------------------------------------------------------------------------ATGCTCCCCCATCTGGCCGACCTGGTCTCCTACAGCATCCAGAAGGTCATTGGTTTTGCCAAGATGATTCCAGGCTTCAGAGATCTGACAGCCGAGGACCAGATCGCTCTGTTGAAGTCAAGTGCCATTGAGATCATCATGCTGCGATCCAACCAGTCGTTCAGTCTGGAGGACATGTCCTGGAGCTGCGGAGGGCCCGACTTCAAATACTGCATCAATGATGTCACAAAGGCGGGCCACACTCTGGAGCTGTTAGAGCCGCTGGTGAAGTTCCAGGTCGGTTTGAAGAAACTCAACCTGCACGAAGAGGAACACGTGCTGCTCATGGGCATCTGCCTGCTCTCCCCAGATCGTCCAGGTGTCCAAGACCATGCTCGTGTTGAGCAGCTCCAAGACCGTCTGCCGGAGGCGTTGCAGGCCTACATCCGCATCAATCACCCA------GGCGGACGCCTCCTCTACGCCAAGATGATCCAGAAACTGGCCGACCTGCGCAGCCTGAACGAGGAGCACTCCAAGCAGTACCGCTCGCTCTCCTTTCAGCCTGAGCACAGCATGCAGCTCACCCCGCTGGTGCTGGAGGTGTTCGGCAGCGAGGTGTCA
VDR_zfish.  ATGCTTACGGAAAATAGTGCCGTTAACTCAGGAGGCAAATCTAAATGTGAAGCTGGCGCGTGTGAATCCACAGTAAACGGTGATGCCACATCACTGATGGATCTGATGGCCGTGAGCACCTCTGCCACGGGTCAGGAT---CAGTTTGACCGT------AACGCGCCGCCCATTTGTGGAGTGTGCGGAGACAAAGCCACCGGATTCCACTTCAACGCCATGACCTGTGAGGGATGCAAGGGTTTCTTCAGGCGCAGTATGAAGCGTAAGGCCAGTTTTACCTGCCCGTTCAATGGAAACTGCACCATCACTAAAGACAACCGGCGGCACTGCCAGGCCTGCAGACTGAAGCGCTGCATCGATATCGGCATGATGAAGGAGTTCATCCTGACGGACGAGGAGGTGCAGAGGAAGAAGGATCTGATCATGAAGCGTAAAGAAGAAGAAGCGGCTCGAGAAGCTCGTAAACCTCGGCTGAGCGACGAG------------CAGATGCAGATCATCAACTCTCTGGTGGAGGCGCACCACAAAACATACGACGACTCGTACTCCGACTTCGTCAGATTCAGGCCTCCTGTGCGTGAGGGTCCAGTGACGCGCAGTGCCAGTCGGGCCGCATCTCTTCACTCTCTGTCTGACGCCTCTTCAGACTCATTCAACCATTCACCAGAGTCGGTGGACACCAAGCTGAACTTCAGTAATCTGCTGATGATGTATCAGGACAGTGGCAGTCCAGACTCCAGTGAGGAGGATCAGCAGTCCCGGCTCTCC------------------------------------------------------------------------------------------------------------------ATGCTGCCGCACCTCGCAGACCTCGTCAGCTACAGCATACAGAAGGTCATCGGCTTCGCCAAGATGATCCCCGGCTTCAGAGACCTGACGGCTGAAGATCAGATCGCTCTGCTGAAGTCCAGCGCCATCGAGATCATCATGCTGAGGTCCAACCAGTCCTTCAGTCTGGAGGACATGAGCTGGAGCTGCGGAGGACCAGACTTCAAATACTGCATCAACGACGTCACTAAGGCGGGTCACACTCTGGAGCTGCTGGAGCCGCTGGTCAAGTTTCAGGTTGGTCTGAAGAAGCTGAAGCTTCATGAAGAAGAGCACGTGCTGCTGATGGCCATCTGCCTGCTGTCTCCAGATCGTCCGGGCGTGCAGGACCACGTGCGCATAGAAGCCCTGCAGGACCGGCTGTGTGACGTACTGCAGGCCTACATCCGCATCCAGCACCCC------GGCGGACGCCTGCTCTACGCCAAGATGATCCAGAAGCTGGCGGACCTGCGCAGCCTGAACGAGGAGCACTCCAAGCAGTACCGCTCGCTGTCCTTCCAGCCCGAGCACAGCATGCAGCTGACACCTCTGGTGCTGGAGGTGTTCGGGAGTGAGGTGTCC
VDR_fugu..  ------------------------------------------------------------------------------------------------ATGGATTCCACTGTTGTTAGTACCTCCAGTCTGCCCCCTGAT---GAGTTTGATAGG------AATGTACCGAGGATCTGTGGCGTGTGCGGGGACAAAGCCACGGGCTTTCACTTCAACGCTATGACATGTGAGGGCTGCAAGGGATTTTTCAGACGCAGTATGAAGCGCAAGGCCTCCTTCACATGTCCCTTTAACGGCAGTTGCACCATCACCAAGGACAACAGGCGCCACTGCCAGGCATGCCGACTCAAACGCTGTGTGGACATTGGCATGATGAAAGAGTTCATTCTGACAGATGAGGAGGTTCAGAGGAAGAAAGACCTGATTCAGAGGAGGAAAGATGAGGAGGCTCAGCGGGAAGCCGAGAGGGAGGCGCGGCGGCCCCGGCTTACTGACGAACAGAGCCAAGTCATCGCCACTTTGGTGGAGGCGCATCACAAAACATACGACGAGTCCTACTCTGACTTTCGCCGCTTCAGGCCTCCAGTGCGTGAAGGCCCAGTGACGCGTAGCGCCAGTAGAGCTGCGTCCCTCCACTCGCTCTCTGATGCCTCGTCTGACTCCTTCAGTCACTCACCAGAGTCGGTAGACAACAAACTGAACTTCAACAACCTGCTGATGATGTACCATGAGCAGGGCAGCAGCCCTGAGTCCAGCGAAGAGGAGGCCTCCAGCTTCTCC------------------------------------------------------------------------------------------------------------------ATGCTGCCCCACCTGGCTGACCTGGTGTCCTATAGTATCCAGAAGGTCATTGGATTTGCCAAGATGATCCCGGGATTCAGGGAGCTGACGGCAGAGGACCAGATCGCTCTGCTCAAGTCGAGTGCCATCGAGGTGATCATGCTGCGCTCAAATCAGAGTTTCAACTTGGAGGACATGTCATGGAGCTGCGGTGGGCCTGACTTTAAATACCGGATCAGTGATGTCACCAAAGCGGGACACACGCTGGAGCTGCTGGAGCCTTTGGTGAAGTTCCAGGTGGGATTAAAGAAGCTGAACCTGCAGGAGGAGGAACATGTGTTGCTGATGGCCATCTGCCTGCTGTCTCCA---------GGTACTGTAGATCACGCACGAGTTGAAGCCCTTCAGGACCGACTTTCGGAGACGCTGCAGGCCTACATCCGGCTGCACCATCCC------GGGGGACGGCTGCTTTACGCCAAGATGATTCAGAAGCTGGCCGACCTGCGCAGCCTCAACGAGGAGCACTCCAAGCAGTACCGCTCCCTGTCCTTCCAGCCGGAGCACAGCATGCAGCTCACCCCGCTGGTGCTGGAGGTGTTCGGCAGCGAGGTCTCC


   NR1I2 (PXR)  DBD - 172-402; LBD - 484-1425
   ------------------------------------------
PXR_human.  ------------------------------------------------CTGGAGGTGAGACCCAAAGAAAGCTGGAACCATGCTGACTTTGTACACTGTGAGGACACAGAG---TCTGTTCCTGGA---AAGCCCAGTGTCAACGCAGATGAGGAAGTC---GGAGGTCCCCAAATCTGCCGTGTATGTGGGGACAAGGCCACTGGCTATCACTTCAATGTCATGACATGTGAAGGATGCAAGGGCTTTTTCAGGAGGGCCATGAAACGCAACGCCCGGCTGAGGTGCCCCTTCCGGAAGGGCGCCTGCGAGATCACCCGGAAGACCCGGCGACAGTGCCAGGCCTGCCGCCTGCGCAAGTGCCTGGAGAGCGGCATGAAGAAGGAGATGATCATGTCCGACGAGGCCGTGGAGGAGAGGCGGGCCTTGATCAAGCGGAAGAAAAGTGAACGGACAGGGACTCAGCCACTGGGAGTGCAGGGGCTGACAGAGGAGCAGCGGATGATGATCAGGGAGCTGATGGACGCTCAGATGAAAACCTTTGACACTACCTTCTCCCATTTCAAGAATTTCCGGCTGCCAGGGGTGCTTAGCAGTGGCTGCGAGTTGCCAGAGTCTCTGCAGGCCCCA---TCGAGGGAAGAAGCT---GCCAAGTGGAGCCAGGTCCGGAAAGATCTGTGCTCTTTGAAGGTCTCTCTGCAGCTG---CGGGGGGAGGATGGCAGTGTCTGGAACTACAAACCCCCA---------------GCCGACAGTGGCGGGAAAGAGATCTTCTCCCTGCTGCCCCACATGGCTGACATGTCAACCTACATGTTCAAAGGCATCATCAGCTTTGCCAAAGTCATCTCCTACTTCAGGGACTTGCCCATCGAGGACCAGATCTCCCTGCTGAAGGGGGCCGCTTTCGAGCTGTGTCAACTGAGATTCAACACAGTGTTCAACGCGGAGACTGGAACCTGGGAGTGTGGCCGG------CTGTCCTAC---------TGCTTGGAAGACACT---GCAGGTGGCTTC------------CAGCAACTTCTACTGGAGCCCATGCTGAAATTCCACTACATGCTGAAGAAGCTGCAGCTGCATGAGGAGGAGTATGTGCTGATGCAGGCCATCTCCCTCTTCTCCCCAGACCGCCCAGGTGTGCTGCAGCACCGCGTGGTGGACCAGCTGCAGGAGCAATTCGCCATTACTCTGAAGTCCTACATTGAATGCAATCGG---CCCCAGCCTGCTCATAGGTTCTTGTTCCTGAAGATCATGGCTATGCTCACCGAGCTCCGCAGCATCAATGCTCAGCACACCCAGCGGCTGCTGCGCATCCAGGACATACACCCCTTTGCT---------ACGCCCCTCATGCAGGAGTTGTTCGGCATCACAGGTAGC
PXR_chimp.  ------------------------------------------------CTGGAGGTGAGACCCAAAGAAAGCTGGAACCATGCTGACTTTGTACACTGTGAGGACACAGAG---TCTGTTCCTGGA---AAGCCCAGTGTCAATGCAGATGAGGAAGTC---GGAGGTCCCCAAATCTGCCGTGTATGTGGGGACAAGGCCACTGGCTATCACTTCAATGTCATGACATGTGAAGGATGCAAGGGCTTTTTCAGGAGGGCCATGAAACGCAACGCCCGGCTGAGGTGCCCCTTCCGGAAGGGCGCCTGCGAGATCACCCGGAAGACCCGGCGACAGTGCCAGGCCTGCCGCCTGCGCAAGTGCCTGGAGAGTGGCATGAAGAAGGAGGTGATCATGTCCGACGAGGCCGTGGAGGAGAGGCGGGCCTTGATCAAGCGGAAGAAAAGTGAACGGACAGGGATTCAGCCACTGGGAGTGCAGGGGCTGACAGAGGAGCAGCGGATGATGATCAGGGAGCTGATGGACGCTCAGATGAAAACCTTTGACACTACCTTCTCCCATTTCAAGAATTTCCGGCTGCCAGGGGTGCTTAGCAGTGGCTGCGAGTTGCCAGAGTCTCTGCAGGCCCCA---TCGAGGGAAGAAGCT---GCCAAGTGGAGCCAGGTCAGGAAAGATCTGTGCTCTTTGAAGGTCTCTCTGCAGCTG---CGGGGGGAGGATGGCAGTGTCTGGAACTACAAACCCCCA---------------GCCGACAATGGCGGGAAAGAGATCTTCTCCCTGCTGCCCCACATGGCTGACATGTCAACCTACATGTTCAAAGGCATCATCAACTTTGCCAAAGTCATCTCCTACTTCAGGGACTTGCCCATCGAGGACCAGATCGCCCTGCTGAAGGGGGCCGCTTTCGAGCTGTGTCAACTGAGATTCAACACAGTGTTCAACGCGGAGACTGGAACCTGGGAGTGTGGCCGG------CTGTCCTAC---------TGCTTGGAAGACACT---GCAGGTGGCTTC------------CAGCAACTTCTACTGGAGCCCATGCTGAAATTCCACTACATGCTGAAGAAGCTGCAGCTGCATGAGGAGGAGTATGTGCTGATGCAGGCCATCTCCCTCTTCTCCCCAGACCGCCCAGGTGTGGTGCAGCACCGCGTGGTGGACCAGCTGCAGGAGAAATTTGCCATTACTCTGAAGTCCTACATTGAATGCAATCGG---CCCCAGCCTGCTCATAGGTTCTTGTTCCTGAAGATCATGGCTATGCTCACCGAGCTCCGCAGCATCAATGCTCAGCACACCCAGCGGCTGCTGCGCATCCAGGACATACACCCCTTTGCT---------ACGCCCCTCATGCAGGAGTTGTTCGGCATCACAGGTAGC
PXR_rhesus  ------------------------------------------------CTGGAGGTGAGACCCAAAGAAGGCTGGAACCATGCTGACTTTGTATACTGTGAGGACACAGAG---TTTGCTCCTGGA---AAGCCCACTGTCAACGCAGATGAGGAAGTT---GGGGGTCCCCAAATCTGCCGTGTATGTGGGGACAAGGCCACTGGTTATCACTTCAATGTCATGACATGTGAAGGATGCAAGGGCTTTTTCAGGAGGGCCATGAAACGCAACGCCCGCCTTAGGTGCCCCTTCCGGAAGGGCGCCTGCGAGATCACCCGGAAGACCCGGCGACAGTGCCAGGCCTGCCGGCTGCGCAAGTGCCTGGAGAGCGGCATGAAGAAGGAGATGATCATGTCCGACGCGGCCGTAGAGGAGAGGCGGGCCTTGATCAAGAGGAAGAAAAGAGAACGGATCGGGACTCAGCCACCCGGAGTGCAGGGGCTGACGGAGGAGCAGCGGATGATGATCAGGGAGCTGATGGACGCTCAGATGAAAACCTTTGACACTACCTTCTCCCATTTCAAGAATTTCCGGCTGCCAGGGGTGCTTAGCAGTGGCTGTGAGATGCCAGAGTCTCTGCAGGCCCCA---TCGAGGGAAGAAGCT---GCCAAGTGGAACCAGGTCAGGAAAGATCTGTGGTCTGTGAAGGTCTCCGTGCAGCTG---CGGGGGGAGGATGGCAGTGTCTGGAACTACAAACCCCCA---------------GCCGACAATGGCGGGAAAGAGATCTTCTCCTTGCTGCCCCACATGGCTGACATGTCAACCTACATGTTCAAAGGCATCATCAACTTTGCCAAAGTCATCTCCTACTTCAGGGACCTGCCCATCGAGGACCAGATCTCCCTACTGAAGGGGGCCACTTTTGAGCTGTGCCAGCTGAGATTCAACACAGTATTCAACGCGGAGACTGGAACTTGGGAGTGTGGCCGG------CTGTCCTAC---------TGCTTGGAAGACCCT---GCAGGTGGTTTC------------CAGCAACTTCTGCTGGAGCCCATGCTGAAATTCCACTACATGCTGAAGAAGCTGCAGCTACACGAGGAGGAGTATGTGCTGATGCAGGCCATCTCCCTCTTCTCCCCAGACCGCCCAGGTGTGGTGCAGCACCGCGTGGTGGACCAGCTGCAGGAGCAATACGCTATTACTCTGAAGTCCTACATTGAATGCAATCGG---CCCCAGCCTGCTCATAGGTTCCTGTTCCTGAAGATCATGGCTATGCTCACCGAGCTCCGCAGCATCAACGCCCAGCACACCCAGCGGCTGCTGCGCATCCAGGACATACACCCCTTTGCT---------ACGCCCCTCATGCAGGAGTTGTTCGGCATCACGGGTAGC
PXR_dog...  ---------------------------------------------------------------------------------------------------------------------------------------------------------------------------------------------------------------------------------------------------------------------------------------------------------------------------------------------------------------------------------------------------------------------------------------------------------------------------------------------------CTGAGTGAGGAGCAGCAGACGATGATCCGAGAGCTGATGGATGCCCAGATGAAAACCTTTGACACCACCTTCTCCAACTTCAAGGATTTCCGGCTGCCGGCCGCGTGCAGCAGCGGGCGCGAGGTCCCAGGAGCGGCGCACACTCCA---GTGGGGGAGGAAGCT---GCCAAGTGGAGCCAGGTCAGGGAGGATCTGTGCTCGCTGAAGGTGTGCCTGCGGCTG---CGCGGGGAGGACGGCAGCGTCCAGAACTACACACCCCAG---------------GCCGACCGCAGCGGCGCCGAGATCTTTTCCCTGCTGCCCCACATGGCTGACATGTCCACCTACATGTTCAAAGGCGTCATCAACTTTGCCAAAGTCATCTCCCACTTCAGGGAATTGCCCATCGAGGACCAGATCTCGCTGCTAAAGGGGGCCACCTTCGAGGTGTGCCAGCTGAGGTTCAACACGGTGTTCAACGCAGAGACCGGAACCTGGGAGTGTGGCCGG------CTGTCCTAC---------TGCCTGGAAGACCCT---GCAGGCGGCTTC------------CAGCAGCTTCTCCTGGAGCCAGTGCTGAAGTTCCACTACAGGCTGAAGAGGCTGCAGCTGCATAAGGAGGAGTATGTGCTGATGCAGGCCATCTCTCTTTTCTCCCCAGACCGCCCAGGTGTGGTGCAGCGCAGCGTGGTGGACCAGCTGCAGGAGAGATTTGCCATCGCCCTGAAGGCCTACATCGAGTGCAATCGG---CCGCAGCCTGCCCACCGGTTCCTGTTCCTGAAGATCATGGCCATGCTCACCGAGCTTCGCAGCATCAATGCCCAGCACACCCAGAAGCTGCTGCGCATCCAGGACATACACCCCTTCGCC---------AGCCCCCTCATGCAGGAGCTGTTCAGCATCACGGACGGC
PXR_pig...  ---------------------------------------------------------------------------------------------------------------------------------------------------------------------------------------------------------------------------------------------------------------------------------------------------------------------------------------------------------------------------------------------------------------------------------------------------------------------------------------------------CTCACTGAAGAGCAGCGGACAATGATCAGTGAGCTGATGAACGCTCAGATGAAAACCTTTGACACCACCTTCACACATTTCAAGAATTTTCGGTTACCAGAGGTGCTTAGCAGTAGCCTCGAGATTCCAGAGTGTCTGCAGACTCCGTCGTCAAGGGAAGAAGCT---GCCAAGTGGAGCAAGCTCAGGGAAGATCTGTGCTCAGTGAAACTCTCTCTGCAGCTA---AGGGGGGAAGATGGTAGCGTCTGGAACTACAAACCCCCA---------------GCAGACAACAGTGGGAAAGAGATCTTTTCCCTGCTGCCCCACATAGCTGACATGTCAACCTACATGTTCAAAGGCATTATCAACTTTGCCAAAGTCATCTCCTACTTCAGGGACTTGCCCATTGAGGACCAGATCTCTCTGCTGAAGGGGGCCACCTTTGAGCTGTGCCAGCTGAGATTCAACACGGTGTTCAACGCAGAGACGGGGACCTGGGAGTGTGGTCGG------CTGTCCTAC---------AGCTTGGAAGACCCC---TCAGGTGGCTTC------------CAGCAGCTTCTCCTGCAGCCCATGCTGAAATTCCACTACATGCTGAAGAAGCTGCAGCTGCATAAGGAGGAGTATGTGCTGATGCAGGCCATCTCCCTTTTCTCTCCAGACCGCCCGGGTGTGGTGCAACGCCAAGTGGTGGACCAGCTGCAGGAGAGGTTTGCCATTACCCTGAAGGCCTACATCGAGTGCAACCGG---CCCCAGCCTGCCCACCGATTCCTGTTCCTGAAGATCATGGCTATGCTCACTGAGCTCCGCAGCATCAACGCCCAACACACCCAGCGGC
PXR_rabbit  ------------------------------------------------------------------------------------------------------------------------ATGGGTGGAAAGCCCACCATCAGTGCAGATGAGGAGGAA------GGGCCCCAGACTTGCCGTGTATGCGGGGACAAGGCCAATGGTTACCACTTCAACGTCCTGACATGTGAAGGCTGCAAGGGCTTTTTCAGGAGGACCGTGAAACGCAACGCCCGGCTGAGATGCCCCTTCCGGAAGGGCGCCTGCGAGATCACCCGGAAGACCCGGCGCCAGTGCCAGGCCTGCCGGCTGCGCAAGTGCCTGGAGAGTGGCATGAAGAAGGAGATGATCATGTCCGATGTGGCCGTGGCACAGAGACGGGCTCTGATCAAGAGGAAGAAGAGAGAACGGATGGAGGCTCAGCCGCCGGGAATGCAAGGGCTGACGGGAGAGCAGCGGATGATAATCGAGGAGCTGATGGACGCTCAGATGAAAACCTTTGACACCACCTTCTCCCATTTCAAGAATTTTCGGCTGCCGGAGGTGCTTGGCAGTGGCTGTGAGATTCCAGAATCTCTGCAGGCCCTA---ACGGAGGAAGAGGCT---GGCAGGTGGAGACAGATCCAAGAAGAGCTGGGCACCATGAAGCTCTCTCTGCAGCTG---CGGGGGGAAGACGGCAGCGTCTGGAACTATACGCCCCCA---------------GCTGACAGAAGTGGGAAAAAGCTCTTTTCTCTGCTGCCCCACTTGGCTGACATGTCAACCTACATGTTCAAAGGCATCATCAACTTTGCTAAAGTCATCTCCTACTTCAGGGACTTGCCCATCGAGGACCAGATCTCCTTGCTCAAGGGAGCCACCCTCGAGCTGTGCCTCCTGAGATTCAACACCGTGTTCAACGCAGAGACTGGCACTTGGGAGTGTGGTCGG------CTGTCCTAC---------TGCGTGGAAGACCCT---GAAGGAGGCTTC------------CAGCAACTTCTTGTGGACCCCTTGCTGAAATTCCACTACATGCTGAAGAAGCTGCAGCTGCACAAGGAGGAGTACGTGCTGATGCAGGCCATCTCCCTTTTCTCCCCAGACCGCCCAGGTGTGGTGCAGCGTGAAGTGGTGGACCAGCTTCAGGAGCGATTCGCCATCACCCTGAAAGCCTACATCGAGTGCAGTCGG---CCGCAGCCCACCCACCGCTTCCTGTTCCTGAAGATCATGGCCGTCCTCACTGAGCTTCGTACTATCAACGCCCAGCACACACAGCGGCTGCTGCGGATCCAGGACACACACCCCTTCGCC---------ACCCCCCTCATGCGGGAGCTGTTCAGCACCACAGATGAC
PXR_mouse.  ------------------------------------------------------------ATGAGACCTGAGGAGAGCTGGAGCCGAGTTGGCCTTGTACAGTGTGAAGAA---GCAGACTCTGCCTTGGAAGAGCCCATCAACGTAGAGGAGGAAGAT---GGAGGTCTTCAAATCTGCCGTGTATGTGGGGACAAGGCCAATGGCTACCACTTCAATGTCATGACGTGTGAAGGATGCAAGGGGTTTTTCAGAAGGGCCATGAAACGCAATGTCCGGCTGAGGTGCCCCTTCCGCAAGGGAACCTGCGAGATCACCCGGAAGACACGACGGCAGTGCCAGGCCTGCCGTTTGCGCAAGTGCCTGGAGAGTGGCATGAAGAAAGAGATGATCATGTCCGATGCCGCTGTGGAGCAGAGGCGGGCCTTGATCAAGAGGAAGAAGAGGGAAAAGATTGAGGCTCCACCGCCTGGAGGGCAGGGGCTGACGGAAGAACAGCAGGCGCTGATCCAGGAGCTGATGGACGCTCAGATGCAAACCTTTGACACAACTTTCTCCCACTTCAAGGATTTCCGGCTGCCTGCAGTGTTCCACAGTGGCTGTGAGCTTCCAGAGTTTCTGCAGGCCTCA---CTGTTGGAAGACCCT---GCCACATGGAGTCAAATCATGAAAGACAGGGTTCCAATGAAGATCTCTCTGCAGCTG---CGCGGAGAAGACGGCAGCATCTGGAACTACCAACCCCCT---------------TCCAAGAGCGACGGGAAAGAGATCATCCCTCTTCTGCCACACCTGGCCGATGTGTCAACCTACATGTTCAAGGGCGTCATCAACTTCGCCAAAGTCATATCCTACTTTAGGGACCTGCCTATTGAGGACCAGATCTCCCTGCTGAAGGGGGCCACTTTTGAGATGTGCATCCTGAGGTTCAACACGATGTTCGACACGGAAACGGGAACCTGGGAGTGCGGCCGG------CTGGCTTAC---------TGCTTCGAAGACCCT---AATGGTGGCTTC------------CAGAAACTTCTGTTGGATCCATTGATGAAATTCCACTGCATGCTGAAGAAGCTACAGCTGCATAAGGAGGAGTATGTGCTGATGCAGGCCATCTCCCTCTTCTCCCCAGATCGTCCTGGTGTGGTCCAGCGCAGCGTGGTAGACCAACTGCAGGAGAGGTTTGCCCTCACCCTGAAGGCCTACATTGAGTGTAGTCGG---CCATATCCTGCTCACAGGTTCCTGTTCCTGAAGATCATGGCCGTCCTCACTGAGCTGCGAAGCATCAACGCCCAGCAAACCCAGCAGTTGCTGCGCATCCAAGACTCGCACCCCTTTGCC---------ACCCCACTCATGCAAGAGTTATTTAGCAGCACAGATGGC
PXR_rat...  ------------------------------------------------------------ATGAGACCTGAGGAGAGGTGGAACCATGTTGGCCTTGTACAACGTGAAGAA---GCAGATTCTGTCTTGGAAGAGCCTATCAACGTAGATGAGGAAGAT---GGAGGTCTTCAAATCTGCCGTGTATGTGGGGACAAGGCCAATGGCTATCACTTCAATGTCATGACCTGTGAAGGATGTAAGGGATTTTTCAGAAGGGCCATGAAACGCAATGTCCGGCTGAGGTGCCCCTTCCGCAAGGGGACCTGCGAGATCACCCGGAAGACCCGACGGCAGTGCCAGGCCTGCCGTTTGCGCAAGTGCCTGGAGAGTGGCATGAAGAAAGAGATGATCATGTCTGATGCCGCTGTGGAACAGAGGCGGGCCTTGATCAAGAGGAAGAAGAGGGAAAAGATTGAGGCTCCACCGCCTGGAGGGCAGGGGCTGACAGAAGAACAGCAGGCGCTGATCCAGGAGCTGATGGACGCTCAGATGCAAACCTTTGACACAACTTTCTCCCACTTCAAGGATTTCCGGCTACCTGCGGTGTTTCACAGTGACTGCGAGCTTCCGGAGGTTCTGCAGGCCTCA---CTGTTGGAAGACCCT---GCCACATGGAGTCAAATCATGAAAGACAGTGTTCCAATGAAGATCTCTGTGCAGCTG---CGCGGAGAAGACGGCAGCATCTGGAACTACCAACCTCCC---------------TCCAAGAGCGACGGGAAAGAGATCATCCCCCTCCTGCCGCACCTGGCCGATGTGTCAACCTACATGTTCAAGGGCGTCATCAACTTCGCCAAAGTCATATCCCACTTCAGGGAGCTGCCTATCGAGGACCAGATCTCCCTGCTGAAGGGGGCCACTTTCGAGATGTGCATCCTGAGGTTCAACACGATGTTCGACACGGAAACAGGAACCTGGGAGTGCGGTCGG------CTGGCTTAC---------TGCTTCGAAGACCCT---AATGGCGGCTTC------------CAGAAGCTCCTGCTGGACCCGTTGATGAAATTCCACTGCATGCTGAAGAAGCTACAGCTGCGTGAGGAGGAGTACGTGCTGATGCAGGCCATCTCCCTCTTCTCCCCAGATCGCCCTGGCGTGGTTCAACGTAGCGTGGTAGACCAGCTGCAGGAGCGATTTGCCCTCACCCTGAAGGCCTACATCGAGTGTAGTCGG---CCCTATCCTGCACACAGGTTCCTGTTCCTGAAGATCATGGCTGTCCTCACCGAGCTGCGCAGTATCAATGCCCAGCAGACCCAGCAGCTACTGCGCATCCAGGACACGCACCCCTTTGCC---------ACACCTCTCATGCAGGAGTTATTCAGCAGCACGGACGGC
PXR_chicke  ------------------------------------------------------------------------ATGTCCCAGTCCAGCCCCTCGGACCCGGACAGCCCCGGG---GCGCAGCGTTGT---------CCCAACGTCACCGATGTCACCGAG---GAGGAGCTGAAGGTGTGCGCTGTGTGCGGGGACAGAGCCACCGGGTACCACTTCCACGTGATGAGCTGCGAAGGGTGTAAAGGGTTCTTCAGGCGCTCCATCCTTAAGGGTGTGCACTTCACCTGCCCCTTC---ACCCGGAGCTGCCCCATAACCAAAGCCAAGCGCCGGCAGTGCCAGGCGTGCCGCCTCCAGAAGTGCCTCGACGTGGGGATGCGGAAGGACATGATCATGTCGGAGGAGGCCCTGGGCCGCCGCCGGGCGCTGAGGCTGCAGAGGAGGTTGGCGCAGGCACAGCCC---------------GGGGGGCTGACAGCAGAGCAGCAGGAGCTCATCAGCATCCTCATCGCCGCGCACAAACGCACCTTCGACTCCAGCTTCTCCCAGTTCCAGCACTACCAGCCTGCCGTGCGCCTCTGC------------ATCCCCGGCCCGTGCTCCCAGAGC---CCACCCGGACCGGGC---GTCCCTTCGGCATCCCTGTCCCCACAGTTGGACTGTCTGGATGAGGATGTGCTG---------------------------------------------------------------------------CCCGACGTCTTCTCCATCCTGCCCCACTTCGCCGACCTCAGCACCTTCATGATCCAGCAGGTCATCAAATTCGCCAAGGAGATCCCGGCGTTCAGGGGGCTGCCCATCGACGACCAGATCTCTCTGCTCAAGGGTGCCACGCTGGGGATCTGCCAGATCCAGTTCAACACCGTGTTCAACGAGGAGACCAACGCCTGGGAGTGCGGGCAG------CACTGCTTC---------ACCATCAAGGATGGGGCTCTGGCCGGCTTC------------CAGCAGATCTACCTGGAGCCACTGCTCAAATTCCACATCAGCCTGAAGAAGCTGCGGCTGCACGAGGCCGAGTACGTCCTGCTGGTGGCCATGCTGCTCTTCTCGCCAGACCACGCCAGCGTCACCCAGCGGGATTTCATTGACCAGCTGCAGGAGAAGGTGGCCCTCACCCTCAAGAGCTACATCGACCACCGGCAC---CCCATGCCCGAGGGCAGGTTCCTCTACGCCAAACTGCTGCTGCTGCTGACGGAGCTGCAGACACTGAAGATGGAGAACACACGGCAGATCCTACACATCCAGGACCTCTCCAGCATG------------ACTCCGCTGCTCTCCGAAATCATCAGC------------
BXR_alpha.  ---------------------------------------------------------------ATGTGGAAAGTGCAGGAGACTTTGGTACTGGAGGAAGAAGAGGAGGAA---GAAGACGCCTCTAACAGTTGTGGGACGGGGGAAGACGAGGACGAT---GGGGACCCCAAGATCTGCCGTGCGTGTGGGGACCGGGCCACTGGGTATCACTTCAATGCTATGACCTGCGAGGGCTGCAAGGGATTCTTCAGGCGGGCCATGAAGAGGAACTTGCGGCTCAGTTGCCCCTTC---CAGAATTCCTGCGTCATCAACAAGAGCAATCGGCGCCACTGCCAGGCCTGTCGGCTCAAGAAATGTCTGGACATCGGCATGAGGAAAGAGCTGATCATGTCCGATGCAGCGGTGGAACAGAGACGAGCGCTAATTAAGAGAAAACACAAATTAACTAAATCGCCCCCCACACCCCCAGGGGCCAGCCTGACTCCAGAGCAGCAGCACTTTCTCACTCAACTGGTTGGGGCCCACACCAAAACCTTTGACTTCAACTTCACCTTCTCCAAGAACTTTCGGCCAATAAGAAGATCTTCAGACCCAACTCAGGAGCCCCAAGCCACC------------------------------------------------------------------------------------------------------------------------------------------------------------TCTTCTGAAGCCTTTTTGATGCTACCTCATATATCCGACCTCGTTACCTACATGATCAAGGGCATCATCAGCTTTGCCAAAATGCTCCCCTACTTCAAGAGTCTGGACATTGAAGACCAAATTGCTCTCCTGAAAGGTTCTGTAGCGGAGGTTTCTGTGATCCGATTCAACACTGTGTTTAACCCTGACACCAATACGTGGGAGTGTGGCCCC------TTCACCTAT---------GACACTGAGGATATGTTCCTGGCCGGCTTC------------CGTCAGCTGTTCCTGGAGCCCCTGGTGAGGATTCATCGCATGATGAGGAAACTGAATCTACAGAGTGAGGAATACGCCATGATGGCCGCTCTGTCCATTTTCGCTTCTGACCGACCGGGGGTCTGCGACTGGGAGAAGATCCAGAAGCTGCAGGAACACATTGCCCTGACACTAAAAGATTTCATCGACAGCCAACGGCCCCCCTCCCTGCAGAACAGGCTCCTGTACCCCAAGATCATGGAGTGTCTGACAGAGCTTCGGACAGTCAATGACATACACAGCAAGCAGCTCCTGGAGATCTGGGACATTCAGCCTGATGCC---------ACCCCACTTATGCGAGAAGTCTTTGGATCCCCTGAA---
BXR_beta..  ---------------------------------------------------------------ATGTCCGAAGTGCAGGAGGCTGTGGTACTGGAGGAAGAAGAAGAGGAGGAAGAAGACCCCTGTAACAGCTGTGGGACAGGGGAAGACGAGGACGAC---GGGGAACCTAAAATCTGCCGTGCATGTGGGGACCGAGCTACTGGGTATCACTTCAATGCTATGACATGCGAGGGCTGCAAGGGATTCTTCAGGCGGGCCATGAAGAGGAACTTGCGGCTCAGCTGCCCCTTC---CAGAATTCCTGTGTCATCAACAAGAACAATCGGCGGCACTGCCAGGCCTGCCGGCTCAAGAAATGCCTGGACATTGGCATGAGGAAAGAGCTGATCATGTCAGATGAAGCGGTGGAACAGAGGAGAGCGCTAATTAAGAGAAAGCAGAACTTATCCCTGTCGCCCCCCACACCCCCAGGAGCCAGTCTGACTCCAGAGCAGCAGCACTTTATCACTGAACTGGTTGAGGCTCACACCAAAACCTTTGACTTCAACTTCACCTTCTTCAAGAACTTTCGGCCCATAAGGAGATCTCCAGACCCAACTCAGGATCCCCAAGCTACC------------------------------------------------------------------------------------------------------------------------------------------------------------TCCTCTGAAGCCTTTTTGATGCTACCTCATATATCCGACCTTTTCACCTACATGCTCAAGGGTGTCATCAGCTTTGCCAAAATGCTCCCCTACTTCAGGAGCCTGGCCATTGAAGACCAGATTGCTCTCCTGAAGGGTTCTGTCCTGGAGGTGTGTGTGATTCGATTCAACAGGATGTTCAACCCCAAGACCAATACGTGGGAGTGTGGCGCC------TTCACCTAT---------AATGCTGACGATATGACCATGGCCGGCTTC------------AGTCAACAGTTCCTTGAGCCCCTGCTGAGAATACACTGCATGATGACAAAACTGAATCTAGAAAGTGAGGCATATGCCCTGATGGCTACCATGGCTCTTTTCTCTTCGGACCGACCGGGGGTCTCTGACTGTGAGAAGATCCAGAACCTGCAGGAACATATTGCCCTGATGCTGAAAGCATTCATCGAGAGCCATCGCCCACCCTCCCCACAGAACAGGCTTCTATACCCCAAGATCATGGAGTGCCTGACAGAGCTTCGGACCATTAATGACATACACAGCAAGCAGCTCATGGAGATATGGGACATACAGCCAGATGTT---------ACCCCACTTATGCGAGAGGTCTTTGGATCCCTGAATGAG
PXR_zfish.  ---------------------------------------------------------------------------------------------------------------------------------------------------------------------------------------TATGCGGCGTACAAATCTACTGGCTATCACTTTAATGCCATGACCTGCGAGGGCTGCAAAGGCTTTTGCAGACGTGCGATGAAGCGACCAGCCCAGCTCTGCTGCCCATTT---CAGAGCGCCTGTGTCATCACCAAGAGCAACAGAAGACAGTGCCAATCCTGCCGGCTACAGAAGTGCCTCTCAATAGGCATGAAGAGAGAGCTGATCATGTCGGATGAGGCGGTGGAGAAGCGGAGGTTGCAGATCAGGAGGAAGAGGATGCAGGAAGAGCCT------------------GTAACTCTCACTCCTCAACAGGAAGCTGTCATACAAGAGCTGCTCAACGCACACAAGAAAACCTTCGACATGACTTGTGCCCATTTCAGTCAGTTCCGGCCTTTAGATCGGGATCAGAAGTCTGTGTCCGAGTCGAGTCCACTCACAAACGGC---AGCTGGATCGATCAC---AGACCCATCGCTGAAGACCCAATGCAGTGGGTCTTCAATCCCACTTCGCTCTCGTCC---TCTTCCTCCAGCTACCAGAGCCTTGACAATAAAGAGAAG---------------AAGCACTTTAAAAGTGGCAAC---TTCTCCTCTCTGCCACACTTCACAGACCTCACCACGTACATGATCAAGAATGTCATCAACTTCGGGAAGACGCTGACAATGTTTAGGGCTCTGGTTATGGAGGACCAGATCTCGCTGCTGAAAGGTGCCACCTTTGAGATCATTCTGATTCACTTCAACATGTTCTTTAATGAAGTGACGGGAATTTGGGAGTGCGGCCCC------CTGCAGTAC---------TGCATGGATGATGCCTTTCGAGCTGGTTTT------------CAGCACCATCTGCTGGACCCAATGATGAATTTCCATTACACACTGCGTAAGCTGCGTTTGCATGAGGAGGAGTATGTGCTGATGCAGGCCCTCTCTCTCTTTTCACCAGATCGCCCTGGTGTGACAGACCACAAAGTGATCGACCGCAACCAGGAAACACTAGCGCTTACCCTAAAGACTTACATTGAGGCCAAGAGA---AATGGGCCAGAAAAACATCTGCTGTTCCCAAAGATTATGGGGTGCCTGACCGAGATGAGGAGCATGAACGAAGAGTACACCAAACAAGTGCTGAAAATCCAGGACATGCAGCCTGAAGTG---------TCTCCACTTTGGTTGGAAATAATAAGCAAAGACACC---
PXR_fugu..  ------------------------------------------------------------------------------------------------------------------------------------AATAAAGAGGAAGAGGTGCTGGGAGAT---GAGGAACCCAGGGCCTGTGGCGTGTGTGGAGATCAGGCCAAAGGTTACCACTTTAATGCTTGGACCTGTGAAGGCTGCAAAGGCTTCTTCAGACGTGCCATAAAGAGGACGCCACCACTTCCCTGTCAATTC---TTAAATAAGTGCAGTATAACCAAGAAAAACCGACGCCAGTGCCAGGACTGCCGCCTCCGTAAATGCCAAGCCATTGGCATGCGCCAAGACATGATCATGTCAGAGAAGGAGATCATGGAGAGGAGGATCCGCCTTAAGAGGAAAAAGATGCTCAACACGCCC------------------ATCCACCTCTCGTCCCAACAAGAAGAAACCATCCGTGAGCTCCTCTATGGCCACCGCAAGACCTTTGACCTGGAGTTTTACCGCTTCAGTAGCTTCAGGGTGCGCACGAGTACAACCCTGTTTGATCTTTCTAAAAGTCTGAGCGAGCGTTTA---AACATCTTTGCTGTG---CGCGGCAGCAGCCCGTCTGGACCCGCGTCCTCAGATGTT------AGCTCCCTCTCT---ACCTCCGCCCGTCTCCGCGGTCGCCCTGAGACGCCTCAGACCCAGGGAGGTGAAAACGCAAGGCGGGGCTGC---GTTTTCACGGCCCTGCCGCACGTGACCGACCTCGCCACGTGCATGATCCACGACATCATCGCTTTCTCCAAGAGCCTCACGGACTTCAAGTCGTTACTCATCGGGGACCAAATTGCTCTGCTGAAGGGAGCCACGTTTGAAGTCATGGAGATCCGCTTCAACATGGTGTTCAACACCAAAACAGGCCTTTGGGAATGTGGCCAC------GCCACATAT---------TGTATAGAAGATGCCGTACGAGCTGGTTTT------------CAGCCACTCTTCCTGGAGCCTCTCCTCAAGTTTCACCACACGCTGCGGAACCTCGGCCTGGAGGAGGAGGAGTATGTTCTAATGCAGGCCTTGTCCCTGTTCTCTCCGGATCGTCCCGGTGTGCAGCAGCACAGCGTTATCGACAAGATTCACGAAAACTTGGCGCTGGCGCTAAAAACCAGGATCGAGTTAAAAAGA---ACAGGACCGGAAAAACACATGTTGTACCCTAAAGTCCTGTCCTGCCTCACCGAGATGAGAACAATGAACGAGGAGTACAGCAAACAGGTTCTCCAGATCCAGGACATCCAGCCTAACGTC---------ATCCCGCCTCTATTGATGGAGATG---------------


   NR1I3 (CAR)  DBD - 55-285; LBD - 346-1185
   -----------------------------------------
CAR_human.  ---------------------------ATGGCCAGTAGGGAAGAT---GAGCTGAGGAACTGTGTGGTATGTGGGGACCAAGCCACAGGCTACCACTTTAATGCGCTGACTTGTGAGGGCTGCAAGGGTTTCTTCAGGAGAACAGTCAGCAAAAGCATTGGTCCCACCTGCCCCTTTGCTGGAAGCTGTGAAGTCAGCAAGACTCAGAGGCGCCACTGCCCAGCCTGCAGGTTGCAGAAGTGCTTAGATGCTGGCATGAGGAAAGACATGATACTGTCGGCAGAAGCCCTGGCATTGCGGCGAGCAAAGCAGGCCCAGCGGCGGGCACAGCAAACACCTGTGCAACTGAGTAAGGAGCAAGAAGAGCTGATCCGGACACTCCTGGGGGCCCACACCCGCCACATGGGCACCATGTTTGAACAGTTTGTGCAGTTTAGGCCTCCA---------------------------------------------------------------------GCTCATCTG---------------------------TTCATCCATCACCAGCCCTTGCCCACCCTGGCCCCTGTGCTGCCTCTGGTCACACACTTCGCAGACATCAACACTTTCATGGTACTGCAAGTCATCAAGTTTACTAAGGACCTGCCCGTCTTCCGTTCCCTGCCCATTGAAGACCAGATCTCCCTTCTCAAGGGAGCAGCTGTGGAAATCTGTCACATCGTACTCAATACCACTTTCTGTCTCCAAACACAAAACTTCCTCTGCGGGCCTCTTCGCTACACAATTGAAGATGGAGCCCGTGTG------------GGGTTCCAGGTAGAGTTTTTGGAGTTGCTCTTTCACTTCCATGGAACACTACGAAAACTGCAGCTCCAA---GAGCCTGAGTATGTGCTCTTGGCTGCCATGGCCCTCTTCTCTCCTGACCGACCTGGAGTTACCCAGAGAGATGAGATTGATCAGCTGCAAGAGGAGATGGCACTGACTCTGCAAAGCTACATCAAGGGCCAGCAGCGAAGGCCCCGGGATCGGTTTCTGTATGCGAAGTTGCTAGGCCTGCTGGCTGAGCTCCGGAGCATTAATGAGGCCTACGGGTACCAAATCCAGCACATCCAGGGCCTGTCTGCCATGATGCCGCTGCTCCAGGAGATCTGCAGC
CAR_chimp.  ---------------------------ATGGCCAGTAGGGAAGAT---GAGCTGAGGAACTGTGTGGTATGTGGGGACCAAGCCACAGGCTACCACTTTAATGCGCTGACTTGTGAGGGCTGCAAGGGTTTCTTCAGGAGAACAGTCAGCAAAAGCATTGGTCCCACCTGCCCCTTTGCTGGAAGCTGTGAAGTCAGCAAGACTCAGAGGCGCCACTGCCCAGCCTGCAGGTTGCAGAAGTGCTTAGATGCTGGCATGAGGAAAGACATGATACTGTCGGCAGAAGCCCTGGCATTGCGGCGAGCAAAGCAGGCCCAGCGGCGGGCACAGCAAACACCTGTGCAACTGAGTAAGGAGCAAGAAGAGCTGATCCGGACACTCCTGGGGGCCCACACCCGCCACATGGGCACCATGTTTGAACAGTTTGTGCAGTTTAGGCCTCCA---------------------------------------------------------------------GCTCATCTG---------------------------TTCATCCATCACCAGCCCTTGCCCACCCTGGCCCCTGTGCTGCCTCTGGTCACACACTTCGCAGACATCAACACTTTCATGGTACTGCAAGTCATCAAGTTTACTAAGGACCTGCCCGTCTTCCGTTCCCTGCCCATTGAAGACCAGATCTCCCTTCTCAAGGGAGCAGCTGTGGAAATCTGTCACATCGTACTCAATACCACTTTCTGTCTCCAAACACAAAACTTCCTCTGCGGGCCTCTTCGCTACACAATTGAAGATGGAGCCCATGTG------------GGGTTCCAGGTAGAGTTTTTGGAGTTGCTCTTTCACTTCCATGGAACACTACGAAAACTGCAGCTCGCTCAAGAGCCTGAGTATGTGCTCTTGGCTGCCATGGCCCTCTTCTCTCCTGACCGACCTGGAGTTACCCAGAGAGATGAGATTGATCAGCTGCAAGAGGAGATGGCACTGACTCTGCAAAGCTACATCAAGGGCCAGCAGCGAAGGCCCCGGGATCGGTTTCTGTATGCGAAGTTGCTAGGCCTGCTAGCTGAGCTCCGGAGCATTAATGAGGCCTACGGGTACCAAATCCAGCACATCCAGGGCCTGTCTGCCATGATGCCGCTGCTCCAGGAGATCTGCAGC
CAR_rhesus  ATGACAGCCACCCCAACACGTGATGTCATGGCCAGTAGGGAAGAT---GAGCTGAGGAACTGTGTGGTATGTGGGGACCAGGCCACAGGCTACCACTTCAACGCGCTGACTTGTGAGGGCTGCAAGGGTTTCTTCAGGAGAACAGTCAGCAAAAGCATTGGTCCCACCTGCCCCTTTGCTGGAAGCTGTGAAGTCAGCAAGATTCAGAGGCGCCACTGCCCAGCCTGCAGGTTGCAGAAGTGCTTAGATGCTGGCATGAGGAAAGACATGATACTGTCGGCAGAAGCCCTGGCATTGCGGCGAGCAAAGCAGGCCCAGCGGCGGGCACAGCAAACACCTATGCAACTGAGTAATGAGCAAGAAGAGTTGATCCAGACACTCCTGGGGGCCCACACCCGCCACATGGGCACCATGTTTGAACAGTTTGTGCAGTTTAGGCCTCCA---------------------------------------------------------------------GCTCATCTG---------------------------TTCATCCATCACCAGCCCTTGCCCACCCTGGCGCCTGTGCTGCCTCTGGTCACACACTTCGCAGACGTCAACACGTTCATGGTACAGCAAGTCATCAAGTTTACCAAGGACCTGCCTGTCTTCCGTTCTCTGCCCATTGAAGACCAGATCTCCCTTCTCAAGGGAGCAGCTGTGGAAATCTGTCATATCGTACTCAATACCACTTTCTGTCTCCAAACACAAAACTTCCTCTGCGGGCCTCTTCGCTACACAATTGAAGACGCAGCCCGTGTATCTCCCGCAGTGGGGTTCCAGGTAGAGTTTTTGGAGTTGCTCTTTCACTTCCATGGAACACTACGAAAACTGCAGCTCCAG---GAGCCTGAGTATGTGCTCTTGGCTGCCATGGCCCTCTTCTCTCCTGACCGACCTGGAGTTACCCAGAGACATGAGATTGATCAGCTGCAAGAGGAGATGGCACTGACTCTGCAAAGCTACATCAAGGGCCAGCAGCAAAGGCCCCGGGATCGGTTTCTGTATGCGAAGTTGCTGGGCCTGCTGGCTGAGCTCCGGAGCATTAATGAGGCCTACGGGTACCAAATCCAGCACATCCAGGGCCTGTCTGCCATGATGCCATTGCTCCAGGAGATCTGCAGC
CAR_dog...  ---------------------------------------------------------------ATGGTATGTGGAGACCGAGCCACGGGCTATCATTTCCATGCCCTGACTTGTGAGGGCTGCAAGGGCTTCTTCAGACGAACGGTCAGCAAAAGCACCGGGCTCACCTGCCCCTTCGCTGGAAGCTGTAAGGTCAACAAGGCTCAGAGGCGCCACTGCCCGGCCTGCAGGTTGCAGAAGTGCCTAGATGCTGGCATGAGGAAGGAAATGATCCTGTCGGCTGAAGCCCTGGCGCTGCGGCGAGCAAAGCAGGCCCAGCGGCGGGCCCAGCAAGCACCTCTGCAGCTGAGCAAGGAGCAGAAAGAGCTAGTCCAGACACTCCTGGGGGCTCACACCCGCCACGTGGGCACCATGTTTGACCAGTTTGTGCAGTTCAGGGACCCCAGTATAGACAGGCTCCTAGGCCCAGAACCCTTCCAAGACAGGGCTGGAGAGATCCCTGGGACCCGAGCCGCTCATTTAGGCTCTGATGTCTGCAGCCTCCAGCTCATCTGTTCACCCACTACCTTGCCCATCCCAGTCCCTGTAATGCCTCTGCTCGTGCACTTGGCGGACATCAACACTTTCATGGTACAGCAAGTCATCAAGTTCACCAAGGACCTGCCCCTCTTCCGGTCCCTGCCCATGGAGGACCAGATCTCCCTCCTCAAGGGCGCAGCTGTGGAAATCTGTCACATTGCTCTCAACACCACGTTCTGCCTCCAAACGCGACACTTCCTCTGCGGGCCGCTGCGCTATACGATGGAGGACGGCGTCCAC---------------------------GAGTTTTTAGAGTTGCTCTTTCGCTTCCATGGGACCCTGAAGCGACTCCAGCTCCAG---GAGCCCGAGTACGTGCTCCTGGCCGCCATGGCCCTCTTCTCTCCGGACAGGCCTGGGGTTACCCGGAGGGAAGAGATAGACCATCTGCAAGAGGTGATGGCCCTGACCCTGCAGAGCTACATCAGAGGCCAGCAGCCCAGGCCTCGGGATCGGTTTCTGTATGCGAAGCTGCTGGGCCTGTTGGCTGAGCTCCGGAGCATTAACAATGCGTACGGGCACCAAATCCAGCACATCCAGGGACTGTCTGCCATGATGCCGCTGCTCCAGGAGATCTGCAGC
CAR_mouse.  ATGACAGCTATGCTAACACTAGAAACCATGGCCAGTGAAGAAGAATATGGGCCGAGGAACTGTGTGGTGTGTGGAGACCGGGCCACAGGCTATCATTTCCACGCCCTGACTTGTGAGGGCTGCAAGGGCTTCTTCAGACGAACAGTCAGCAAAACCATTGGTCCCATCTGTCCGTTTGCTGGAAGGTGTGAGGTCAGCAAGGCCCAGAGACGCCACTGTCCAGCCTGCAGGTTGCAGAAGTGTCTAAATGTTGGCATGAGGAAAGACATGATACTGTCAGCAGAAGCCCTGGCATTGCGGCGAGCCAGACAGGCACAGCGGCGGGCAGAGAAAGCATCTTTGCAACTGAATCAGCAGCAGAAAGAACTGGTCCAGATCCTCCTGGGGGCCCACACTCGCCATGTGGGCCCATTGTTTGACCAGTTTGTGCAGTTCAAGCCTCCA---------------------------------------------------------------------GCCTATCTG---------------------------TTCATGCATCACCGGCCTTTCCAGCCTCGGGGCCCCGTGTTGCCTCTGCTCACACACTTTGCAGATATCAACACGTTTATGGTGCAACAGATCATCAAGTTCACCAAGGATCTGCCGCTCTTCCGGTCCCTAACCATGGAGGACCAGATCTCCCTTCTCAAGGGAGCGGCTGTGGAAATATTGCATATCTCACTCAACACTACGTTCTGTCTTCAAACAGAGAATTTCTTCTGTGGGCCTCTTTGCTACAAGATGGAGGACGCAGTCCATGCA------------GGGTTCCAGTACGAGTTTTTGGAGTCGATCCTCCACTTCCATAAAAACCTGAAAGGACTGCATCTCCAG---GAGCCTGAGTATGTGCTCATGGCTGCCACGGCCCTCTTCTCCCCTGACAGACCCGGAGTTACCCAAAGAGAAGAGATAGATCAGCTACAAGAGGAGATGGCGCTGATTCTGAACAACCACATTATGGAACAACAGTCTCGGCTCCAAAGTCGGTTTCTGTATGCAAAGCTGATGGGCCTGCTGGCTGACCTCCGGAGTATAAACAATGCATACTCCTATGAACTTCAGCGCTTGGAGGAACTGTCTGCTATGACGCCGCTGCTCGGGGAGATTTGCAGT
CAR_rat...  ATGACAGCTACTCTAACACTAGAGACCATGACCAGTGAAGAAGAGTATGGGCCAAGGAACTGTGTGGTGTGTGGAGACCGAGCCACGGGCTATCATTTCCATGCCCTGACTTGTGAGGGCTGCAAAGGCTTTTTCAGACGAACAGTCAGCAAGACCATTGGTCCCATCTGTCCGTTTGCTGGGAGGTGTGAGGTCAGCAAGGCCCAGAGACGCCATTGTCCAGCCTGCAGGTTGCAGAAGTGTCTAAATGTTGGCATGAGGAAAGACATGATACTGTCAGCAGAAGCCCTGGCACTGCGGAGAGCCAGACAGGCACGGCGGCGGGCACAGAAAGCATCTTTGCAACTGAGTCAGCAGCAGAAAGAGCTCATCCAGACCCTCCTGGGCGCCCACACTCGTCATGTGGGCCCCATGTTTGACCAGTTTGTGCAGTTCAGGCCTCCG---------------------------------------------------------------------GCCTACCTG---------------------------TTCAGCCATCACCGGCCTTTCCAGCCCCTGGCCCCCGTGTTGCCTCTGCTCACACACTTTGCAGATATCAATACTTTCATGGTGCAGCAGATTATCAAGTTCACCAAGGATCTGCCCCTTTTCCGTTCCCTAACCATGGAGGACCAGATCTCCCTTCTCAAGGGAGCGGCTGTGGAAATCTTGCATATCTCACTCAACACTACGTTCTGCCTTCAAACACAGAATTTCTTCTGCGGGCCCCTTTGCTACAAGATGGAAGATGCGGTCCATGTA------------GGGTTCCAGTACGAGTTTTTGGAGTTGATCATCCACTTCCACAAAACCCTGAAAAGATTGCAGCTCCAG---GAGCCCGAGTATGCGCTCATGGCTGCCATGGCTCTCTTCTCTCCTGACAGGCCTGGGGTTACCCAAAGAGAAGAGATTGATCAGCTGCAGGAAGAGGTCGCGCTGATCCTCAATAACCACATTATGGAGCAACAGTCAAGACTCCAAAGTCGGTTTCTGTATGCAAAGCTGATGGGCCTGCTAGCTGAGCTTCGGAGTATAAACAGCGCATACTCATATGAAATCCATCGCATCCAGGGACTGTCTGCTATGATGCCGCTGCTTGGGGAGATTTGCAGC
CAR_baikal  ---------------------------ATGGCCAGTGGGGAGGAT---GGGCCGAGGAGCTGTATGGTATGTGGGGACCGAGCCACCGGTTATCACTTCCACGCCCTGACTTGTGAGGGCTGCAAGGGCTTCTTCAGACGAACAGTCAGCAAAAACACTGGTCTCACCTGCCCCTTTGCTGGAAGCTGTAAGGTCAACAAGGCCCAGAGGCGCCACTGCCCAGCCTGCAGGTTGCAGAAGTGCCTAGATGCTGGCATGAAGAAGGAAATGATCCTGTCGGCAGAAGCCCTGGCCCAGCGGCGGGCGAAGCAGGCCCAGCGGCGGGCACAGTGGGCAGCTGTGCAGCTGAGCAAGGGGCAGCAAGAGTTAGTCCAGACACTCCTGGGGGCCCACGCCCGCCACGTGGGCACCATGTTTGACCAGTTCGTGCAGTTCAGGCCGCCC---------------------------------------------------------------------GCTCATCTG---------------------------TTCATCCACCACCAGCGCCTGCCCATTCCACTCCCCCCACTGCCTCTGCTCGAGCACTTCGCAGAGGTCAACACTTTTATGGTACAGCAAGTCATCAAGTTCACCAAGGATCTGCCCCTCTTCCGGTCCCTGCCCATGGAGGACCAGATCTCCCTTCTCAAGGGAGCAGCGGTTGAAATCTGCCATATCGCACTCAATACCACTTTCTGTCTCCAAACACGAAACTTCCTCTGTGGGCCGCTCCGCTACACGCTGGAGGATGGCGTCCACGTG------------GGGTTCCAGGAAGAGTTTTTAGAGTTGCTCTTTCGCTTCCATGCCACATTGAGGCGATTCCAGCTCCAG---GAGCCCGAGTATGTGCTCATGGCCGCCATGGCCCTCTTCTCTCCCGACAGGCCTGGGGTTACCCAGAAGGAGGAGATCGATCGTCTGCAAGAGATGATGGCACTGACCCTGCAGAGCTACATCAAAGGCCAGCCGCCAAGGCATCGGGATCGGTTTCTGTATGCGAAGCTGCTGGGCCTGTTGGCTGAGCTCCGGAGCATTAACAACGCATATGGGTACCAAATCCAGCACATCCAGGGACTGTCCGCCATGATGCCACTGCTCCAGGAGATCTGCAGC
CAR_fursea  ---------------------------ATGGCCAGTGGGGAGGAT---GGGCCAAGGAGCTGTATGGTATGTGGGGACCGAGCCACCGGTTATCATTTCCACGCCCTGACTTGTGAGGGCTGCAAGGGCTTCTTCAGACGAACAGTCAGCAAAAACACTGGTCTCACCTGCCCCTTTGCTGGAAACTGTAAGGTCAACAAGGCCCAGAGGCGCCACTGCCCAGCCTGCAGGTTGCAGAAGTGCCTAGATGCTGGCATGAAGAAGGAAATGATCCTGTCGGCAGAAGCCCTGGTCCAGCGGCGGGCGAAGCAGGCCCAGAGGCGGGCCCAGTGGGCACCTGTGCAGCTGAGCAAGGGGCAGCAAGAGCTAGTCCAGACACTCCTGGGGGCCCACGCCCGCCACGTGGGCACCATGTTTGACCAGTTTGTGCAGTTCAGGCCGCCA---------------------------------------------------------------------GCTCATCTG---------------------------TTCATCCACCACCAGCGCCTGCCCATCCCGGTCCCCGCACTGCCTCTGCTCAAGCACTTCGCAGAGGTCAACACTTTCATGGTACAAGAAGTCATCAAGTTCACCAAGGATCTGCCCCTCTTCCGGTCCCTGCCCATGGAGGACCAGATCTCCCTTCTCAAGGGAGCAGCGGTTGAAATCTGCCATATCGCACTCAATACCACTTTCTGTCTCCAAACACGAAACTTCCTCTGTGGGCCGCTCTGCTACGCGCTGGAGGACGGCGTCCACGTG------------GGGTTCCAGGAGGAGTTTTTAGAGTTGCTCTTTCGCTTCCATGCCACGCTGAGGCGACTCCAGCTCCAG---GAGCCTGAGTATGTGCTCATGGCCGCCATGGCCCTCTTCTCTCCCGACAGGCCTGGGGTTACCCGGAGGGAGGAGATTGATCGTCTGCAAGAGGTGACGGCACTGACCCTGCAGAGCTACATCAAAGGCCAGCCGCCAAGGCCTCGGGATCGGTTTCTGTATGCGAAGCTGCTGGGCCTGTTGGCTGAGCTCCGGAGCATTGACAACGCATACGGGTACCAAATCCAGCACATCCAGGGACTGTCCGCCATGATGCCACTGCTCCAGGAGATCTGCAGC


   NR2A1 (HNF4-alpha)  DBD - 184-405; LBD - 433-1431
   -------------------------------------------------
HNF_human.  ------ATGCGACTCTCCAAAACCCTCGTCGACATGGACATGGCCGACTACAGTGCTGCACTGGACCCAGCCTACACCACCCTGGAATTTGAGAATGTGCAGGTGTTGACGATGGGCAATGACACGTCCCCATCAGAAGGCACCAACCTCAACGCGCCCAACAGCCTGGGTGTCAGCGCCCTGTGTGCCATCTGCGGGGACCGGGCCACGGGCAAACACTACGGTGCCTCGAGCTGTGACGGCTGCAAGGGCTTCTTCCGGAGGAGCGTGCGGAAGAACCACATGTACTCCTGCAGATTTAGCCGGCAGTGCGTGGTGGACAAAGACAAGAGGAACCAGTGCCGCTACTGCAGGCTCAAGAAATGCTTCCGGGCTGGCATGAAGAAGGAAGCCGTCCAGAATGAGCGGGACCGGATCAGCACTCGAAGGTCAAGCTATGAGGACAGCAGCCTGCCCTCCATCAATGCGCTCCTGCAGGCGGAGGTCCTGTCCCGACAGATCACCTCCCCCGTCTCCGGGATCAACGGCGACATTCGGGCGAAGAAGATTGCCAGCATCGCAGATGTGTGTGAGTCCATGAAGGAGCAGCTGCTGGTTCTCGTTGAGTGGGCCAAGTACATCCCAGCTTTCTGCGAGCTCCCCCTGGACGACCAGGTGGCCCTGCTCAGAGCCCATGCTGGCGAGCACCTGCTGCTCGGAGCCACCAAGAGATCCATGGTGTTCAAGGACGTGCTGCTCCTAGGCAATGACTACATTGTCCCTCGGCACTGCCCGGAGCTGGCGGAGATGAGCCGGGTGTCCATACGCATCCTTGACGAGCTGGTGCTGCCCTTCCAGGAGCTGCAGATCGATGACAATGAGTATGCCTACCTCAAAGCCATCATCTTCTTTGACCCAGATGCCAAGGGGCTGAGCGATCCAGGGAAGATCAAGCGGCTGCGTTCCCAGGTGCAGGTGAGCTTGGAGGACTACATCAACGACCGCCAGTATGACTCGCGTGGCCGCTTTGGAGAGCTGCTGCTGCTGCTGCCCACCTTGCAGAGCATCACCTGGCAGATGATCGAGCAGATCCAGTTCATCAAGCTCTTCGGCATGGCCAAGATTGACAACCTGTTGCAGGAGATGCTGCTGGGAGGGTCCCCCAGCGATGCACCCCATGCCCACCACCCCCTGCACCCTCACCTGATGCAGGAACATATGGGAACCAACGTCATCGTTGCCAAC---ACAATGCCCACTCACCTCAGCAACGGACAGATGTCC------------------------------ACCCCTGAGACCCCACAGCCCTCACCGCCAGGTGGCTCAGGGTCTGAGCCCTATAAGCTCCTGCCGGGAGCCGTCGCCACAATCGTCAAGCCCCTCTCTGCCATCCCCCAGCCGACCATCACCAAGCAGGAAGTTATC
HNF_chimp.  ------------------------------------------------------------------------------------------------------------------------------------------------------------------------------------------------------------------------------------------------------------------------------------------------------------------------------------------------------------------------------------------ATGAAGAAGGAAGCTGTCCAAAATGAGCGGGACCGGATCAGCACTCGAAGGTCAAGCTATGAGGACAGCAACCTGCCCTCCATCAACGCGCTCCTGCAGGCGGAGGTC------------ATCACCTCCCCTGTCTCCGGGATCAACGGCGACATTCGGGCGAAGAAGATTGCCAGCATCGCAGATGTGTGTGAGTCCATGAAGGAGCAGCTGCTGGTTCTCGTTGAGTGGGCCAAGTACATCCCGGCTTTCTGCGAGCTCCCCCTGGACGACCAGGTGGCCCTGCTCAGAGCCCATGCTGGCGAGCACCTGCTGCTCGGAGCCACCAAGCGATCCATGGTGTTCAAGGACGTGCTGCTCCTAGGCAATGACTACATTGTCCCTCGGCACTGCCCGGAGCTGGCGGAGATGAGCCGGGTGTCCATACGCATCCTTGACGAGCTGGTGCTGCCCTTCCAGGAGCTGCAGATCGATGACAATGAGTATGCCTACCTCAAAGCCATCATCTTCTTTGACCCAGATGCCAAGGGGCTGAGTGATCCAGGGAAGATCAAGCGGCTGCGTTCCCAGGTGCAGGTGAGCTTGGAGGACTACATCAACGACCGCCAGTATGACTCGCGCGGCCGCTTTGGAGAGCTGCTGCTGCTGCTGCCCACCTTGCAGAGCATCACCTGGCAGATGATCGAGCAGATCCAGTTCATCAAGCTCTTCGGCATGGCCAAGATTGACAACCTGTTGCAGGAAATGCTGCTGGGAGGGTCCTCCAGCGATGCACCCCATGCCCACCACCCCCTGCACCCTCACCTGATGCAGGAACACATGGGAACCAACGTCATCGTTGCCAAC---ACAATGCCCACTCACCTCAGCAACGGACAGATGTGTGAGTGGCCCCGACCCAGGGGACAGGCAGCCACCCCTGAGACCCCACAGCCCTCACCGCCAGGTGGCTCAGGGTCTGAGCCCTATAAGCTCCTGCCGGGAGCCGTCGCCACAATCGTCAAGCCCCTCTCTGCCATCCCCCAGCCGACCATCACCAAGCAGGAAGTTATC
HNF_rhesus  ------ATGCGTTTGTCCAAACCACTAGTAGACATGGAGATGGCAGACTATAGCGAGGCCTTGGATCCAGCCTACACCACGCTGGAGTTTGAAAACATGCAAGTGCTTGCGATGAGCACAGACTCCTCACCACAAGAAAGTGCCAACATGAATGCTGCCAACCACTTAGGGGCAGGCACTCTATGTGCCATTTGTGGGGACCGGGCCACAGGAAAGCACTACGGGGCCTCAAGCTGTGATGGATGCAAGGGGTTCTTCAGACGCAGTGTACGCAAAAACCACATGTACTCATGCAGGTTCAACAGACAGTGCATAGTGGACAAAGACAAGAGAAATCAGTGTCGGTACTGCAGACTAAAGAAATGTTTTCGAGCTGGCATGAAAAAAGAAGCTGTGCAGAATGAACGAGACAGGATTAGCACCAGAAGATCCAGCTATGAGGACAGCAGCTTACCCTCCATAAACGCACTCATTCAGGCTGACGTTCTTTCTAGACAAATTTCATCACCGGGTCCAATCTTGAATGGTGATATCAGAACAAAAAAGGTAGCCGCAATAATGGATGTGTGTGAGTCTATGAAACAGCAGCTGCTGGTGCTGGTGGAATGGGCAAAATACATCCCTGCATTCTGCGACCTCCCGCTGGATGATCAGGTGGCTTTACTGCGAGCTCACGCTGGAGAACACCTCCTACTAGGAGCTGCCAAACGCTCCATGATGTATAAAGACATTTTACTATTAGGCAATGATCATATAATTCCTCGAAACTGCCCTGAATTG---GAGGTGAGCCGTGTGGCTGTAAGAATCCTTGATGAGTTAGTACTTCCCTTCCAAGATCTCCAGATTGATGACAATGAATACGCCTGCTTAAAAGCCATTGTATTTTTCGATCCAGATGCCAAAGGTTTAAGTGACCCAAGCAAGATCAAACGAATGCGGTATCAAGTTCAAGTTAGTTTGGAAGATTACATCAATGACCGACAGTATGACTCGCGGGGACGGTTCGGCGAGCTGCTTCTGCTGTTGCCGACACTACAGAGCATCACCTGGCAAATGATCGAGCAAATCCAGTTTGTTAAATTGTTTGGAATGGCGAAGATAGACAATCTGCTGCAAGAGATGCTTTTAGGAGGTTCAGCTAATGAAGCACCTCACGCTCATCATTCTCTACACCCCCATCTGGTCCAGGAACACCTCAGTAATAACGTCATAGTCACTGCC---AACATGGCTACTCCACTTCACAATGGCCAGATGTCC------------------------------ACTCCGGAAACTCCAATCCCATCTCCCCCCACAGCTTCAGGTTCTGATCACTACAAAATGGCATCGGGTGTTATTGCTACAGTGCCCAAACAGCCAAGCTCCATCCCTCAACCTACCATCACTAAACAAGAGGCCATC
HNF_cow...  ---------------------------------ATGGACATGGCCGACTACAGTGCCGCGTTGGACCCAGCCTACACCACCCTGGAGTTTGAGAATGTGCAGGTGTTGACGATGGGCAATGACACATCCCCATCAGAGGGTGCCAACCTCAACGCACCCAACAGCCTGGGTGTCAGTGCCCTGTGCGCCATCTGCGGGGACCGGGCCACGGGCAAACACTACGGTGCCTCGAGCTGTGACGGCTGCAAGGGCTTTTTCCGGAGAAGTGTGAGGAAGAACCACATGTACTCCTGCAGGTTTAGCCGGCAGTGCGTGGTGGACAAAGACAAGAGGAACCAGTGCCGCTACTGCAGGCTCAAGAAGTGCTTCCGGGCTGGCATGAAGAAGGAAGCTGTACAGAATGAACGGGACCGGATCAGCACTCGCCGGTCCAGCTACGAGGACAGCAGCCTGCCCTCCATCAATGCGCTCCTGCAGGCTGAGGTCCTGTCCCAGCAGATCACCTCCCCTGTCTCCGGAATCAACGGCGACATTCGGGCGAAGAAGATCGCCAGCATCGCGGATGTGTGTGAGTCCATGAAAGAGCAGCTGCTGGTGCTCGTCGAGTGGGCCAAGTACATCCCAGCCTTCTGTGAGCTCCCCCTGGACGACCAGGTGGCCCTACTCAGAGCCCACGCCGGCGAGCACCTGCTTCTCGGAGCCACCAAGCGCTCCATGGTGTTCAAGGATGTTCTGCTTCTAGGCAATGACTACATCGTCCCTCGGCACTGCCCGGAGCTGGCAGAGATGAGTCGAGTGTCCGTGCGCATCCTTGATGAGTTGGTGCTGCCCTTTCAAGAGCTGCAGATTGACGACAACGAGTACGCCTGCCTCAAAGCCATCATCTTCTTTGACCCAGATGCCAAGGGGCTGAGTGACCCGGGCAAGATCAAGAGGCTGCGTTCCCAGGTGCAGGTGAGCCTGGAAGACTACATCAACGACCGCCAGTACGACTCGCGTGGCCGCTTCGGCGAGCTGCTGCTGCTGCTGCCCACCCTGCAGAGCATCACCTGGCAGATGATCGAGCAGATCCAGTTCATCAAGCTCTTCGGCATGGCCAAGATCGACAACCTGCTGCAGGAGATGCTGCTGGGAGGGTCCTCCAGTGAAGCACCTCATGCCCACCACCCCCTGCACCCTCACCTGATGCCAGAGCACATGGGCACCAACGTCATTGTTGCCAAC---ACGATGCCTGCTCACCTCAGCAACGGACAGATGTCC------------------------------ACCCCTGAGACTCCACAGCCTTCACCGCCTGGTGGTTCAGGGTCCGAGCCCTACAAGCTTCTGCCCGGAGCTATTGCCACCATCGTCAAGCCCCCCTCTGCCATCCCGCAGCCGACCATCACCAAGCAGGAAGTCATC
HNF_dog...  ------ATGCGCCTCTCCAAAACCCTCGTCGACATGGACATGGCTGACTACAGTGCCGCGCTGGACCCAGCCTACACCACCCTTGAGTTCGAGAACGTGCAGGTGTTGACGATGGGCAATGACACATCCCCATCCGAAGGTGCCAACCTCAACGCACCCAACAGCCTGGGGGTCAGCGCTCTGTGTGCCATCTGTGGGGACCGGGCCACAGGGAAACACTACGGTGCCTCGAGCTGTGACGGTTGCAAGGGCTTCTTCCGGAGGAGCGTGAGAAAGAACCACATGTACTCCTGCAGGTTTAGTCGGCAATGCGTCGTGGACAAAGACAAGAGGAACCAGTGTCGTTACTGCAGGCTAAAGAAGTGCTTCCGGGCTGGCATGAAGAAGGAAGCTGTGCAAAATGAGCGGGACCGGATCAGCACTCGCCGGTCAAGCTATGAGGACAGCAGCCTGCCCTCCATCAATGCATTGCTGCAGGCCGAGGTCCTGTCCCAGCAGATCACCTCCCCTGTCTCTGGGATCAACGGAGACATTCGGGCGAAGAAGATCGCCAGCATCGCAGACGTGTGTGAGTCCATGAAGGAGCAGCTGCTGGTGCTCGTTGAGTGGGCCAAGTACATTCCTGCTTTCTGTGAGCTCCCGCTGGATGACCAGGTGGCCCTGCTCAGAGCCCATGCCGGTGAGCACCTGCTACTTGGAGCCACCAAGCGATCCATGGTGTTCAAGGATGTTCTGCTTCTAGGCAATGACTACATCGTCCCTCGCCACTGCCCAGAGCTGGCCGAAATGAGCCGGGTGTCCATGCGCATCCTCGACGAGTTGGTGCTGCCCTTCCAGGAGCTACAGATCGATGACAATGAGTATGCCTGCCTCAAAGCCATCATCTTCTTTGACCCAGATGCCAAGGGGCTGAGCGACCCGGGCAAGATCAAGCGGCTGCGCTCGCAGGTGCAGGTGAGCCTGGAGGACTACATCAACGACCGCCAGTATGACTCCCGAGGCCGCTTCGGTGAGCTGCTGCTCCTGCTGCCCACCCTGCAAAGCATCACCTGGCAGATGATCGAGCAGATCCAGTTCATCAAGCTCTTCGGCATGGCCAAGATTGACAACCTGCTGCAGGAGATGTTGCTGGGAGGGTCCTCCAGTGATGCACCTCATGCCCATCATCCCCTGCATCCTCATCTGATGCAGGAACACATGGGCACAAATGTCATTGTTGCCAAC---ACGATGCCCTCTCACCTCAGCAATGGACAGATGTGTGAGTGGCCCCGACCCAGGGGGCAGGCAGCCACCCCTGAGACTCCACAGCCCTCGCCGCCAGGTGGCTCAGGGTCTGAGCCCTACAAGCTCCTGCCAGGAGCCATTGCCACAATCGTCAAGCCCCCCTCCGCCATCCCCCAGCCGACCATCACCAAGCAGGAAGTCATC
HNF_chipmu  ---------------------------------ATGGACATGGCTGACTACAGTGCCGCGCTGGACCCGGCCTACACCACCCTGGAGTTTGAGAATGTGCAGGTGTTGGCCATGGGCAATGACACATCCCCGTCAGAAGGCACCAACCTCGCCGCGCCCAACAGCCTGGGTGTCAGTGCCCTGTGTGCCATCTGCGGGGACCGCGCCACGGGCAAACATTACGGTGCTTCGAGCTGTGACGGCTGCAAAGGCTTCTTCCGGAGGAGCGTGAGGAAGAACCACATGTATTCCTGCAGATTCAGCCGGCAGTGCGTGGTGGACAAAGACAAGAGGAACCAGTGTCGCTACTGCAGGCTCAAGAAGTGCTTCCGGGCTGGCATGAAGAAGGAAGCCGTCCAAAATGAGCGGGACCGGATCAGCACTCGGAGGTCCAGCTACGAGGACAGCAGCCTGCCCTCCATCAACGCGCTCCTACAGGCCGAGGTCCTGTCCCAGCAGATCACCTCACCCGTCTCCGGGATCAATGGCGACATCCGTGCTAAGAAGATCGCCAACATTGCGGACGTGTGCGAGTCCATGAAGGAGCAGCTCCTGGTGCTGGTGGAGTGGGCCAAGTACATCCCAGCGTTCTGTGAGCTCCTTCTGGACGACCAGGTGGCCCTGCTCAGAGCGCATGCTGGGGAGCACCTACTGCTTGGAGCCACCAAGAGATCCATGGTGTTCAAGGACGTGCTGCTCCTAGGCAATGACTATATCGTCCCTCGGCACTGCCCGGAACTGGCCGAGATGAGCCGGGTGTCCATTCGCATCCTCGATGAGCTCGTGCTGCCCTTCCAGGAGCTGCAGATCGATGACAACGAGTACGCCTGCCTCAAAGCCATCATCTTCTTTGACCCAGATGCCAAGGGGCTGAGCGACCCTGGCAAGATCAAGCGGCTGCGTTCCCAGGTGCAGGTGAGCCTGGAGGACTACATCAACGACCGCCAGTACGACTCGCGTGGCCGCTTCGGGGAGCTGCTGCTGCTGCTGCCCACGCTGCAGAGCATCACCTGGCAGATGATCGAGCAGATCCAGTTCATCAAGCTCTTCGGCATGGCCAAGATTGACAACCTGCTGCAGGAGATGCTGCTGGGAGGGTCCTCCAGTGATGCACCCCATGCCCACCACCCCCTGCACCCTCACCTGATGCAGGAGCACATGGGCACCAACGTCATTGTTGCCAAC---ACGATGCCCACTCACCTCAGCAACGGACAGATGTCC------------------------------ACCCCTGAGACTCCACAGCCCTCACCACCAGGTGGCTCAGGGTCCGAGCCCTACAAGCTCCTGCCAGGAGCCATCACCACGATCGTCAAGCCCCCCTCTGCCATCCCCCAGCCCACCATCACCAAGCAAGAAGTCATC
HNF_mouse.  ------ATGCGACTCTCTAAAACCCTTGCCGGCATGGATATGGCCGACTACAGCGCTGCCCTGGACCCAGCCTACACCACCCTGGAGTTTGAAAATGTGCAGGTGTTGACCATGGGCAATGACACGTCCCCATCTGAAGGTGCCAACCTCAATTCATCCAACAGCCTGGGCGTCAGTGCCCTGTGCGCCATCTGTGGCGACCGGGCCACCGGCAAACACTACGGAGCCTCGAGCTGTGACGGCTGCAAGGGGTTCTTCAGGAGGAGCGTGAGGAAGAACCACATGTACTCCTGCAGGTTTAGCCGACAATGTGTGGTAGACAAAGATAAGAGGAACCAGTGTCGTTACTGCAGGCTTAAGAAGTGCTTCCGGGCTGGCATGAAGAAGGAAGCTGTCCAAAATGAGCGGGACCGGATCAGCACGCGGAGGTCAAGCTACGAGGACAGCAGCCTGCCCTCCATCAACGCGCTCCTGCAGGCAGAGGTTCTGTCCCAGCAGATCACCTCTCCCATCTCTGGGATCAATGGCGACATTCGGGCAAAGAAGATTGCCAACATCACAGACGTGTGTGAGTCTATGAAGGAGCAGCTGCTGGTCCTGGTCGAGTGGGCCAAGTACATCCCGGCCTTCTGCGAACTCCTTCTGGATGACCAGGTGGCGCTGCTCAGGGCCCACGCCGGTGAGCATCTGCTGCTTGGAGCCACCAAGAGGTCCATGGTGTTTAAGGACGTGCTGCTCCTAGGCAATGACTACATCGTCCCTCGGCACTGTCCAGAGCTAGCGGAGATGAGCCGTGTGTCCATCCGCATCCTCGATGAGCTGGTCCTGCCCTTCCAAGAGCTGCAGATTGATGACAATGAATATGCCTGCCTCAAAGCCATCATCTTCTTTGATCCAGATGCCAAGGGGCTGAGTGACCCGGGCAAGATCAAGCGGCTGCGGTCACAGGTGCAAGTGAGCCTGGAGGATTACATCAACGACCGGCAGTACGACTCTCGGGGCCGCTTTGGAGAGCTGCTGCTGCTGTTGCCCACGCTGCAGAGCATCACCTGGCAGATGATCGAACAGATCCAGTTCATCAAGCTCTTCGGCATGGCCAAGATTGACAACCTGCTGCAGGAGATGCTTCTCGGAGGGTCTGCCAGTGATGCACCCCACACCCACCACCCCCTGCACCCTCACCTGATGCAAGAACACATGGGCACCAATGTCATTGTTGCTAAC---ACGATGCCCTCTCACCTCAGCAATGGACAGATGTGTGAGTGGCCCCGACCCAGGGGGCAGGCAGCCACTCCCGAGACTCCACAGCCATCACCACCAAGTGGCTCGGGATCTGAATCCTACAAGCTCCTGCCAGGAGCCATCACCACCATCGTCAAGCCTCCCTCTGCCATTCCCCAGCCAACGATCACCAAGCAAGAAGCCATC
HNF_rat...  ------ATGCGACTCTCTAAAACCCTCGCCGACATGGACATGGCTGACTACAGTGCTGCCTTGGACCCAGCCTACACCACCCTGGAGTTTGAAAATGTGCAGGTGTTGACCATGGGCAATGACACATCCCCATCTGAAGGTGCCAACCTCAACTCATCCAACAGCCTGGGTGTCAGTGCCCTGTGTGCCATCTGTGGCGATCGGGCCACTGGCAAACACTACGGAGCCTCAAGCTGTGACGGCTGCAAGGGATTCTTCAGGAGGAGCGTGAGGAAGAACCACATGTACTCCTGCAGGTTTAGCAGGCAGTGCGTGGTAGACAAAGATAAGAGGAACCAGTGTCGTTACTGCAGGCTCAAGAAGTGCTTCCGGGCTGGCATGAAGAAAGAAGCCGTCCAAAATGAGCGGGATCGGATCAGCACGCGGAGGTCAAGCTACGAGGACAGCAGCCTACCCTCCATTAATGCGCTCCTGCAGGCAGAGGTCCTGTCTCAGCAGATCACCTCCCCCATCTCTGGGATCAATGGCGACATTCGGGCCAAGAAGATTGCCAACATCACGGATGTGTGTGAGTCTATGAAGGAGCAGCTGCTGGTTCTGGTCGAATGGGCCAAGTACATCCCGGCCTTCTGTGAACTTCTTCTGGATGACCAGGTGGCGCTGCTCAGAGCCCACGCTGGTGAGCACCTGCTGCTTGGAGCCACCAAGAGGTCCATGGTGTTCAAGGATGTGCTGCTCCTAGGCAATGACTACATCGTCCCTCGGCACTGTCCAGAGCTAGCAGAGATGAGCCGTGTGTCCATTCGCATCCTCGATGAGCTGGTCTTGCCCTTCCAAGAGCTGCAGATCGATGATAATGAATACGCCTGCCTCAAAGCCATCATCTTCTTTGACCCAGATGCCAAGGGGCTGAGTGACCCAGGCAAGATCAAGCGGCTGCGGTCACAGGTGCAGGTGAGCCTGGAGGATTACATCAACGACCGGCAGTATGACTCTCGGGGTCGTTTTGGAGAGCTGCTGCTGCTCCTGCCCACTCTGCAGAGCATTACCTGGCAGATGATCGAGCAGATCCAGTTCATCAAGCTCTTTGGCATGGCCAAGATTGACAACCTGCTGCAGGAGATGCTGCTTGGAGGGTCTGCCAGTGACGCGCCCCACGCCCACCACCCCCTGCACCCTCACCTGATGCAAGAACACATGGGCACCAATGTCATAGTTGCCAAC---ACGATGCCCTCTCACCTCAGCAATGGACAGATGTGTGAGTGGCCCCGGCCCAGGGGGCAGGCAGCCACCCCTGAGACTCCACAGCCATCACCACCAAGTGGCTCTGGATCTGAATCCTACAAGCTCCTGCCAGGAGCCATCACCACCATCGTCAAGCCTCCCTCTGCCATCCCCCAGCCAACGATCACCAAGCAGGAAGCCATC
HNF_rattus  ------ATGCGACTCTCTAAAACCCTCGCCGACATGGACATGGCTGACTACAGTGCTGCCTTGGACCCAGCCTACACCACCCTGGAGTTTGAAAATGTGCAGGTGTTGACCATGGGCAATGACACATCCCCATCTGAAGGTGCCAACCTCAACTCATCCAACAGCCTGGGTGTCAGTGCCCTGTGTGCCATCTGTGGCGATCGGGCCACTGGCAAACACTACGGAGCCTCAAGCTGTGACGGCTGCAAGGGATTCTTCAGGAGGAGCGTGAGGAAGAACCACATGTACTCCTGCAGGTTTAGCAGGCAGTGCGTGGTAGACAAAGATAAGAGGAACCAGTGTCGTTACTGCAGGCTCAAGAAGTGCTTCCGGGCTGGCATGAAGAAAGAAGCCGTCCAAAATGAGCGGGATCGGATCAGCACGCGGAGGTCAAGCTACGAGGACAGCAGCCTACCCTCCATTAATGCGCTCCTGCAGGCAGAGGTCCTGTCTCAGCAGATCACCTCCCCCATCTCTGGGATCAATGGCGACATTCGGGCCAAGAGGATTGCCAGCATCACGGATGTGTGTGAGTCTATGAAGGAGCAGCTGCTGGTTCTGGTCGAATGGGCCAAGTACATCCCGGCCTTCTGTGAACTTCTTCTGGATGACCAGGTGGCGCTGCTCAGAGCCCACGCTGGTGAGCACCTGCTGCTTGGAGCCACCAAGAGGTCCATGGTGTTCAAGGATGTGCTGCTCCTAGGCAATGACTACATCGTCCCTCGGCACTGTCCAGAGCTAGCAGAGATGAGCCGTGTGTCCATTCGCATCCTCGATGAGCTGGTCTTGCCCTTCCAAGAGCTGCAGATCGATGATAATGAATACGCCTGCCTCAAAGCCATCATCTTCTTTGACCCAGATGCCAAGGGGCTGAGTGACCCAGGCAAGATCAAGCGGCTGCGGTCACAGGTGCAGGTGAGCCTGGAGGATTACATCAACGACCGGCAGTATGACTCTCGGGGTCGTTTTGGAGAGCTGCTGCTGCTCCTGCCCACTCTACAGAGCATTACCTGGCAGATGATCGAGCAGATCCAGTTCATCAAGCTCTTTGGCATGGCCAAGATTGACAACCTGCTGCAGGAGATGCTGCTTGGAGGGTCTGCCAGTGACGCGCCCCACGCCCACCACCCCCTGCACCCTCACCTGATGCAAGAACACATGGGCACCAATGTCATAGTTGCCAAC---ACGATGCCCTCTCACCTCAGCAATGGACAGATGTCC------------------------------ACCCCTGAGACTCCACAGCCATCACCACCAAGTGGCTCTGGATCTGAATCCTACAAGCTCCTGCCAGGAGCCATCACCACCATCGTCAAGCCTCCCTCTGCCATCCCCCAGCCAACGATCACCAAGCAGGAAGCCATC
HNF_chicke  ------ATGCGCCTTTCCAAAGCCCTGATAGACATGGAGATGGCCGATTATAGCGCGGCGCTGGACCCGGCGTACACCACCCTGGAGTTTGAGAACATGCAGGTGCTGGCCATGGGCAGCGACACATCTCCATCAGAAGCAGCCAACCTCAACACCTCCAACAGCATCGGGGTGAGCGCACTGTGTGCCATCTGCGGGGACCGCGCCACAGGGAAGCACTACGGGGCTTCCAGCTGCGATGGCTGCAAAGGCTTCTTCAGGAGGAGCGTGAGGAAGAACCACATGTACTCCTGCAGGTTTAACAGGCAGTGTGTGGTAGACAAAGACAAAAGAAACCAGTGCCGATACTGCAGGCTTAAGAAGTGCTTCCGAGCAGGGATGAAGAAGGAAGCTGTACAAAATGAACGGGACCGAATCAGCACCCGAAGATCAAGTTACGAAGACAGCAGCTTGCCCTCCATCAACGTCTTACTGCAGGCAGAAGTCCTGGCACAACAGATATCATCCCCAGTCCTCGTGATGAACGGAGACATCCGAGGGAAGAAGATTGCCAACATTGCCGACGTGTGCGAGTCCATGAAGCAGCAGCTGCTGGTGCTGGTGGAGTGGGCCAAGTACATCCCTGCGTTCTGCGAGCTGCCCCTGGACGACCAGGTGGCACTGCTGCGGGCACATGCAGGTGAACATCTGTTACTGGGAGTTGCCAAGAGGTCCATGGTGTTCAAGGATGTCTTGCTGCTAGGGAACGACCACATCGTCCCTCGGAACTGCCCCGAGCTGGTAGAGGTGAGCCGCGTGGCCATCCGCATCCTGGATGAGCTGGTCCTCCCCTTCCAGGAGCTGCAGATAGACGACAATGAATACGCCTGCTTGAAAGCCATCATCTTCTTCGACCCAGATGCCAAAGGACTGAGCGATCCCTCCAAGATCAAGCGGATGCGGTACCAGGTGCAGGTCAGCCTGGAGGACTACATCAATGACAGGCAGTACGACTCACGGGGCCGCTTCGGGGAGCTGCTGCTGCTGCTGCCTGTGCTGCAGAGCATCACCTGGCAGATGATAGAGCAGATCCAGTTTGTCAAGCTCTTCGGCATGGCTAAGATCGACAACCTGCTGCAGGAGATGCTGCTGGGAGGTTCATCAAGTGAAACGCCACATGCTCACCACCCCTTGCATCCTCATCTGATCCAGGAGAACCTGGGAACAAACGTCATTGTGGCCAAC---ACAATGCCTCCTCAGATGCACAACGGGCAGATGTCT------------------------------ACTCCAGAAACTCCTCAGCCATCTCCTCCTGCAGGTTCAGGGCCGGAGCAGTACAAACTGCTGCCCGGAGCCATTGCAACCGTGGCAAAACAGCCCACCTCCATCCCACAGCCTGCCATCACAAAGCAGGAGGTCATC
HNF_xenops  ATGATAATGAGACTGTCCAAAGCTTTGATAGACATGGATATGGCGGATTATACAGAAGCATTGGATCCTGCTTACACCACCCTGGAATTTGAAAATATGCAAGTTTTGTCTATTGGAACTGACACCTCCACTTCAGATGTGACAAGTCTCAGTGCCTCAAACAGTATCGGCATTAACTCTTTGTGCGCCATTTGTGGGGACAGAGCGACTGGCAAACACTATGGGGCTTCCAGCTGCGACGGCTGCAAGGGCTTCTTCAGGAGGAGTGTTAGGAAAAACCACATGTACTCATGCAGGTTCAGCAGACAATGTGTTGTGGATAAGGACAAAAGAAACCAGTGTCGGTACTGCCGGCTGAAGAAGTGTTTCAGGGCTGGAATGAAGAAAGAAGCTGTACAGAATGAGCGGGACAGGATAAGTACGAGGAGGTCGAGTTATGAAGACAGCAGTTTACCGTCCATTAATGTCTTAATTCAAGCAGAAGTTCTTTCCCAACAGATAACCTCCTCAGTTGGGGTGTTGAACACAGACATAAGAGGCAAGAAGATCGCCTGCATCATAGACGTGTGTGATTCCATGAAACAGCAGCTGCTGGTCTTGGTGGAGTGGGCAAAGTATATCCCGGCTTTCTGTGAACTTCCACTGGATGACCAGGTGGCTCTGTTACGGGCACACGCAGGGGAACACTTGCTTCTTGGGGCTACAAAGAGGTCAATGATGTTTAAAGACATATTGCTTCTCGGAAATGACCGACTCATTCCACGGAATTGTCCAGAACTC---GAAGTGGGCCGCGTGGCAGTGAGAATACTGGATGAACTGGTTCTTCCCTTCCAAGAGCTTCAGATCGATGACAATGAATACGCGTGCCTGAAAGCTATCATATTTTTTGACCCTGATGCCAAAGGTTTAAGCGATCCAACCAAGATCAAGAGAATGAGGTACCAGGTGCAGGTCAGCCTGGAGGATTACATCAATGATCGTCAGTATGACTCAAGAGGAAGGTTTGGGGATCTCCTTCTCTTGCTCCCTACGCTGCAGAGCATCACATGGCAGATGATCGAGCAAATCCAGTTTGTTAAGCTCTTTGGTATGGCCAAGATTGACAACCTGCTGCAAGAGATGCTCCTTGGGGGTTCTGCAAATGAAGCTTCACACACCCATCACCATTTGCACCCGCATCTGGTTCAAGATCATCTAGCAACAAACGTTATTGTAGCCAACAACACTCTGCCATCCCAACTTCACAATGGACAGATGTCT------------------------------ACACCAGAGACTCCCCAACCATCTCCACCTGCTGGCTCAGGGGCAGAGCAGTATAAAATTGTACACGGAACCATTGCATCTATCAACAAACAACCAACCTCCATTCCACAATCGACCATCACCAAACAGGAAGCTATG
HNF_xenopt  ---------------------------------ATGGATATGGCAGATTATACAGAAGCATTGGATCCAGCTTACACCACTCTGGAATTTGAAAATATGCAAGTTTTGTCTATTGGAACCGTGACCAATCAG---------------------CAAGGA---AACATCGGGTGGGTAACAAGGGCCAAGTGCATTGGTGCTGTGTTAGTAAATGAGCCCCTTGGAGTGTTCATTCTCACTGGAGTTTCC---------------------------TCCCAT---------TGCAGGTTCAGCAGACAGTGTGTAGTCGATAAGGACAAAAGGAACCAATGTCGTTACTGCAGGCTGAAAAAGTGCTTCAGGGCGGGCATGAAGAAAGAAGCTGTACAGAATGAGCGGGACAGGATAAGTACGAGGAGGTCGAGTTATGAAGACAGCAGTTTACCGTCCATTAACGTCTTAATTCAAGCAGAGGTTCTTTCCCAACAGATAACCTCCTCAGTGGGGGTGCTGAACACAGACATAAGAGGCAAGAAGATCGCCAGCATCACAGACGTGTGTGATTCTATGAAACAGCAGCTACTGGTTTTGGTGGAGTGGGCAAAATATATCCCTGCTTTCTGTGAGCTTCCGCTAGATGACCAGGTGGCTCTGTTACGGGCACATGCGGGGGAACACTTGCTTCTTGGCGCTACAAAGAGGTCAATGATGTATAAAGACATATTGCTTCTTGGAAATGACCGAGTTATTCCACGGAATTGTCCAGAACTT---GAAGTGGGTCGTGTGGCGGTGAGAATTCTGGATGAACTAGTTCTTCCCTTCCAAGAACTTCAAATTGATGACAACGAATACGCGTGCCTAAAAGCCATCATATTTTTTGACCCTGATGCCAAAGGTTTGAGCGATCCCACCAAGATCAAGAGAATGAGGTACCAGGTGCAGGTTAGCCTGGAAGATTACATCAATGATCGGCAGTATGACTCAAGAGGAAGGTTTGGGGAGCTACTCCTCTTGCTCCCTACACTGCAGAGCATCACATGGCAGATGATCGAGCAAATCCAGTTCGTTAAGCTATTTGGGATGGCCAAGATTGACAACCTGCTGCAGGAAATGCTCCTTGGGGGTTCTGCGAATGAAGCCCCACACACCCATCACCCTTTGCACCCACACCTGGTTCAAGATCATCTAGCAACAAATGTTATTGTAGCCAACAACACACTGCCATCCCAGCTTCATAATGGACAGATGTCT------------------------------ACCCCAGAGACTCCCCAACCATCCCCACCTGCGGGCTCAGGGGCAGAGCAGTACAAAATCGTGCATGGAGCCATTGCATCGGTCAACAAACAGCCAACCTCCATTCCACAATCAACCATCACCAAACAGGAAGCTATG
HNF_fugu..  ---------------------------------ATGGACATGGCAGACTACAGCGAGGCTCTGGACCCAGCCTACACCACGCTGGAGTTCGAGAACATGCAGGTGCTGCCGCTGGGCACAGACTCCTCACCGGCGGAGACGGCCAACATGAACGCGTCGAGCCACCTGGGGGCAGGTAGTCTGTGCGCCATCTGTGGAGACAGAGCCACGGGTAAACACTACGGGGCGTCCAGCTGCGACGGCTGCAAGGGCTTCTTCAGACGCAGCGTCCGCAAAAACCACATGTATTCCTGCAGGTTCAACAGGCAGTGCATCGTGGACAAAGACAAGCGCAATCAGTGCCGATACTGCAGGCTGAAAAAGTGCTTCAGAGCGGGCATGAAGAAAGAAGCTGTGCAGAATGAGAGAGACAGAATCAGCACCAGGAGGTCCAGCTACGAGGACAGCAGTTTACCCTCCATCAACGCACTCATCCAGGCAGACGTTCTGTCACGACAGATCACGTCTCCCGCACCGATCCTGAACGGTGACATCAGAACCAAAAAGATCGCCGCCATCACAGACGTGTGCGAGTCCATGAAGCAGCAGCTGCTGGTCCTGGTGGAATGGGCCAAGTACATCCCAGCGTTCTGCGACCTGCCGCTGGATGACCAGGTGGCGCTGCTGCGAGCTCATGCAGGAGAGCACCTCTTACTGGGTGCTGCGAAAAGGTCCATGCTATTCAAAGATGTCCTCTTATTAGGAAATGACTACATCATTCCCAGAAACTGCCCAGAGTTG---GAGGTGGGCAGGGTGGCTGTGAGAATCCTGGATGAGCTTGTGCTTCCCTTCCAGGAGCTTCAGATAGATGATAACGAATACGCCTGCTTGAAAGCCATAGTTTTCTTTGATCCTGATGCTAAAGGTCTGAGTGATCCTGGAAAGATCAAGCGCATGCGCTACCAGGTCCAGGTCAGTCTGGAAGACTACATCAACGACCGGCAGTACGACTGTCGGGGTCGCTTCGGAGAGCTGCTCCTGCTACTGCCGACGCTGCAGAGCATCACCTGGCAGATGATCGAGCAGATTCAGTTTGTCAAACTCTTCGGAATGGCCAAGATCGACAACCTGCTCCAGGAAATGCTGCTCGGGGGTTCTGCTAACGAGGCTCCACATGCTCCTCACTCTCTGCACCCTCACCTGGTCCAGGAGCACCTCAGCAGTAACGTCATTGTTGCCAGC---AGCATGCCGACGCCCATCCACAACGGTCAAATCTTCCTATTTTTG------CTCTGTTTTGTAGCCACTCCTGAAACCCCGATTCCATCTCCACCCACTGCCTCCAGTTCAGAACATTATAAACTGCCTCAGGGGGTCATTGCCACTGTGCCCAAGCAGCCCACCTCCATCCCTCAGCCCACTATCACAAAGCAAGAGGCCATC
HNF_tetrao  ---------------------------------ATGGACATGGCAGACTACAGCGAGGCTCTGGACCCAGCCTACACCACGCTGGAGTTCGAAAACGTGCAAGTGCTGCCGCTGGGCACAGACTCCTCGCCGGCTGAGACCGCCAACATGAACGCCTCGAGCCACCTGGGGACAGGTAGTCTGTGCGCCATCTGCGGGGACAGAGCCACGGGCAAACACTACGGCGCCTCCAGCTGCGACGGCTGCAAGGGCTTCTTCAGGCGCAGCGTGCGCAAAAACCACATGTATTCGTGCAGGTTCAACAGACAGTGCATCGTGGACAAAGACAAGCGAAACCAGTGCAGATACTGCAGGCTGAAAAAGTGCTTCAGGGCCGGCATGAAGAAAGAAGCGGTACAGAACGAGAGGGACCGAATCAGCACCAGGAGATCGAGCTACGAAGACAGCAGCTTGCCCTCCATCAACGCCCTCATCCAGGCAGACGTTCTGTCACGACAGATCACCTCTCCTGCTCCCATCCTCAACGGCGACGTCAGAACCAAGAAGATCGCCGCCATCACAGACGTGTGCGAGTCCATGAAGCAGCAGCTGCTGGTCCTGGTGGAATGGGCCAAGTACATCCCAGCGTTCTGCGACCTGCCGCTGGATGACCAGGTGGCGCTGCTGCGAGCTCACGCGGGAGAACACCTCCTCCTTGGTGCTGCCAAGAGGTCCATGTTGTATAAAGATGTGCTCTTGTTAGGAAACGACTACATAATTCCCAGAAACTGCCCAGAGTTG---GAGGTGGGCAGGGTGGCCGTGAGGATCCTGGATGAGCTTGTTCTTCCCTTCCAGGAGCTTCAAATAGACGATAATGAATACGCCTGCTTGAAGGCCATCGTTTTTTTCGACCCTGATGCTAAAGGTCTGAGCGATCCTGGGAAGATCAAGCGCATGCGCTACCAGGTCCAGGTCAGCCTGGAGGACTACATCAACGACCGGCAGTACGACTCTCGGGGGCGCTTCGGAGAACTGCTCCTGCTCCTGCCAACCCTGCAGAGCATCACCTGGCAGATGATCGAGCAGATTCAGTTTGTCAAACTCTTCGGCATGGCCAAGATTGACAACCTGCTCCAAGAAATGCTGCTTGGAGGTTCTGCAAACGAGGCTCCACATGCTCCTCACTCTCTGCATCCTCACCTGGTTCAGGAGCACCTCAGCGGTAACGTCATTGTTGCCAGC---AGCATGCCGACGCCCATCCACAACGGTCAAATCTCC------------------------------ACTCCTGAAACCCCGATTCCATCTCCGCCCACTGCCTCCAGTTCAGAACATTATAAACTGCCTCAGGGGGTCATCGCCACGGTGCCCAAACAGCCGACCTCCATCCCTCAGCCAACTATCACGAAGCAGGAGGCCATC
HNF_zfish.  ------ATGCGTTTGTCCAAACCACTAGTAGACATGGAGATGGCAGACTATAGCGAGGCCTTGGATCCAGCCTACACCACGCTGGAGTTTGAAAACATGCAAGTGCTTGCGATGAGCACAGACTCCTCACCACAAGAAAGTGCCAACATGAATGCTGCCAACCACTTAGGGGCAGGCACTCTATGTGCCATTTGTGGGGACCGGGCCACAGGAAAGCACTACGGGGCCTCAAGCTGTGATGGATGCAAGGGGTTCTTCAGACGCAGTGTACGCAAAAACCACATGTACTCATGCAGGTTCAACAGACAGTGCATAGTGGACAAAGACAAGAGAAATCAGTGTCGGTACTGCAGACTAAAGAAATGTTTTCGAGCTGGCATGAAAAAAGAAGCTGTGCAGAATGAACGAGACAGGATTAGCACCAGAAGATCCAGCTATGAGGACAGCAGCTTACCCTCCATAAACGCACTCATTCAGGCTGACGTTCTTTCTAGACAAATTTCATCACCGGGTCCAATCTTGAATGGTGATATCAGAACAAAAAAGGTAGCCGCAATAATGGATGTGTGTGAGTCTATGAAACAGCAGCTGCTGGTGCTGGTGGAATGGGCAAAATACATCCCTGCATTCTGCGACCTCCCGCTGGATGATCAGGTGGCTTTACTGCGAGCTCACGCTGGAGAACACCTCCTACTAGGAGCTGCCAAACGCTCCATGATGTATAAAGACATTTTACTATTAGGCAATGATCATATAATTCCTCGAAACTGCCCTGAATTG---GAGGTGAGCCGTGTGGCTGTAAGAATCCTTGATGAGTTAGTACTTCCCTTCCAAGATCTCCAGATTGATGACAATGAATACGCCTGCTTAAAAGCCATTGTATTTTTCGATCCAGATGCCAAAGGTTTAAGTGACCCAAGCAAGATCAAACGAATGCGGTATCAAGTTCAAGTTAGTTTGGAAGATTACATCAATGACCGACAGTATGACTCGCGGGGACGGTTCGGCGAGCTGCTTCTGCTGTTGCCGACACTACAGAGCATCACCTGGCAAATGATCGAGCAAATCCAGTTTGTTAAATTGTTTGGAATGGCGAAGATAGACAATCTGCTGCAAGAGATGCTTTTAGGAGGTTCAGCTAATGAAGCACCTCACGCTCATCATTCTCTACACCCCCATCTGGTCCAGGAACACCTCAGTAATAACGTCATAGTCACTGCC---AACATGGCTACTCCACTTCACAATGGCCAGATGTCC------------------------------ACTCCGGAAACTCCAATCCCATCTCCCCCCACAGCTTCAGGTTCTGATCACTACAAAATGGCATCGGGTGTTATTGCTACAGTGCCCAAACAGCCAAGCTCCATCCCTCAACCTACCATCACTAAACAAGAGGCCATC


   NR2A2 (HNF4-gamma)  DBD - 187-408; LBD - 436-1407
   -------------------------------------------------
HNF_human.  ---------------------------------------ATGGACATGGCAAATTACAGTGAAGTTTTGGACCCAACTTACACAACTTTGGAGTTTGAAACTATGCAGATTCTATATAATTCAAGTGATAGTTCTGCCCCAGAGACA---AGTATGAATACCACAGACAACGGTGTCAACTGTCTGTGTGCTATCTGTGGGGACAGAGCAACAGGAAAACACTATGGGGCATCCAGCTGTGATGGGTGCAAGGGTTTCTTCAGACGCAGCATTCGTAAGAGTCACGTTTATTCTTGCAGGTTCAGTCGGCAATGTGTTGTTGACAAGGACAAAAGGAATCAATGTAGATATTGTCGATTAAGAAAGTGTTTTAGAGCGGGAATGAAAAAAGAAGCTGTACAAAATGAACGTGACAGAATAAGCACCAGAAGAAGCACATTTGATGGCAGCAACATCCCCTCCATTAACACACTGGCACAAGCTGAAGTTCGGTCTCGCCAGATCTCAGTCTCAAGCCCTGGGTCAAGCACTGACATAAACGTTAAGAAAATTGCAAGTATTGGTGATGTCTGTGAATCTATGAAACAGCAGCTCTTAGTCTTGGTGGAATGGGCTAAATATATTCCTGCCTTCTGTGAATTACCATTGGATGATCAGGTGGCACTGTTGAGAGCTCACGCAGGGGAGCACTTACTGCTTGGAGCTACAAAGAGATCCATGATGTATAAAGATATTTTGCTTTTGGGAAACAACTATGTTATTCACCGCAACAGCTGTGAAGTTGAGATTAGCCGTGTGGCCAATCGTGTTCTAGATGAGCTGGTTAGACCATTTCAAGAAATCCAGATTGATGACAATGAGTATGCTTGTTTAAAGGCAATTGTATTTTTTGATCCAGATGCAAAAGGGCTAAGCGATCCAGTAAAAATTAAGAACATGAGGTTCCAAGTGCAGATCGGTTTGGAGGACTACATCAATGATCGGCAGTATGACTCCCGGGGGAGGTTTGGAGAGTTGCTTCTGCTCCTGCCCACACTGCAGAGCATCACGTGGCAAATGATTGAGCAAATACAGTTTGTTAAACTTTTTGGGATGGTTAAAATTGACAATCTACTTCAGGAAATGCTATTAGGTGGGGCTTCCAATGATGGCAGTCATCTCCATCATCCAATGCATCCACATTTGTCTCAAGACCCATTAACTGGACAAACTATACTTTTAGGTCCCATGTCAACACTGGTTCATGCAGACCAGATCTCA------------------------------ACTCCTGAAACCCCACTCCCTTCCCCACCACAAGGCTCTGGGCAAGAACAGTACAAAATAGCTGCAAACCAAGCATCAGTCATTTCACACCAGCATCTCTCCAAACAAAAGCAATTG
HNF_chimp.  ---------------------------------------ATGGACATGGCAAATTACAGTGAAGTTTTGGACCCAACTTACACAACTTTGGAGTTTGAAACTATGCAGATTCTATATAATTCAAATGATAGTTCTGCCCCAGAGACA---AGTATGAATACCACAGACAACGGTGTCAACTGTCTGTGTGCTATCTGTGGGGACAGAGCAACAGGAAAACACTATGGGGCATCCAGCTGTGATGGGTGCAAGGGTTTCTTCAGACGCAGCATTCGTAAGAGTCACGTTTATTCTTGCAGGTTCAGTCGGCAATGTGTTGTTGACAAGGACAAAAGGAATCAATGTAGATATTGTCGATTAAGAAAGTGTTTTAGAGCGGGAATGAAAAAAGAAGCTGTACAAAATGAACGTGACAGAATAAGCACCAGAAGAAGCACATTTGATGGCAGCAACATCCCCTCCATTAACACACTGGCACAAGCTGAAGTTCGGTCTCGCCAGATCTCAGTCTCAAGCCCTGGGTCAAGCACTGACATAAACGTTAAGAAAATTGCAAGTATTGGTGATGTCTGTGAATCTATGAAACAGCAGCTCTTAGTCTTGGTGGAATGGGCTAAATATATTCCTGCCTTCTGTGAATTACCATTGGATGATCAGGTGGCACTGTTGAGAGCTCACGCAGGGGAGCACTTACTGCTTGGAGCTACAAAGAGATCCATGATGTATAAAGATATTTTGCTTTTGGGAAACAACTATGTTATTCACCGCAACAGCTGTGAAGTTGAGATTAGCCGTGTGGCCAATCGTGTTCTAGATGAGCTGGTTAGACCATTTCAAGAAATCCAGATTGATGACAATGAGTATGCTTGTTTAAAGGCAATTGTATTTTTTGATCCAGATGCAAAAGGGCTAAGCGATCCAGTAAAAATTAAGAACATGAGGTTCCAAGTGCAGATCGGTTTGGAGGACTACATCAATGATCGGCAGTATGACTCCCGGGGGAGGTTTGGAGAGTTGCTTTTGCTCCTGCCCACACTGCAGAGCATCACGTGGCAAATGATTGAGCAAATACAGTTTGTTAAACTTTTTGGGATGGTTAAAATTGACAATCTACTTCAGGAAATGCTATTAGGTGGGGCTTCCAATGATGGCAGTCATCTCCATCATCCAATGCATCCACATTTGTCTCAAGATCCATTAACTGGACAAACTATACTTTTAGGTCCCATGTCAACACTGGTTCATGCAGACCAGATCTCA------------------------------ACTCCTGAAACCCCACTCCCTTCCCCACCGCAAGGCTCTGGGCAAGAACAGTACAAAATAGCTGCAAACCAAGCATCAGTCATTTCACACCAGCATCTCTCCAAACAAAAGCAATTG
HNF_cow...  ------------------------------------------------------------------------------------------------------ATGCAGATTCTGTATAATTCAAATGATAGTTCTGTCCCAGAGACAACAAGTATGAATACCGCAGACAACGGTGTCAACTGTCTGTGTGCCATATGTGGGGACAGAGCAACAGGAAAGCACTATGGTGCCTCCAGCTGTGATGGGTGCAAGGGTTTCTTCAGACGCAGCATCCGCAAGAGTCACGTTTATTCCTGCAGGTTCAGTCGGCAATGTGTTGTTGACAAAGACAAAAGGAATCAATGTAGATACTGTCGATTAAGAAAATGCTTTAGAGCAGGAATGAAAAAAGAAGCTGTACAAAATGAACGTGATAGAATAAGCACCAGAAGAAGCACATTTGACGGCAGCAACATCCCCTCCATCAACACCTTGGCACAAGCGGAAGTTCGGTCTCGCCAGATCTCAGTCTCAAGCCCTTGTGCGAGCGCTGACATAAATGTTAAGAAAATTGCCAGCATTGGTGATGTCTGTGAATCCATGAAACAGCAGCTCCTAGTCTTGGTGGAATGGGCTAAATATATCCCTGCCTTTTGTGAGTTACCACTGGACGATCAGGTGGCACTGTTGAGAGCTCACGCAGGGGAACATTTACTGCTTGGAGCTACAAAGAGATCCATGATGTATAAAGATATTTTGCTTTTGGGGAACAACTATGTTATTCACCGCAACAGCTGTGAAGTCGAGATTAGCCGTGTGGCCAACCGGGTTCTAGATGAGCTGGTCCGACCATTTCAAGAAATTCAGATTGATGATAATGAATATGCCTGTTTGAAGGCAATTGTCTTTTTTGATCCAGATGCAAAAGGGCTAAGTGATCCAGTGAAGATTAAGAACATGCGGTTCCAAGTGCAGCTGAGTTTGGAGGACTACATCAACGACCGGCAGTATGACTCCCGGGGCAGATTTGGGGAGCTGCTTCTGCTCCTGCCCACGCTGCAGAGCATCACGTGGCAAATGATTGAGCAAATACAATTTGTTAAACTTTTTGGAATGGTTAAAATTGACAACTTACTTCAGGAGATGTTACTAGGTGGTGCTTCCACTGAGCCTAACCATCTCCATCATCCAATGCACCCACATTTGTCTCAAGATCCATTAACTGGACAGACTATACTTCTGGGTTCAATGTCAACACTGGTGCATACAGACCAGATATCA------------------------------ACTCCTGAAACCCCACTTCCTTCCCCACCTCAAGGCTCTGGACAAGAACCATACAAAATAGCTGCAAATCAAGCTTCAGTCATTTCACACCAGTCTCTTTCCAAACAAAAGCAATTG
HNF_dog...  ------------ATGAGGGTATCGGAACCGATACTGGACATGGAGATGGCAAATTACAGCGAGGTTTTGGATCCAACTTACACAACGTTGGAGTTTGAAACTATGCAGATTCTATATAATTCAAATGATAGCTCTGCTCCAGAGACAACAAGTATGAATGCCACAGACAATGGTGTTAACTGTCTATGTGCTATATGTGGGGACAGAGCCACAGGAAAGCATTATGGAGCATCAAGCTGTGATGGGTGCAAGGGATTCTTCAGACGCAGCATACGCAAGAGTCACGTATATTCCTGCAGGTTCAGTCGGCAATGCGTTGTTGACAAGGACAAAAGGAATCAATGTAGATATTGTCGATTAAGAAAGTGTTTTAGAGCAGGAATGAAAAAAGAAGCTGTGCAAAACGAACGTGATAGAATAAGCACCAGAAGAAGCACATTTGATGGCAGCAACATCCCCTCCATTAACACGCTGGCACAAGCAGAAATTCGGTCTCGCCAGATCTCAGTCTCAAGCCCTGGTGCAAGCACTGACATAAATGTTAAGAAAATTGCCAGTATCGGTGATGTCTGTGAATCTATGAAACAACAGCTCTTAGTCTTGGTGGAATGGGCTAAATATATTCCTGCCTTCTCTGAGTTACCACTGGATGATCAGGTGGCACTGTTGAGAGCTCACGCAGGGGAACATTTACTGCTTGGAGCTACAAAGAGATCCATGGTGTATAAAGATATTTTGCTTTTGGGAAACAACTATGTAATTCACCGCAACAGCAGTGAAGTCGAGATCAGCCGTGTGGCCAACCGGGTTCTAGACGAGCTGGTACGACCATTTCAAGAAATTCAGATTGATGACAACGAATATGCTTGTTTGAAGGCAATTGTATTTTTTGATCCAGATGCAAAGGGGCTAAGTGATCCAGTAAAGATTAAGAACATGCGGTTCCAGGTGCAGCTCAGTTTGGAGGATTACATCAACGACAGGCAGTATGACTCCCGGGGGCGGTTTGGAGAGCTGCTGCTGCTCCTGCCCACACTGCAGAGCATCACTTGGCAAATGATTGAGCAAATACAGTTCGTTAAGCTCTTTGGAATGGTTAAAATTGACAACCTACTTCAGGAAATGCTACTGGGTGGTGCTTCCAATGACACTAGTCATCTCCATCATCCCATGCATCCACATTTGTCTCAAGATCCATTAACTGGACAAACTATACTTTTAGGTCCCATGTCGTCACTGGTTCATACAGACCAGATCTCA------------------------------ACTCCTGAGACCCCACTCCCTTCCCCACCACAAGGCTCTGGACAAGAACAGTACAAAATAGCTGCCAACCAAGCTTCAGTGATTTCACACCAGTCTCTCTCCAAACAAAAGCAATTG
HNF_mouse.  ---------------------------------------------------------------------------------------------------------------------------ATGGACAGTTCTGCCCCAGAGACCACAAGTATGAATACCACAGACAGTGGTGTCAACTGTTTATGTGCCATCTGTGGTGACAGAGCAACAGGAAAGCACTATGGGGCATCCAGTTGTGATGGCTGCAAAGGCTTTTTCAGGCGCAGCATTCGGAAGAGTCATGTTTATTCCTGCAGGTTCAGTCGGCAGTGTGTTGTTGACAAGGACAAAAGGAATCAATGCAGATACTGTCGATTAAGAAAGTGTTTTAGAGCAGGAATGAAAAAAGAAGCGGTGCAAAATGAACGCGACAGAATCAGTACAAGAAGAAGTACCTACGAGGGCAGCAACATCCCCTCCATAAACACTCTGGCACAAGCGGAAGTGAGGTCTTGCCAGATTTCAGTCCCAAGCCCCAGTTCCAGCACTGACATAAATATTAAGAAAATCGCAAGCATCAGTGACGTTTGTGAGTCCATGAAACAACAGCTCTTAGTCTTGGTGGAATGGGCCAAATACATCCCTGCCTTCTGTGAACTGCCCTTGGATGACCAGGTGGCCCTCTTGAGAGCCCATGCTGGAGAACATCTGCTGCTTGGAGCTACAAAGAGATCCATGATGTATAAAGATATTTTGCTTTTGGGAAACCACTATGTTATTCACCGCAACAGCTGTGAAGTTGAAGTCAGTCGTGTAGCCAACAGAGTTCTCGATGAGCTGGTTAGACCCTTCCAAGAGATCCAGATAGATGACAACGAGTACGCGTGCTTGAAGGCCATTGTGTTTTTTGACCCAGATGCAAAGGGATTGAGTGACCCTGTGAAGATTAAGAACATGCGGTTCCAGGTGCAGATCAGCTTGGAGGACTACATCAATGACCGGCAGTATGACTCTCGTGGCAGGTTTGGAGAGCTGCTGTTGCTGCTGCCAACACTGCAGAGCATTACCTGGCAGATGATTGAACAAATTCAGTTCGTCAAACTGTTCGGCATGGTCAAAATTGACAACCTCCTTCAGGAAATGCTGCTGGGTGGTGCTGCCAATGATGGTAGTCATCTCCATCATCCAATGCACCCACATTTATCTCAAGATCCACTAACTGGGCAAACTATACTTTTAGGTCCCATGTCCACACTGGTTCATACAGACCAGATTGCA------------------------------ACTCCAGAGACCCCACTCCCTTCCCCACCACAAGGCTCTGGACAAGAACCGTACAAAATTACTGCAAATCAAGCTTCAGTCATTTCACATCAATCCCTCTCTAAGCAAAAGCAGCTG
HNF_chicke  ---------ATGATGAGGGTCTCGGAGCCAATATTAGACATGGAAATGGCAAACTACAGTGAAGTTTTAGATCCAACGTATACCACACTGGAGTTTGAAACTATGCAGATTCTGTACAATGGCAATGACAGTTCTGGA---GAACCTCTCAACATGAATGCTACTGACAGTGGGATCAGCAGTCTCTGTGCAATATGTGGAGACCGAGCAACTGGAAAACATTATGGTGCTTCCAGTTGTGATGGGTGCAAAGGATTCTTTAGACGCAGTATACGGAAAAATCATGTTTATACATGCAGGTTCAGCCGGCAATGTGTTGTTGACAAGGACAAAAGGAATCAGTGCAGATATTGTCGTTTAAAAAAATGTTTTCGAGCAGGAATGAAAAAAGAAGCCTTTGGA---------------------ACTGCTCACAAAACAGCAAACATATCTTTGGAAATAAAGCTGCTGCTCTTAAAAGATGATGAGATTCCT---TGTGCAATTTCAGTTTCCAGTCCTGGTGCAAGCACTGACATAAATGCTAAGAAAATTGCTGGTATTAGTGATGTTTGTGAATTTATGAAGCAGCAACTTTTGGTCCTGGTGGAATGGGCTAAATATATTCCTGGGTTTTGTGAATTACCCCTGGATGACCAGGTTGCACTGCTGAGAGCGCATGCTGGGGAGCACCTGTTGCTTGGAGCAGCAAAACGGTCCATGGCATATAAGGACATTTTACTTTTAGGTAACAACTACATAATCCATCGCAACAGTACTGAAGTAGAGATCAGCCGAGTGGCAAATCGAATCCTAGATGAACTAGTTCGACCCTTCCAGGAAATTCAGATAGATGACAATGAGTATGCCTGCTTGAAAGCGATTGTGTTTTTTGATCCAGATGCAAAAGGCCTGAGTAATCCAGTGAAGATTAAGAACATGCGGTACCAAGTCCAAATCAGTTTAGAAGATTATATCAATGACCGTCAATATGACTCCCGAGGAAGATTTGGAGAGCTTTTGCTTTTACTGCCTACACTCCAGAGTATCACTTGGCAAATGATTGAGCAAATACAACTGGTTAAACTATTTGGAATTGTTAAAATTGACAGTTTGCTTCAGGAAATGTTACTGGGAGGTACTTCTAATGATGCCAGTCATTTACATCATCCAGTACATCCTCACTTAGCCCAAGATCCATTAACTGGCCAAACTATCCTCATAAGTTCAATGTCTGCTCCTGTACATGCAGAACAGATTTCA------------------------------ACACCAGAAACTCCATTACCTTCTCCTCCTCAAGGCTCTGGACAAGAA---TACAAAATGTCTTCAAATCAGGCTTCAGTAATTGCACAGCAGTCTATTTTGAAACAAAAATCATTG
HNF_xenops  ------------ATGAAACTTTCCACGACAGTACTGGAGATGGACATGGCCAACTATGGTGAGGTTTTAGATCCAACCTACACATCTCTGGAATTCGAAAACATGCAACTGCTTTACAATGACAGTGATAGTTCCCCTGAAGGATCGGCCAACATGAATTCATTAGACAATGGGATTAACAGCATGTGTGCAATATGTGGAGACAGAGCTACTGGAAAGCATTATGGTGCATCGAGTTGTGATGGCTGTAAAGGATTCTTCAGAAGAAGCATTAGGAAATGCCATGTTTATTCCTGCAGGTTTAGTCGGCAGTGCATAGTCGATAAAGACAAAAGGAATCAGTGCAGATATTGCCGTCTAAAAAAATGTTTCAGGGCTGGAATGAAGAAAGAAGCAGTTCAAAATGAAAGAGATCGGATAAGCACGCGGAAAAGCGCATTTGAAGGAAGCATCATTCCCTCCATTAACACACTGTCACAGGCAGAGGTTCTCTCTCGGCAGATCACTGCCTCAAGTCCAGATGCAAATACAGAAATAAATACTAAGAAAATTGCAAGTATTAGTGATGTTTGCGAGTCCATGAAGGAGCAACTGCTGGTGTTAGTTGAGTGGGCAAAATACATCCCTGCCTTTTGTGAGCTGCCTTTGGATGATCAGGTTGCCTTATTGAGAGCACACGCTGGAGAACAGCTCTTGCTGGGGGTGACCAAACGATCTATGGTTTTCAAAGATATTTTATTTTTAGGTAACAACTATGTCATTCACCGGAATTGCTCAGAAATGGAAATAAGTCGCGTAGCCAGCAGAGTATTAGATGAACTTGTGCTGCCTTTCCAAGAAATACAGATAGATGACAATGAGTATGCATGCTTAAAAGCAATTGTATTTTTTGATCCAGATGCCAAAGGACTAAGCGATCCTATAAAGATTAAGACTATGCGTTATCAAGTTCAAATCAGCTTGGAAGATTACATTAATGACAGACAATATGATTCAAGAGGAAGATTTGGAGAACTGCTTCTACTTTTACCAACACTACAGAGTATTACTTGGCAGATGATTGAACAGGTTCAGTTTGTTAAGTTGTTTGGAATGGTAAAGATTGACAATCTTCTCCAGGAAATGTTATTAGGAGGTTCGGCTAATGAAGCAAGTCATATTCATCATCAAGGGCACCCTCATTTCTCTCAAGACCCTTTGCTGGGTCAGACTCTATTGATAAGT------TCTGCTTCTATCCATTCTGACCAGATTGTAACTATTCTTTGTTATTTATTTCTTTTAGCTACTCCAGAGACTCCCTTACCTTCTCCACCCCAGGGATCAGCACAGGAACATTATAAAATATCCACAAACCATGCAACAGTTATC---------------------------------
HNF_fugu..  ---------------------------------------ATGGAAGTAGCCAACTATTGTGAAGGCCTGGATCCCTCGTACAGCACCCTTGGTTTTGAGAATGCAGAGGTGTTCTATGGAGGAGGAGACAGCATGCCAACGGAGCCC---AGCCTGCCCGGTCCAGAT---GGGGTCACCACCAACTGCGCCATCTGTGGGGACAAGGCCACAGGGAAGCACTACGGAGCCTCCAGCTGTGATGGCTGCAAAGGCTTCTTCAGACGCTCGATACGCAAGAGCCACATCTATACATGCAGGTTCAGCAGGCAGTGTATTGTTGATAAAGACAAGAGGAACCAGTGTCGTTTCTGTCGACTGAACAAATGTTTCAGGGCCGGCATGAAAAAAGAAGCTGTACAGAATGAAAGAGATCGCATCAGCTCCAGAAGAAGCATTCCCGACTCTCAAGAATTGCCTCCCATCACCATTTTGGCCCAAGCAGAAACGTTGTCCAAGCAGATCACATCT------CCAGTTGGGATAGTAGATATGTCAGAGCAGAAGGCAGCCACCGTTGGGGACGTCTGTGACTCTATGAGGCAGCAGTTACTGGTGTTGGTGGAATGGGCCAAATACATTCCTGCCTTTGGAGAACTGCCATTGGACGACCAGGTGAGCTTGCTCAGGGCTCATGCAGGCGAACACCTCTTGCTCGGGGTCGCTAAAAGGTCCATGTCCTTCAGGGACTTCCTGCTCTTAGGCAATGGCTGCGTGATCCACAGGAACAGTCCTGAACCGGAGATCTGCAGGATAGCCAACAGAGTGCTGGACGAGCTGGTGCAGCCTTTCCAGGATATTCAGATCGACGACAACGAGTATGCGGCCCTCAAGGCCATCGTCTTTTTTGATCCAGATGCGAAATCTTTAAGGAATCCTTCAAAGATCAAGGCCATGCGACTGCAGGTCCAGATGAGCCTGGAAGACTACATCAACGACCGCCAGTATGACTCCAGGGGTCGTTTTGGAGAGCTGTTACTTCTACTGCCCACCCTGCAGAGCATCACCTGGCAGATGATCGAGCAGCTCCAGTTCATCAAGCTGTGCGGCCTGGCCAAGATCGACAACCTGCTGCAGGAGATGCTCCTCGGAGGTCTCACGTCGGAGCCCTCCCACCTGCACCACCCTGCACACACCCAGCTGGCCCAGGACCCTTTGACTGGTCACACACTGGTCATCAGC---GCTGTATCTGCAGCTCACACTCCTTTGATAGCC------------------------------TCTCCAGACACTCCCATCCCATCTCCCCCTCAGGGGCCTGCGCCAGACAAGTACAAG------------------------------------------------------------
HNF_tetrao  ATGAAGTATTCTGCCTCTCAGAGTAAGTCTCTGTTAGATATGGAAGTAGCCAACTATTGTGAAGGCCTGGATCCCTCGTACAGCACCCTGGGCTTTGAGAACGCAGAGGTGTTCTATGGAGGA---GACAGCATGCCGACGGAGCCC---AGCCTGCCCGGTCCGGAC---GGGGTCACCACCAACTGTGCCATCTGCGGGGACAAGGCCACAGGGAAGCACTACGGGGCCTCCAGCTGCGACGGGTGCAAGGGCTTCTTCAGGCGCTCCATTCGCAAGGGCCACGTCTACACCTGCAGGTTCAGCAGGCAGTGCATTGTGGATAAAGACAAGAGGAACCAGTGTCGCTTCTGCAGACTGAACAAATGTTTCAGAGCTGGCATGAAAAAAGAAGCGGTGCAAAATGAGAGAGATCGCATCAGCTCCCGGAGAAGCATTCCCGACTCCCAGGAATTGCCTCCCATCACCATTTTGGCCCAAGCAGAAACATTGTCAAAGCAGATCACCACT------CCGGTGGGAATGGCGGATGTGTCAGAGCAGAAGGTGGCCACCGTTGGGGACGTCTGCGACTCCATGAGACAGCAGCTACTGGTGTTGGTGGAATGGGCCAAATACATTCCTGCTTTTGGAGAGCTGCCATTGGACGACCAGGTGAGCTTGCTCCGGGCTCATGCAGGCGAACACCTCTTGCTGGGGGTTGCCAAAAGGTCCATGCCCTACAGGGACTTCCTGCTCCTAGGCAACGGCTGTGTGATCCACAGGAACAGTCCCGAGCCGGAGATCAGCAGGATAGCCAACAGAGTGCTGGACGAGCTGGTGCAGCCTTTCCAGGACATTCAGATCGACGACAACGAGTACGCGGCCCTCAAGGCCATCGTCTTTTTTGACCCAGATGCAAAGTCTTTAAGGAATCCTTCAAAGATCAAGACCATGCGCCTGCAGGTCCAGATGAACCTGGAGGACTACATCAACGACCGCCAGTACGATTCCAGGGGTCGTTTCGGAGAGCTGTTACTTCTGCTGCCCACCCTGCAGAGCATCACCTGGCAGATGATCGAGCAGCTCCAGTTTATCAAGCTGTGCGGCCTGGCCAAGATCGACAACCTCCTGCAGGAGATGCTCCTCGGAGGCCTGGCGTCAGAGCCCTCACACCTTCACCACCCAGCGCACACCCAGTTGGCCCAGGACCCTTTGACTGGTCACACTCTGGTCATCAGC---ACCGTA------------------------------------------------------------------------------------------------------------------------------------------------------------------------------


   NR2B1 (RXR-alpha)  DBD - 535-756; LBD - 784-1518
   ------------------------------------------------
RXR_human.  ------------------------------------------------------ATGGACACCAAACATTTCCTGCCGCTC---------------------------------------------------------GATTTCTCCACCCAGGTGAAC---TCCTCCCTCACCTCCCCGACGGGGCGAGGCTCCATGGCTGCCCCCTCGCTGCACCCGTCCCTGGGG---CCTGGCATCGGCTCC------------CCGGGACAGCTGCATTCTCCCATCAGCACCCTGAGCTCCCCCATCAACGGCATGGGCCCGCCTTTCTCGGTCATCAGCTCCCCCATGGGCCCCCACTCCATGTCGGTGCCCACCACACCCACCCTGGGCTTCAGCACTGGCAGCCCCCAGCTCAGCTCACCT---ATGAACCCCGTCAGCAGCAGCGAGGACATCAAGCCCCCCCTGGGCCTCAATGGCGTCCTCAAGGTCCCCGCCCACCCCTCAGGAAACATGGCTTCCTTCACCAAGCACATCTGCGCCATCTGCGGGGACCGCTCCTCAGGCAAGCACTATGGAGTGTACAGCTGCGAGGGGTGCAAGGGCTTCTTCAAGCGGACGGTGCGCAAGGACCTGACCTACACCTGCCGCGACAACAAGGACTGCCTGATTGACAAGCGGCAGCGGAACCGGTGCCAGTACTGCCGCTACCAGAAGTGCCTGGCCATGGGCATGAAGCGGGAAGCCGTGCAGGAGGAGCGGCAGCGTGGCAAGGACCGGAACGAGAATGAGGTGGAGTCGACCAGCAGCGCCAACGAGGACATGCCGGTGGAGAGGATCCTGGAGGCTGAGCTGGCCGTGGAGCCCAAGACCGAGACCTACGTGGAGGCAAACATGGGGCTGAACCCCAGCTCGCCGAACGACCCTGTCACCAACATTTGCCAAGCAGCCGACAAACAGCTTTTCACCCTGGTGGAGTGGGCCAAGCGGATCCCACACTTCTCAGAGCTGCCCCTGGACGACCAGGTCATCCTGCTGCGGGCAGGCTGGAATGAGCTGCTCATCGCCTCCTTCTCCCACCGCTCCATCGCCGTGAAGGACGGGATCCTCCTGGCCACCGGGCTGCACGTCCACCGGAACAGCGCCCACAGCGCAGGGGTGGGCGCCATCTTTGACAGGGTGCTGACGGAGCTTGTGTCCAAGATGCGGGACATGCAGATGGACAAGACGGAGCTGGGCTGCCTGCGCGCCATCGTCCTCTTTAACCCTGACTCCAAGGGGCTCTCGAACCCGGCCGAGGTGGAGGCGCTGAGGGAGAAGGTCTATGCGTCCTTGGAGGCCTACTGCAAGCACAAGTACCCAGAGCAGCCGGGAAGGTTCGCTAAGCTCTTGCTCCGCCTGCCGGCTCTGCGCTCCATCGGGCTCAAATGCCTGGAACATCTCTTCTTCTTCAAGCTCATCGGGGACACACCCATTGACACCTTCCTTATGGAGATGCTGGAGGCGCCGCACCAAATGACT
RXR_mouse.  ------------------------------------------------------ATGGACACCAAACATTTCCTGCCGCTC---------------------------------------------------------GACTTCTCTACCCAGGTGAACTCTTCGTCCCTCAACTCTCCAACGGGTCGAGGCTCCATGGCTGTCCCCTCGCTGCACCCCTCCTTGGGT---CCGGGAATCGGCTCTCCACTGGGCTCGCCTGGGCAGCTGCACTCTCCTATCAGCACCCTGAGCTCCCCCATCAATGGCATGGGTCCGCCCTTCTCTGTCATCAGCTCCCCCATGGGCCCGCACTCCATGTCGGTACCCACCACACCCACATTGGGCTTCGGGACTGGTAGCCCCCAGCTCAATTCACCC---ATGAACCCTGTGAGCAGCACTGAGGATATCAAGCCGCCACTAGGCCTCAATGGCGTCCTCAAGGTTCCTGCCCATCCCTCAGGAAATATGGCCTCCTTCACCAAGCACATCTGTGCTATCTGTGGGGACCGCTCCTCAGGCAAACACTATGGGGTATACAGTTGTGAGGGCTGCAAGGGCTTCTTCAAGAGGACAGTACGCAAAGACCTGACCTACACCTGCCGAGACAACAAGGACTGCCTGATCGACAAGAGACAGCGGAACCGGTGTCAGTACTGCCGCTACCAGAAGTGCCTGGCCATGGGCATGAAGCGGGAAGCTGTGCAGGAGGAGCGGCAGCGGGGCAAGGACCGGAATGAGAACGAGGTGGAGTCCACCAGCAGTGCCAACGAGGACATGCCTGTAGAGAAGATTCTGGAAGCCGAGCTTGCTGTCGAGCCCAAGACTGAGACATACGTGGAGGCAAACATGGGGCTGAACCCCAGCTCACCAAATGACCCTGTTACCAACATCTGTCAAGCAGCAGACAAGCAGCTCTTCACTCTTGTGGAGTGGGCCAAGAGGATCCCACACTTTTCTGAGCTGCCCCTAGACGACCAGGTCATCCTGCTACGGGCAGGCTGGAACGAGCTGCTGATCGCCTCCTTCTCCCACCGCTCCATAGCTGTGAAAGATGGGATTCTCCTGGCCACCGGCCTGCACGTACACCGGAACAGCGCTCACAGTGCTGGGGTGGGCGCCATCTTTGACAGGGTGCTAACAGAGCTGGTGTCTAAGATGCGTGACATGCAGATGGACAAGACGGAGCTGGGCTGCCTGCGAGCCATTGTCCTGTTCAACCCTGACTCTAAGGGGCTCTCAAACCCTGCTGAGGTGGAGGCGTTGAGGGAGAAGGTGTATGCGTCACTAGAAGCGTACTGCAAACACAAGTACCCTGAGCAGCCGGGCAGGTTTGCCAAGCTGCTGCTCCGCCTGCCTGCACTGCGTTCCATCGGGCTCAAGTGCCTGGAGCACCTGTTCTTCTTCAAGCTCATCGGGGACACGCCCATCGACACCTTCCTCATGGAGATGCTGGAGGCACCACATCAAGCCACC
RXR_rat...  ATGACAATTAAAAGAAGTTACATTAGTCCGGCTGGGCATGAGTTAGTAGCAGACATGGACACCAAACATTTCCTGCCGCTC---------------------------------------------------------GACTTCTCTACCCAGGTGAACTCTTCATCCCTGAGCTCTCCAACGGGTCGAGGCTCCATGGCTGCCCCCTCGCTGCACCCTTCCCTGGGT---CCAGGACTCGGCTCTCCTCTGGGCTCCCCTGGGCAGCTGCACTCGCCTATCAGCACCCTGAGTTCTCCCATCAATGGCATGGGCCCACCCTTCTCGGTCATCAGCTCCCCGATGGGCCCGCACTCCATGTCGGTACCCACCACACCCACACTGGGCTTCGAGACTGGCAGCCCCCAGCTCAACTCACCC---ATGAACCCCGTGAGCAGCAGTGAGGATATCAAACCCCCTCTAGGCCTCAATGGCGTCCTCAAGGTTCCTGCCCACCCCTCAGGAAATATGTCATCCTTCACCAAGCACATCTGCGCTATCTGTGGGGACCGCTCCTCAGGCAAACACTATGGGGTCTACAGCTGTGAGGGCTGCAAGGGCTTCTTCAAGAGGACAGTACGCAAAGACCTGACCTACACCTGCCGTGACAACAAGGACTGCCTGATCGACAAGAGACAGCGGAACCGGTGTCAGTACTGCCGATACCAGAAGTGCCTGGCCATGGGCATGAAGCGGGAAGCCGTGCAGGAGGAGCGGCAGCGAGGCAAGGACCGGAACGAGAATGAGGTGGAGTCCACCAGCAGTGCCAACGAGGACATGCCTGTAGAGAAGATTCTGGAAGCTGAGCTCGCTGTTGAGCCCAAGACTGAGACATACGTGGAGGCAAACATGGGGCTGAACCCCAGCTCACCAAATGACCCTGTTACCAACATCTGTCAAGCAGCAGACAAGCAGCTCTTCACTCTTGTGGAGTGGGCCAAGAGGATCCCACACTTTTCTGAGCTGCCCCTGGACGACCAGGTCATCCTGCTCCGGGCAGGCTGGAACGAGCTGCTGATTGCCTCCTTCTCCCACCGCTCCATAGCTGTGAAAGACGGCATCCTCCTGGCCACCGGCCTGCACGTACACAGGAACAGCGCTCACAGTGCTGGGGTGGGCGCCATCTTTGACAGGGTGCTAACGGAGCTGGTGTCGAAGATGCGTGACATGCAGATGGACAAGACGGAGCTGGGCTGCTTGCGCGCCATTGTCCTCTTCAACCCTGACTCTAAGGGGCTCTCAAACCCTGCTGAGGTGGAGGCGCTGAGGGAGAAGGTGTATGCATCACTAGAAGCGTACTGCAAACACAAGTACCCTGAGCAGCCGGGCAGGTTTGCCAAGCTGCTGCTCCGGCTGCCTGCACTGCGATCCATTGGGCTCAAGTGCCTGGAGCACCTGTTCTTCTTCAAGCTCATCGGGGATACACCCATCGACACTTTCCTCATGGAGATGCTGGAGGCCCCACATCAAACCACC
RXR_chicke  ---------------------------------------------------------------------------------------------------------------------------------------------------------------------------------------------------ATGGCCACTCCATCCCTGCACCCGTCCATCGGG---CCGGGCATCGGCTCCTCGCTGGGCTCCCCGGGCCAGCTGCACTCACCCATCAGCACCCTGAGCTCACCCATCAATGGCATGGGGCCACCCTTCTCCGTCATCAGCTCCCCCATGGGCCCACACTCGATGTCTGTCCCCTCCACGCCCAGCCTGGGATTCGGCACCAGCAGCCCACAGCTCAACTCACCC---ATGAACCCCGTCAGCAGCTCAGAAGACATCAAGCCACCCCTGGGGCTCAATGGAGTCCTCAAAGTGCCAGCACATCCCTCAGGAACAATGGCCTCCTTCACCAAGCACATATGTGCCATCTGCGGGGACAGATCTTCAGGTAAACATTATGGGGTGTACAGCTGCGAGGGCTGCAAAGGCTTCTTCAAACGCACGGTGAGGAAGGACCTGACCTACACCTGCCGTGACAACAAGGACTGCTTGATCGACAAGCGCCAGCGCAACCGCTGCCAGTACTGCCGCTACCAGAAGTGTCTTGCCATGGGGATGAAGAGGGAAGCTGTGCAGGAGGAGAGGCAGCGGGGGAAGGACCGCAACGAGAACGAGGTGGAGTCCACAAGTAGCGCCAACGAGGACATGCCCGTGGAGAAGATCCTGGAAGCAGAACTCGCTGTGGAGCCAAAGACAGAGACGTACATTGAGGCAAACATGGGCCTGACGCCGAGCTCGCCCAACGACCCGGTGACGAACATTTGCCAGGCGGCCGACAAGCAGCTCTTCACCTTGGTGGAGTGGGCCAAGAGGATCCCCCATTTCTCAGAGCTGCCCCTGGATGACCAGGTCATCCTGCTGCGAGCAGGGTGGAATGAGCTCCTCATCGCCTCCTTCTCCCACCGCTCCATAGCTGTGAAGGATGGGATCCTGCTGGCCACGGGGCTGCACGTGCACCGCAACAGCGCGCACAGCGCCGGTGTCGGGGCCATCTTTGACAGAGTACTGACAGAACTCGTGTCGAAGATGCGAGACATGCAGATGGACAAGACAGAGCTGGGCTGCCTGCGAGCCATCGTCCTCTTCAACCCCGACTCAAAAGGTCTCTCCAACCCGGCTGAAGTGGAGGCATTACGGGAGAAGGTGTACGCATCGCTGGAGGCGTATTGCAAGCACAAATACCCCGACCAGCCCGGGAGGTTCGCCAAGCTCCTGCTCCGTCTGCCAGCCCTACGGTCCATCGGCCTCAAATGCCTGGAGCACCTCTTCTTCTTCAAGCTAATAGGCGACACGCCGATCGACACCTTCTTGATGGAAATGCTGGAAGCACCCCATCAAATGACT
RXR_frog..  ---------------------------------------ATGAGTTCAGCAGCCATGGACACCAAACATTTCCTGCCACTGGGTGGCCGTACATGTGCCGATACTCTCAGATGTACGACTAGTTGGACTGCTGGATACGATTTTTCCAGCCAGGTAAACTCTTCGTCCTTAAGCTCCTCGGGCCTCCGTGGGTCTATGACTGCCCCTCTGCTCCATCCGTCCCTCGGCAACTCTGGCTTAAACAACTCCCTAGGTTCCCCTACTCAGCTCCCCTCTCCCCTCAGC---------TCCCCCATCAATGGAATGGGCCCACCTTTCTCTGTTATCAGCCCTCCGCTGGGCCCA---TCAATGGCCATTCCTTCGACTCCCGGCCTCGGCTATGGAACAGGCAGCCCTCAGATCCATTCCCCC---ATGAACTCGGTCAGCAGCACAGAAGACATCAAGCCTCCTCCGGGAATCAACGGCATCCTTAAAGTACCCATGCATCCCTCCGGAGCCATGGCCTCTTTCACTAAGCACATCTGCGCCATCTGTGGTGACAGATCTTCAGGCAAACATTACGGGGTTTACAGCTGCGAGGGCTGCAAGGGGTTTTTCAAGCGGACGGTGCGGAAGGACCTGACTTACACGTGCAGGGATAGCAAAGACTGTATGATCGACAAACGCCAGAGGAACCGGTGCCAGTACTGCCGGTACCAGAAATGCCTGGCCATGGGCATGAAACGAGAAGCAGTACAGGAGGAGAGACAGAGGGGGAAGGAACGAAATGAGAATGAAGTAGAGAGTAGCAACAGTGCCAACGAGGACATGCCGGTGGAGAAGATACTTGAGGCGGAGCACGCGGTGGAACCAAAGACAGAGACGTACACTGAGGCTAACATGGGCCTTGCTCCCAACTCCCCAAGCGACCCCGTTACCAACATTTGCCAAGCAGCAGACAAGCAGCTCTTCACACTGGTCGAATGGGCAAAGAGAATCCCGCATTTCTCTGAGCTGCCGCTGGATGACCAAGTTATCCTCCTTAGGGCAGGGTGGAATGAGCTCCTCATAGCCTCTTTTTCCCATCGGTCGATAGCCGTCAAAGATGGAATCCTTCTGGCCACAGGACTTCACGTACATCGGAACAGCGCTCACAGTGCAGGAGTCGGTGCAATCTTTGATAGGGTCCTCACTGAGCTGGTGTCCAAAATGCGAGACATGCAGATGGACAAAACAGAACTCGGTTGCTTACGAGCAATTGTCCTCTTCAACCCAGACTCAAAAGGTCTCTCGAACCCTTTGGAGGTTGAGGCTCTCCGAGAGAAGGTCTATGCATCGTTAGAAGCCTACTGCAAACAGAAATACCCCGAACAGCCCGGGAGATTTGCTAAACTTCTCCTACGCCTGCCAGCTCTACGATCTATTGGCCTCAAATGTCTGGAACACCTCTTCTTCTTCAAACTAATAGGAGACACACCAATCGACACTTTCTTAATGGAGATGCTGGAAGCCCCTCACCAAATGACT
RXR_fugu..  ------------------------------------------------------------------------------------------------------------------------------------------------------------ATGAGCGCTGCCCACGCTCAGCCGGCTCACATGGGTGGCATGGTGGGC---------CACCCGTCAGTC------------ATCAACACCTCC------------AGACCGCTGCTGTCCCCCATGACCACCTTGGGCTCACCAATGAACGGCCTGGCCTCGCCCTACTCTGTCATCACTTCTTCTCTGGGCTCGCCATCTGTGTCGCTGCCGTCTACACCCAACATGAACTTTGGA---------CCC---ATCAATAGTCCACAGATGAATTCTATGAACAGCTCAGAGGACATCAAGCCTCCGCCGGGTCTGCACAACCTGGGAAACATCAAC---TACCAGTCAACGAGCCCCGGCGGCATTTCAAAACACATCTGCTCCATTTGCGGGGACCGCTCCTCAGGAAAGCACTATGGCGTCTACAGCTGTGAGGGATGCAAAGGCTTCTTTAAGAGGACCGTCCGTAAAGATCTCACCTACACATGTCGAGACAACAAGGAGTGCCTGATTGACAAGCGCCAGAGGAACCGCTGCCAATACTGCCGCTACCAGAAGTGCCTCGCCATGGGGATGAAGCGGGAAGCCGTGCAGGAAGAGAGGCAGCGGGGGAGAGAGCGCGGAGACAGCGAGGTGGAATCTACCAGCGGCTTCAACGAGGACATGCCTGTGGACAAGATCCTCGATGCTGAATTGGCCGTGGAGCCCAAAACAGAGACGTACAATGAAGGA---------ATCCCCAGCAACTCAACAAACGACCCCGTCACCAATATCTGCCAGGCAGCAGACAAGCAGCTCTTCACCTTAGTGGAGTGGGCCAAGAGGATCCCGCACTTTTCTGAACTCCCCCTCGATGACCAGGTCATTCTGCTTCGAGCAGGCTGGAATGAGCTCCTCATCGCCTCCTTCTCGCATCGCTCTGTCACAGTAAAAGACGGCATCCTGCTGGCGACGGGTCTCCACGTTCATCGCAGTAGCGCTCACAGCGCTGGAGTGGGCTCCATTTTTGATCGGGTCCTGACGGAGCTGGTGTCCAAGATGAAAGACATGCAGATGGACAAGACAGAGCTCGGCTGTCTGCGCGCCATCGTCCTCTTCAACCCAGATGCGAAAGGTCTTTCAAACCCCCAAGAGGTCGAGGGGCTGAGGGAAAAGGTTTACGCGTCGCTGGAGTCGTACACGATACACATATACTCCGACCAGCCGGGCAGGTTTGCCAAGTTGCTGCTGCGCCTGCCCGCTCTGCGCTCCATCGGCCTCAAGTGTCTGGAGCATCTGTTCTTCTTCAAGCTCATCGGCGACACGCCCATCGACACCTTCCTGATGGAGATGCTGGAGGCGCCGCATCAGATCACA
RXR_goldfi  ---------------------------------------------------------------------------------------------------------------------------------------------------------------------------------------------------------------------------------------------------------------------------------------------------------------------------------------------------------------------------------------------------------------------------------------------------------------------------------------------------------------------------------------------------------------------------------------------------------------------------------------------------GACCTGACGTACACTTGTCGAGACAATAAGGACTGTATTATCGACAAACGCCAGCGCAACCGCTGCCAGTACTGCCGCTATCAGAAGTGTTTGGCCATGGGCATGAAGAGAGAAGCCGTCCAGGAGGAGCGCCAGCGCGCCAAGGAACGCAACGAGAACGAGGTGGAGTCGACCAGCAGTGCAAACGAAGACATGCCTGTGGAGAAGATCCTGGAGGCGGAGCTTGCTGTGGAGCCCAAAACGGAGACTTACATTGAAACCAATGTACCGATGCCCTCAAATTCACCCAATGATCCAGTCACGAACATCTGTCAGGCCGCAGACAAGCAGCTCTTCACTCTCGTGGAATGGGCCAAGAGGATCCCGCATTTTTCCGAGCTCCCGCTGGACGACCAGGTCATTCTTCTACGAGCAGGATGGAATGAGCTCCTCATTGCGTCATTTTCACACCGTTCAATAGCAGTGAAAGATGGGATACTGTTGGCCACAGGACTGCACGTGCACCGGAACAGCGCCCACAGTGCCGGAGTAGGGGCCATATTTGACAGGGTGCTGACGGAGTTGGTGTCAAAGATGAGAGACATGCAGATGGATAAAACAGAGCTAGGATGCCTTCGAGCCATCGTCCTCTTCAATCCAGACTCCAAAGGCCTGTCAAACCCAGGTGAGGTGGAGGCGCTGAGAGAGAAGGTCTATGCCTCTCTGGAAGCCTACTGCAAACAGAAATACCCTGAACAACCTGGAAGGTTTGCTAAGCTGTTGCTGCGGCTCCCTGCCCTGCGTTCAATTGGACTGAAGTGTTTGGAGCATCTGTTCTTCTTCAAGCTCATAGGGGACACTCCCATCGATACCTTCCTCATGGAGATGCTAGAGGCGCCCCACCAAATGACA
RXR_zfish.  ---------------------------------------------------------------------------------------------------------------------------------------------------------------------------------------------------------------------------------------------------------------------------------------------------------------------------------------------------------------------------------------------------------------------------------------ATGAACTCTGTCAGCAGCTCAGAGGATATTAAGCCGCCCTTAGGCCTCAACGGTGTGATGAAGGTTCCAGCCCAGCCCTCGGGCACCCCACTCTCTCTCACCAAACACATCTGTGCCATCTGTGGCGACCGCTCCTCAGGTAAACACTACGGTGTGTACAGCTGCGAGGGATGTAAGGGTTTCTTCAAGAGGACCGTGCGTAAAGACCTGACCTACACCTGTCGAGACAATAAGGACTGTGTTATAGACAAACGCCAGCGCAACCGCTGCCAGTACTGCCGCTATCAGAAGTGTTTGGCCATGGGCATGAAGAGAGAAGCCGTCCAGGAGGAGCGCCAGCGAGCCAAGGAACGCAGTGAGAACGAAGTGGAGTCGACCAGCAGCGCCAATGAAGACATGCCCGTGGAGAAGATACTGGAAGCAGAGCTTGCTGTGGAGCCCAAGACGGAAACTTACATTGAGACTAATGTACCCATGCCATCAAATTCACCCAACGATCCAGTCACCAACATTTGTCAGGCTGCAGACAAGCAGCTCTTTACTCTGGTGGAGTGGGCGAAGAGGATTCCACACTTTTCTGAGCTCCCGCTTGACGACCAGGTCATTCTACTACGAGCAGGATGGAATGAGCTCCTCATTGCGTCATTTTCGCACCGATCCATAGCAGTGAAAGATGGAATACTGTTGGCCACAGGATTACATGTGCACCGAAACAGCGCCCACAGTGCCGGAGTAGGAGCCATATTTGACAGAGTGCTGACGGAGTTGGTATCAAAGATGAGAGACATGCAGATGGATAAAACAGAGCTTGGATGTCTTCGAGCCATTGTACTATTTAACCCAGACTCCAAAGGCCTGTCAAACCCTGGTGAAGTGGAAGCACTGAGAGAGAAGGTCTATGCCTCTCTGGAAGCTTACTGCAAACATAAGTACCCTGAACAACCTGGAAGGTTTGCTAAGCTGTTGCTGCGGCTCCCTGCACTGCGCTCTATCGGACTCAAGTGTTTGGAGCATCTGTTCTTCTTCAAGCTCATAGGCGACACACCCATCGACACCTTCCTCATGGAGATGCTAGAAGCTCCACACCAAATGACA


   NR2B2 (RXR - beta)  DBD - 624-846; LBD - 868-1659
  --------------------------------------------------
RXR_human.  ------------------------------------------------------------------------------------------------------------------------------------------------------------------------------------------------------------------------ATGGGCGACAGCGGGCGGGACTCCCGAAGCCCAGACAGCTCCTCCCCAAATCCC---CTTCCCCAGGGGGTCCCT---CCCTCTTCTCCTCCTGGGCCACCCCTACCCCCTTCA-------------T-G--GG-TCTG-GGCCCCTCCACCTCCCACGATGCCACCCCCCCCACTGGGCTCTCCCTTTCCAGTCATCAGTTCTTCCATGGGGTCCCCTGGTCTGCCCCCTCCAGCTCCCCCAGGATTCTCCGGGCCTGTCAGCAGCCCTCAGATTAACTCCACAGTGTCGCTCCCTGGG---GGTGGGTCTGGCCCCCCTGAAGATGTGAAGCCACCAGTCTTAGGGGTCCGGGGCCTGCACTGTCCACCCCCTCCAGGTGGCCCTGGGGCTGGCAAACGGCTGTGTGCAATCTGCGGGGACCGAAGCTCAGGCAAGCACTATGGGGTTTACAGCTGTGAGGGCTGCAAGGGCTTCTTCAAACGCACCATTCGTAAGGACCTGACCTACTCATGCCGGGACAACAAAGACTGCACAGTGGACAAGCGCCAGCGGAACCGCTGTCAGTACTGCCGCTATCAGAAGTGCCTGGCCACTGGCATGAAGAGGGAGGCGGTACAGGAGGAGCGTCAGCGGGGAAAGGACAAGGATGGGGATGGGGAGGGGGCTGGGGGAGCCCCTGAGGAGATGCCTGTGGACAGGATCCTGGAGGCAGAGCTTGCTGTGGAACAGAAGAGTGACCAGGGCGTTGAGGGTCCTGGGGGAACCGGGGGTAGCGGCAGCAGCCCAAATGACCCAGTGACTAACATCTGCCAGGCAGCTGACAAACAGCTGTTCACTCTTGTTGAGTGGGCCAAGAGGATCCCTCACTTCTCCTCCCTGCCT---------CTGGATGATCAGGTCATACTGCTGCGGGCAGGCTGGAATGAGCTCCTCATTGCTTCCTTCTCCCATCGCTCCATCGATGTTCGAGATGGCATCCTCCTTGCCACAGGTCTTCATGTGCAC------------------------------------------AGGAACTCAGCCCATTCTGCAGGCGTGGGAGCCATCTTTGATCGGGTGCTGACAGAGCTAGTGTCCAAAATGCGTGACATGAGGATGGACAAGACAGAGCTTGGCTGCCTGAGGGCAATCATTCTGTTTAACCCAGATGCCAAGGGTCTCTCCAACCCTAGTGAGGTGGAGGTCCTGCGGGAGAAAGTGTATGCATCACTGGAGACCTACTGCAAACAGAAGTACCCTGAGCAGCAGGGACGGTTTGCCAAGCTGCTGCTACGTCTTCCTGCCCTCCGGTCCATTGGCCTTAAGTGTCTGGAGCATCTGTTCTTCTTCAAGCTCATTGGAGACACCCCCATTGACACCTTCCTCATGGAGATGCTTGAGGCTCCCCACCAGCTAGCC
RXR_chimp.  ATGTCTTGGGCCGCTCGCCCGCCCTTCCTCCCTCAGCGGCATGCCGCAGGGCAGTGTGGGCCGGTGGGGGTGCGAAAAGAAATGCATTGTGGGGTCGCGTCCCGGTGGCGGCGGCGACGGCCCTGGCTGGATCCCGCAGCGGCGGCGGCGGCGGCGGTGGCAGGCGGAGAACAACAAACCCCGGAGCCGGAGCCAGGGGAGGCTGGACGGGACGGGATGGGCGACAGCGGGCGGGACTCCCGAAGCCCAGACAGCTCCTCCCCAAATCCC---CTTCCCCAGGGAGTCCCT---CCCCCTTCTCCTCCTGGGCCACCCCTACCCCCTTCAACAGCTCCATCCCTTGGAGGCTCTGGGGCCCCACCCCCACCCCCGATGCCACCACCCCCACTGGGCTCTCCCTTTCCAGTCATCAGTTCTTCCATGGGGTCCCCTGGTCTGCCCCCTCCAGCTCCCCCAGGATTCTCCGGGCCTGTCAGCAGCCCCCAGATTAACTCAACAGTGTCACTCCCTGGG---GGTGGGTCTGGCCCCCCTGAAGATGTGAAGCCACCAGTCTTAGGGGTCCGGGGCCTGCACTGTCCACCCCCTCCAGGTGGCCCTGGGGCTGGCAAACGGCTATGTGCAATCTGCGGGGACAGAAGCTCAGGCAAACACTACGGGGTTTACAGCTGTGAGGGTTGCAAGGGCTTCTTCAAACGCACCATCCGCAAAGACCTTACATACTCTTGCCGGGACAACAAAGACTGCACAGTGGACAAGCGCCAGCGGAACCGCTGTCAGTACTGCCGCTATCAGAAGTGCCTGGCCACTGGCATGAAGAGGGAGGCGGTACAGGAGGAGCGTCAGCGGGGAAAGGACAAGGATGGGGATGGGGAGGGGGCTGGGGGAGCCCCCGAGGAGATGCCTGTGGACAGGATCCTGGAGGCAGAGCTTGCTGTGGAACAGAAGAGTGACCAGGGCGTTGAGGGTCCTGGGGGAACCGGGGGTAGCGGCAGCAGCCCAAATGACCCCGTGACTAACATCTGTCAGGCAGCTGACAAACAGCTATTCACGCTTGTTGAGTGGGCGAAGAGGATCCCACACTTTTCCTCCTTGCCT---------CTGGATGATCAGGTCATATTGCTGCGGGCAGGCTGGAATGAACTCCTCATTGCCTCCTTCTCACACCGATCCATTGATGTTCGAGATGGCATCCTCCTTGCCACAGGTCTTCACGTGCAC------------------------------------------CGCAACTCAGCCCATTCAGCAGGAGTAGGAGCCATCTTTGATCGGGTGCTGACAGAGCTAGTGTCCAAAATGCGTGACATGAGGATGGACAAGACAGAGCTTGGCTGCCTGAGGGCAATCATTCTGTTTAATCCAGATGCCAAGGGTCTCTCCAACCCTAGTGAGGTGGAGGTCCTACGGGAGAAAGTGTATGCATCACTGGAGACCTACTGCAAACAGAAGTACCCTGAGCAGCAGGGACGGTTTGCCAAGCTGCTGCTACGTCTTCCTGCCCTCCGGTCCATTGGCCTTAAGTGTCTAGAGCATCTGTTTTTCTTCAAGCTCATTGGTGACACCCCCATCGACACCTTTCTCATGGAGATGCTTGAGGCTCCCCATCAACTGGCC
RXR_mink..  ---------------------CCCTTCCTCCCCGAGCGGCATGCCGCAGGGCAGTGTGGGCCGGTGGGGGTGCGAAAAGAAATGCATTGTGGGGTCGCCTCCCGGTGGCGGCGGCGACGGCCCTGGCTGGATCCCGCAGCGGCGGCGGCGGCGGCAGCAGCCGGA---GAACAACAAACCCCGGAGCCGGAGCCGGGGGAGGCTGGACGGGACGGGATGGGCGACAGCGGGCGGGACTCCCGAAGCCCAGACAGTTCCTCCCCAAATCCC---CTTCCCCAGGGGGCCCCT---CCCTCTTCTCCTCCCGGGCTACCCCTACCCCCTTCAGCAGCCTCCTCCCTTGGAGGCTCTGGGGCCCCACCCCCGCCCCCGATGCCACCTCCCCCACTGGGCTCCCCTTTCCCTGTCATCAGCTCTTCCATGGGGTCCCCTGGTCTGCCCCCTCCAGCTCCCCCAGGATTCTCCGGGCCTGTCAGCAGTCCCCAGATTAACTCAACAGTGTCGCTCCCTGGG---GGTGGGTCTGGCCCACCTGAAGATGTGAAGCCACCAGTCTTAGGGGTTCGGGGCCTGCACTGTCCACCCCCTCCAGGTGGCCCTGGGGCTGGCAAACGGCTATGTGCAATCTGCGGGGACCGAAGCTCAGGCAAACACTATGGGGTTTACAGCTGTGAGGGCTGCAAAGGCTTCTTCAAGCGCACCATCCGTAAGGACCTGACCTACTCATGCCGGGACAACAAGGACTGCACCGTGGACAAGCGCCAGCGAAACCGCTGTCAGTACTGCCGCTATCAGAAGTGCCTGGCCACCGGCATGAAGAGAGAGGCGGTACAGGAGGAGCGTCAGCGGGGGAAGGACAAGGACGGGGATGGGGAGGGGGCTGGGGGAGCCCCCGAGGAGATGCCTGTGGACAGGATCCTGGAGGCAGAGCTTGCTGTGGAGCAGAAGAGTGACCAGGGCGTTGAGGGTCCTGGGGGAACCGGGGGTAGCGGCAGCAGCCCAAATGACCCTGTGACTAACATCTGTCAGGCAGCTGACAAACAGCTATTCACGCTTGTTGAGTGGGCGAAGAGGATCCCACACTTTTCCTCCTTGCCT---------CTGGATGACCAGGTCATATTGCTCCGGGCAGGCTGGAATGAGCTCCTCATTGCTTCCTTCTCCCACCGATCCATTGATGTCCGAGATGGCATCCTCCTCGCCACAGGTCTTCATGTGCAC------------------------------------------CGCAACTCTGCCCATTCTGCAGGCGTGGGAGCCATCTTCGATCGGGTGCTGACAGAGCTAGTGTCCAAAATGCGTGACATGAGGATGGACAAGACAGAGCTTGGCTGCCTGAGGGCAATCATTCTGTTCAATCCAGATGCCAAGGGCCTCTCCAATCCTAGCGAGGTGGAGGTTCTGCGGGAGAAAGTGTACGCATCACTGGAGACCTATTGCAAGCAGAAGTACCCTGAGCAGCAGGGACGGTTTGCCAAGCTGCTGCTACGTCTTCCTGCCCTCAGGTCCATCGGCCTTAAGTGTCTAGAGCATCTGTTTTTCTTCAAGCTCATTGGAGACACCCCCATTGACACCTTCCTCATGGAGATGCTTGAGGCTCCCCACCAGCTGGCC
RXR_mouse.  ATGTCTTGGGCCACTCGTCCGCCCTTCCTCCCGCCGCGGCATGCCGCGGGGCAGTGTGGGCCGGTGGGGGTGAGAAAAGAGATGCATTGTGGGGTCGCGTCCCGGTGGCGGCGGCGGCGGCCCTGGCTGGATCCCGCGGCGGCGGCGGCGGCGGCCGGAGAG---------CAGCAAGCCCTGGAGCCGGAGCCGGGGGAGGCTGGCCGGGACGGGATGGGCGACAGCGGGCGGGATTCCCGAAGCCCAGACAGCTCCTCCCCAAATCCC---CTTTCTCAGGGGATCCGT---CCGTCTTCTCCTCCTGGCCCACCTCTTACCCCTTCA---------------------------GCACCTCCACCTCCA---ATGCCACCCCCGCCACTGGGCTCCCCCTTCCCAGTCATCAGTTCTTCCATGGGGTCCCCTGGTCTGCCCCCTCCGGCTCCCCCAGGATTCTCCGGGCCTGTCAGCAGCCCTCAGATCAACTCCACAGTGTCGCTCCCTGGG---GGTGGGTCTGGCCCCCCTGAAGATGTGAAGCCACCGGTCTTAGGGGTCCGGGGCCTGCACTGTCCACCCCCTCCAGGTGGTCCTGGGGCTGGCAAACGGCTCTGTGCAATCTGCGGGGACCGAAGCTCAGGCAAGCACTATGGGGTTTACAGCTGCGAGGGCTGCAAGGGTTTCTTCAAGCGCACCATTCGGAAGGACCTGACCTACTCGTGTCGTGATAACAAAGACTGTACAGTGGACAAGCGCCAGCGGAATCGCTGTCAGTACTGTCGCTATCAGAAGTGCCTGGCCACTGGCATGAAAAGGGAGGCGGTTCAGGAGGAGCGTCAACGGGGGAAGGACAAAGACGGGGATGGAGATGGGGCTGGGGGAGCCCCTGAGGAGATGCCTGTGGACAGGATCCTGGAGGCAGAGCTTGCTGTGGAGCAGAAGAGTGACCAAGGCGTTGAGGGTCCTGGGGCCACCGGGGGTGGTGGCAGCAGCCCAAATGACCCAGTGACTAACATCTGCCAGGCAGCTGACAAACAGCTGTTCACACTCGTTGAGTGGGCAAAGAGGATCCCGCACTTCTCCTCCCTACCT---------CTGGACGATCAGGTCATACTGCTGCGGGCAGGCTGGAACGAGCTCCTCATTGCGTCCTTCTCCCATCGGTCCATTGATGTCCGAGATGGCATCCTCCTGGCCACGGGTCTTCATGTGCAC------------------------------------------AGAAACTCAGCCCATTCCGCAGGCGTGGGAGCCATCTTTGATCGGGTGCTGACAGAGCTAGTGTCCAAAATGCGTGACATGAGGATGGACAAGACAGAGCTTGGCTGCCTGCGGGCAATCATACTGTTTAATCCAGACGCCAAGGGCCTCTCCAACCCTGGAGAGGTGGAGATCCTTCGGGAGAAGGTGTACGCCTCACTGGAGACCTACTGCAAGCAGAAGTACCCTGAGCAGCAGGGCCGGTTTGCCAAGCTGCTGTTACGTCTTCCTGCCCTCCGCTCCATCGGCCTCAAGTGTCTGGAGCACCTGTTCTTCTTCAAGCTCATTGGCGACACCCCCATTGACACCTTCCTCATGGAGATGCTTGAGGCTCCCCACCAGCTAGCC
RXR_rat...  ------------------------------------------------------------------------------------------------------------------------------------------------------------------------------------------------------------------------ATGGGCGACACGGGGCGGGATTCCCGAAGCCCAGACAGCTCCTCCCCAAATCCC---CTTTCCCAGGGGATCCCT---CCCTCTTCTCCTCCTGGCCCACCTCACACCCCTTCA---------------------------GCACCTCCACCTCCA---ATGCCACCCCCGCCACTGGGCTCCCCCTTCCCAGTCATCAGTTCTTCCATGGGGTCTCCTGGTCTGCCCCCTCCGGCTCCCCCAGGATTCTCCGGGCCTGTCAGCAGCCCTCAGATTAACTCCACAGTGTCGCTCCCTGGG---GGTGGGTCTGGCCCCCCTGAAGATGTGAAGCCACCAGTCTTAGGGGTCCGGGGCCTGCACTGTCCACCCCCTCCAGGTGGCCCTGGGGCTGGCAAACGACTTTGTGCAATCTGCGGGGACCGAAGCTCAGGCAAGCACTATGGGGTTTACAGCTGCGAGGGCTGCAAGGGTTTCTTCAAGCGCACCATTCGGAAGGACCTGACCTACTCATGCCGAGATAACAAAGACTGCACAGTGGACAAGCGCCAGCGGAATCGCTGTCAGTACTGTCGATATCAGAAGTGCCTGGCCACCGGCATGAAAAGGGAGGCGGTACAGGAGGAGCGACAACGGGGGAAGGACAAAGACGGGGATGGGGATGGGGCTGGGGGAGCCCCTGAGGAGATGCCGGTGGACAGGATCCTGGAGGCAGAGCTTGCTGTGGAACAGAAGAGCGACCAAGGCGTTGAGGGTCCCGGGGCCACCGGGGGTGGTGGCAGCAGCCCAAATGACCCAGTGACTAACATCTGCCAGGCAGCTGACAAGCAGCTGTTCACACTCGTGGAGTGGGCAAAGAGGATCCCGCACTTTTCCTCCCTACCT---------CTGGACGACCAGGTCATACTGCTGCGGGCAGGCTGGAATGAGCTCCTCATTGCGTCCTTCTCCCATCGGTCCATCGATGTCCGAGATGGCATCCTCCTGGCCACGGGTCTTCATGTGCAC------------------------------------------AGAAACTCAGCCCATTCTGCAGGCGTGGGAGCCATCTTTGATCGGGTGCTGACAGAGCTAGTGTCCAAAATGCGTGACATGAGGATGGACAAGACGGAGCTTGGCTGCCTGCGGGCAATCATACTGTTTAACCCAGACGCCAAGGGGCTCTCCAACCCTGGAGAGGTGGAGATCCTTCGGGAGAAGGTGTATGCCTCACTGGAGACCTACTGCAAGCAGAAGTATCCTGAGCAGCAGGGCCGGTTTGCCAAGCTGCTACTACGTCTTCCTGCCCTCCGCTCCATCGGCCTCAAGTGTCTGGAGCACCTGTTCTTCTTCAAGCTCATTGGCGACACCCCCATTGACACCTTCCTCATGGAGATGCTTGAGGCTCCCCACCAGCTAGCC
RXR_frog1.  ------------------------------------------------------------------------------------------------------------------------------------------------------------------------------------------------------------------------ATGGGAGACAGT---CGGGTATGCCAAAGCCCGGACACATCATCTCTCAGCCCCCCCTTAGGACACTCCTTTAGTGACACCCCTCCACCTCCTTCTGCCCCTTTACATCCTTCC------------ATGGTTGGATCTGCGATGACCTCATCTGTCAACTCCCCACTTGGTAGCATTGGCTCTCCTTTTCCTGTTATCAATTGTTCTGTTGGATCTCCTGGCATTCCTGGAACTCCATCAATTGGTTAT---GGACCTGTCAGCAGTCCCCAGATTAATTCCACTGTCAATCTGTCTGGCCTACATCATGTTGGCTCCTCTGAGGATGTGAAGCCTCCA---CTTGGGATGAGGAGTATGCAGAGTCATCCCAAT---GGAGGGACAGTCAGTGGAAAGAGGCTGTGTGCAATCTGTGGGGACCGCTCTTCAGGCAAGCACTATGGAGTGCACAGCTGTGAGGGATGTAAAGGATTCTTCAAACGTACAATTCGTAAGGACCTGACCTACACATGTAGAGACAGCAAAGATTGTATTGTAGATAAGAGGCAGAGGAACCGCTGTCAGTATTGCAGATATCAGAAATGCCTTGCTACTGGGATGAAGAGAGAAGCGGTACAAGAAGAGCGTCAGCGAGGAAGGGAACGTGATGGAGAAGCAGAATTAAGTGGGGCAATAAATGAAGAGATGCCCGTGGAGAAAATATTGGAAGCAGAACTGGCAGTAGAACAGAAAAGTGACCAGAGCCTCGAGGGA---------------------GGCGGTTCACCCAGTGATCCAGTCACTAATATATGCCAGGATGCTGACAAACAGCTCTTTACTCTTGTTGAATGGGCCAAGAGGATCCCTCACTTCTCTGAGCTGCCTGAGCTGCCTTTGGATGATCAGGTCATTCTGCTAAGGGCTGGATGGAACGAGCTTCTTATAGCTTCTTTTTCTCATCGCTCGATCTCTGAAAAAGATGGGATTTTACTTGCCACTGGTCTCCATGTTCAC------------------------------------------AGGAATAGCGCTCACAGTGCTGGTGTGGGGGCCATATTTGAGAGGGTTCTAACTGAGTTGGTTTCAAAGATGAGAGACATGCGCATGGACAAGACAGAACTGGGCTGCCTCAGAGCAATCATATTGTTTAACCCAGATGCCAAGGGTTTATCTAACCCAGGGGATGTGGAAGTTTTGCGGGAGAAAGTATATGCTTGTTTGGAATCCTACTGTAAACAGAAATATCCAGATCAGCAAGGAAGGTTTGCCAAGTTACTTCTGCGTCTGCCAGCTCTGCGATCCATTGGTCTGAAATGTCTTGAACATCTATTCTTTTTTAAACTTATTGGAGACACTCCAATAGACACATTTCTGATGGAGATGTTAGAGGCACCTCACCAGCTATCT
RXR_frog2.  ------------------------------------------------------------------------------------------------------------------------------------------------------------------------------------------------------------------------------------------------------------------------------------------------------------------------------------------------------ATGGTTGGATCTGCGATGACCTCATCTGTCAACTCCCCACTTGGTAGCATTGGGTCTCCTTTTCCTGTTATCAATTGTTCTGTTGGGTCTCCTGGCATTCCTGGAACTCCTTCAATTGGCTAT---GGACCTGTCAGCAGTCCTCAGATTAATTCCACTGTGAATCTGTCTGGCCTACATTCTGTTAGTTCCTCTGAGGACGTGAAGCCTCCA---CTTGGGATGAGGAGTATGCCAAGTCATCCCAAT---GGAGGGGCAGTCAGTGGAAAGAGGCTGTGTGCAATCTGTGGGGACCGCTCTTCAGGCAAGCATTATGGAGTTTACAGCTGTGAGGGATGTAAAGGATTCTTCAAACGTACAATTCGTAAGGACCTGACCTACACATGTAGAGACAGCAAAGATTGTATTGTAGATAAGAGGCAGAGAAACCGCTGTCAGTATTGCAGATATCAGAAATGCCTTGCTACTGGGATGAAGAGAGAAGCGGTACAAGAGGAGCGTCAGCGGGGAAAGGAGCGTGATGGAGAAGCAGAGTTAAGTGGAGCAATAAATGAGGAGATGCCCGTGGAGAAAATATTGGAAGCAGAACTAGCAGTAGAACAGAAAAGTGACCAGAGCCTTGAGGGA---------------------GGCGGATCACCGAGTGATCCAGTCACTAATATATGCCAGGCTGCTGACAAACAGCTCTTTACTCTTGTTGAATGGGCCAAAAGGATCCCTCACTTCTCTGAGCTG---------GCTTTGGATGATCAGGTCATTCTGCTAAGGGCTGGATGGAATGAGCTTCTTATAGCTTCTTTTTCTCATCGCTCAATCTCTGTTAAAGATGGAATCTTACTTGCCACTGGTCTTCATGTTCAT------------------------------------------AGGAATAGTGCACACAGTGCAGGCGTGGGGGCCATATTTGACAGGGTCCTAACTGAGTTGGTATCAAAGATGAGAGACATGCGCATGGACAAAACAGAACTTGGCTGCCTCAGAGCAATCATATTGTTTAACCCAGATGCCAAGGGTTTATCTAACCCAGGGGATGTGGAAGTTTTGCGGGAGAAAGTATATGCTTCTTTGGAATCCTACTGTAAACAGAAATATCCAGATCAGCAGGGAAGGTTTGCCAAGTTACTTCTGCGTCTACCAGCCCTGCGATCCATTGGTCTGAAATGTCTTGAACATCTATTCTTTTTTAAACTTATTGGAGACACTCCAATAGACACATTTCTGATGGAGATGTTAGAGGCACCACACCAGCTATCT
RXR_fugu..  ---------------------------------------------------------------------------------------------------------------------------------------------------------------------------------------------------------------------------------------------------------------------------------------------------------------------ATGACCTCCCTGCCTCCTATC---------------------------ACCACCACTGGTGTCAGCAGCCCCATCAGTAGCATTGATTCCCCGTTTTCTGTCATCAGCTCTTCCATGGGTTCCCCATGTCTACCTGGCACACCTTCAGTTGGCTAT---GGGCCCATTAGCAGTCCACAGATCAACTCAACAGTTTCTATGTCAGGGCTTCATGCAGTGAGCAGCTCTGACGATGTGAAACCTCCG---CTGGGCTTGAAGCAGCTGTCGTCCCACAGCCAG---GGACCGATGCTTTCTCAGAAACGCCTTTGTTGCATCTGTGGAGACAGATCCTCTGGCAAGCACTATGGCGTTTACAGCTGTGAGGGCTGTAAAGGCTTCTTTAAGAGGACAGTGCGCAAGGATTTGACCTATACCTGTCGGGACAATAAAGACTGCACTGTGGACAAAAGACAGAGGAACCGCTGCCAGTACTGCCGTTACCAGAAGTGCCTGGCCATGGGGATGAAGAGGGAAGCTGTCCAAGAGGAGCGGCAGAGAAACAAGGAGCGAGAAGGTGAAGTGGAGTCGACCAGCGTGGTGAACGAGGAGATGCCGGTAGAGAAGATTTTGGAGGCGGAGATGGCTGTAGAGCAGAAGACGGAGCTGCATGCAGATGGAAGCTCAGGA---------TGC---AGCTCTCCCAACGACCCTGTCACCAACATCTGCCAGGCAGCAGACAAGCAGCTCTTCACACTGGTGGAGTGGGCCAAGAGGATCCCTCACTTCTCTGAGCTACCC---------CTGGATGACCAAGTCATCCTGCTACGTGCAGGTTGGAATGAGCTCCTGATTGCATCATTCTCCCATCGCTCCATCTCGGTAAAGGATGGGATTCTACTGGCCACTGGTCTGCATGTCCAC------------------------------------------AGGAACAGCGCTCACAGTGCGGGCGTCGGCGCCATCTTTGACAGAGTTTTGACTGAACTTGTAAGCAAGATGAGGGACATGCAGATGGACAAAACAGAGCTGGGCTGCCTGCGAGCCATCATCCTGTTCAACCCAGATGCCAAGGGGCTGTCCAACCCCAGTGAAGTGGAGCTGCTGAGGGAGAGAGTGTACGCATCTCTGGAGGCTTACTGCAAACAGAAATACCCCGATCAGCAGGGCAGGTTTGCAAAGCTCCTCCTCCGGCTCCCAGCGCTGCGCTCCATTGGTCTGAAGTGCCTGGAGCACCTGTTCTTCTTCAAACTGATTGGGGACACACCCATTGACACCTTCCTGATGGAGATGCTAGAGGCGCCTCATCAGCTC---
RXR_zfish.  ---------------------------------------------------------------------------------------------------------------------------------------------------------------------------------------------------------------------------------------------------------------------------------------------------------------------ATGAACTCCTTACCGCCC------------------------------TCCACTTCTGCCGTCAGTAGCCCTGTCAGCTCCGTAGATTCGCCACTGTCAGCCGTCAGCTCGTCCATCGGCTCTCCTGGCGTTCCCGGCACCCCATCCATCGGATAT---GGACCCATCAGCAACTCTCAAATAAACTCCTCGATGTCGGTGTCTCGATTACATGCTGTCAGCAGCTCTGATGATGTGAAACCCCCC---TTTGGCTTAAAGTCTGTCAGTGGCTCT---------GGGCCAATGCTCTCCCAGAAACGCATGTGTGCAATTTGTGGGGACCGATCTTCGGGGAAGCATTATGGCGTGTACAGCTGTGAAGGCTGCAAGGGTTTCTTCAAACGCACAGTCAGAAAGGACCTGAGCTACACCTGCAGGGACAACAAGGAGTGTCTGGTTGATAAACGTCAGCGCAATCGTTGCCAGTACTGCCGCTATCAGAAGTGCCTGGCCATGGGAATGAAAAGAGAGGCTGTTCAGGAAGAGCGTCAGAAGAATAAGGAACGGGATGGAGACTATGAATGCAGCAGTTCAGCCAATGAGGAGATGCCTGTGGAGAAGATCCTGGAGGCCGAGACAGCTGTAGAGCACAGAACAGACCTGCACTCTGATGCCACTGGT---------------------TCACCCAATGATCCAGTCACTAACATCTGCCAGGCTGCTGACAAACAGCTGTTCACTCTGGTGGAGTGGGCCAAGAGAGTCCCTCACTTCTCTGACGTGCCG---------CTGGATGACCAAGTCATTCTGCTCAGAGCCGGGTGGAACGAGCTGTTGATTGCTGCCTTCTCTCATCGCTCCATCAGTGTGAAGGATGAGATTCTGTTGGCCACAGGTCTCCATGTGCCCAAAGAGAGCACTCACAACTTGGGCGTGGAGGCCTTTTTTGACAGGGAGAGTTCACACAGTGCAGAGGTGGGAGCCTTATTCGACAGGGTTCTTACTGAGCTGGTCTGCAAGATGCGTGACATGCAAATGGACAAAACTGAACTTGGCTGTCTGCGTGCCATAGTTCTGTTTAACCCAGATGCCAAAGGTCTGACAAGCAGCAGTGAAGTGGAGCTCCTCAGAGAGAAAGTGTATGCGTCCCTGGAGTCCTATTGCAAGCAGAAGTATCCAGATCAGCAAGGGAGGTTTGCCAAGCTCCTCCTTCGGCTTCCTGCATTGCGTTCCATTGGCCTTAAGTGTCTGGAGCACCTTTTCTTCTTTAAACTGATTGGAAACACCCCCATTGACACTTTCCTAATGGAGATGCTGGAGTCGCCCCAC---------


   NR2B3 (RXR - gamma)  DBD - 437-663; LBD - 688-1416
   --------------------------------------------------
RXR_human.  ATGTATGGAAATTATTCTCACTTCATGAAGTTTCCCGCAGGCTATGGAGGCTCCCCTGGCCACACTGGCTCTACATCCATGAGCCCATCAGCAGCCTTGTCCACAGGGAAGCCAATGGACAGCCACCCCAGCTACACAGATACCCCAGTGAGTGCCCCACGGACTCTGAGT------------GCAGTGGGGACCCCCCTCAATGCCCTGGGCTCTCCATATCGAGTCATCACCTCTGCCATGGGCCCACCCTCAGGAGCACTTGCAGCGCCT---CCAGGAATCAACTTGGTTGCCCCACCCAGCTCTCAGCTAAATGTGGTCAACAGTGTCAGCAGTTCAGAGGACATCAAGCCCTTACCAGGGCTTCCCGGGATTGGAAAC---------ATGAACTACCCATCCACCAGCCCCGGATCTCTGGTTAAACACATCTGTGCCATCTGTGGAGACAGATCCTCAGGAAAGCACTACGGGGTATACAGTTGTGAAGGCTGCAAAGGGTTCTTCAAGAGGACGATAAGGAAGGACCTCATCTACACGTGTCGGGATAATAAAGACTGCCTCATTGACAAGCGTCAGCGCAACCGCTGCCAGTACTGTCGCTATCAGAAGTGCCTTGTCATGGGCATGAAGAGGGAAGCTGTGCAAGAAGAAAGACAGAGGAGCCGAGAGCGAGCTGAGAGTGAGGCAGAATGTGCTACCAGTGGTCATGAAGACATGCCTGTGGAGAGGATTCTAGAAGCTGAACTTGCTGTTGAACCAAAGACAGAATCCTATGGTGACATGAATATGGAGAACTCGACA---AATGACCCTGTTACCAACATATGTCATGCTGCTGACAAGCAGCTTTTCACCCTCGTTGAATGGGCCAAGCGTATTCCCCACTTCTCTGACCTCACCTTGGAGGACCAGGTCATTTTGCTTCGGGCAGGGTGGAATGAATTGCTGATTGCCTCTTTCTCCCACCGCTCAGTTTCCGTGCAGGATGGCATCCTTCTGGCCACGGGTTTACATGTCCACCGGAGCAGTGCCCACAGTGCTGGGGTCGGCTCCATCTTTGACAGAGTCCTAACTGAGCTGGTTTCCAAAATGAAAGACATGCAGATGGACAAGTCGGAACTGGGATGCCTGCGAGCCATTGTACTCTTTAACCCAGATGCCAAGGGCCTGTCCAACCCCTCTGAGGTGGAGACTCTGCGAGAGAAGGTTTATGCCACCCTTGAGGCCTACACCAAGCAGAAGTATCCGGAACAGCCAGGCAGGTTTGCCAAGCTGCTGCTGCGCCTCCCAGCTCTGCGTTCCATTGGCTTGAAATGCCTGGAGCACCTCTTCTTCTTCAAGCTCATCGGGGACACCCCCATTGACACCTTCCTCATGGAGATGTTGGAGACCCCGCTGCAGATCACC
RXR_chimp.  ATGTATGGAAATTATTCTCACTTCATGAAGTTTCCCGCAGGCTATGGAGGCTCCCCTGGCCACACTGGCTCTACATCCATGAGCCCATCAGCAGCCTTGTCCACAGGGAAGCCAATGGACAGCCACCCCAGCTACACGGATACCCCAGTGAGTGCCCCACGGACTCTGAGT------------GCAGTGGGGACCCCCCTCAATGCCCTGGGCTCTCCATATCGAGTCATCACCTCTGCCATGGGCCCACCCTCAGGAGCACTTGCAGCGCCT---CCAGGAATCAACTTGGTTGCCCCACCCAGCTCTCAGCTAAATGTGGTCAACAGTGTCAGCAGTTCAGAGGACATCAAGCCCTTACCAGGGCTTCCCGGGATTGGAAAC---------ATGAACTACCCATCCACCAGCCCCGGATCTCTGGTTAAACACATCTGTGCCATCTGTGGAGACAGATCCTCAGGAAAGCACTACGGGGTATACAGTTGTGAAGGCTGCAAAGGGTTCTTCAAGAGGACGATAAGGAAGGACCTCATCTACACGTGTCGGGATAATAAAGACTGCCTCATTGACAAGCGTCAGCGCAACCGCTGCCAGTACTGTCGCTATCAGAAGTGCCTTGTCATGGGCATGAAGAGGGAAGCTGTGCAAGAAGAAAGACAGAGGAGCCGAGAGCGAGCTGAGAGTGAGGCAGAATGTGCTACCAGTGGTCATGAAGACATGCCTGTGGAGAGGATTCTAGAAGCTGAACTTGCTGTTGAACCAAAGACAGAATCCTATGGTGACATGAATATGGAGAACTCGACA---AATGACCCTGTTACCAACATATGTCATGCTGCTGACAAGCAGCTTTTCACCCTCGTTGAATGGGCCAAGCGTATTCCCCACTTCTCTGACCTCACCTTGGAGGACCAGGTCATTTTGCTTCGGGCAGGGTGGAATGAATTGCTGATTGCCTCTTTCTCCCACCGCTCAGTTTCCGTGCAGGATGGCATCCTTCTGGCCACGGGTTTACATGTCCACCGGAGCAGTGCCCACAGTGCTGGGGTCGGCTCCATCTTTGACAGAGTTCTAACTGAGCTGGTTTCCAAAATGAAAGACATGCAGATGGACAAGTCGGAGCTGGGATGCCTGCGAGCCATTGTGCTCTTTAACCCAGATGCCAAGGGCCTGTCCAACCCCTCTGAGGTGGAGACTCTGCGAGAGAAGGTTTATGCCACCCTTGAGGCCTACACCAAGCAGAAGTATCCGGAACAGCCAGGCAGGTTTGCCAAGCTGCTGCTCCGCCTCCCAGCTCTGCGTTCCATTGGCTTGAAATGCCTGGAGCACCTCTTCTTCTTCAAGCTCATCGGGGACACCCCCATTGACACCTTCCTCATGGAGATGTTGGAGACCCCGCTGCAGATCACC
RXR_pig...  ------------------------------------------------------------------------------------------------TTGTCCACAGGGAAGCCAATGGACAGCCACCCCAGTTACACCGACACACCAGTGAGTGCCCCACGGACCCTGAGT------------GCGGTGGGGACCCCCCTCAATGCCCTGGGCTCTCCATACCGGGTCATCACTTCTACTATGGGCCCACCTTCAGGAACGCTGGCAGCCCCT---CCAGGAATCAATCTGGTTGCCCCACCCAGCTCTCAGCTAAATGTGGTCAACAGTGTCAGCATTTCAGAGGACATCAAACCCTTACCCGGGCTTCCTGGCATTGGAAAC---------ATGAACTACCCGTCCACCAGCCCTGGATCTCTGGTTAAACACATCTGTGCCATCTGTGGGGACAGATCCTCAGGAAAGCACTACGGTGTGTACAGTTGTGAAGGCTGCAAAGGGTTCTTCAAGAGAACCATAAGGAAGGACCTCATCTACACCTGTCGGGATAATAAAGACTGCCTCATTGACAAGCGCCAGCGCAACCGCTGCCAGTACTGTCGCTATCAGAAGTGCCTTGTCATGGGCATGAAGAGGGAAGCTGTGCAAGAAGAAAGGCAGAGAAGCCGGGAGAGGGCTGAGAGTGAGGCCGAATGTGCCAGTAGTGGCCATGAAGATATGCCTGTGGAGAGGATTCTGGAAGCTGAACTTGCTGTTGAACCAAAGACGGAATCCTATGGTGACATGAACATGGAGAATTCGACG---AATGACCCTGTCACCAACATATGCCACGCTGCTGATAAGCAGCTCTTTACTCTCGTTGAATGGGCCAAGCGTATTCCCCACTTCTCTGACCTCACCTTGGAGGACCAGGTCATTCTGCTCCGGGCAGGGTGGAATGAATTGCTGATCGCCTCCTTTTCCCACCGATCGGTTTCTGTGCAGGACGGCATCCTCCTGGCCACGGGTTTACACGTCCACCGGAGCAGTGCCCACAGTGCTGGGGTTGGCTCCATCTTTGACAGAGTCCTGACTGAGCTGGTCTCCAAAATGAAAGACATGCAGATGGATAAGTCGGAGCTGGGGTGCCTGCGAGCCATCGTGCTATTTAACCCAGATGCCAAGGGTCTGTCCAACCCCTCAGAGGTAGAGACTCTGCGAGAGAAGGTTTATGCCACCCTCGAGNCCTACACCAAGCAGAAGTATCCAGAACAACCGGGCAGGTTTGCCAAGCTGCTGCTGCGCCTCCCAGCCCTGCGCTCCATCGGCTTGAAGTGCCTGGAGCACCTTTTCTTCTTCAAGCTCATCGGGGACACGCCCATTGACACCTTCCTCATGGAGATGTTGGAGACCCCGCTGCAGATCACC
RXR_mouse.  ATGTATGGAAATTATTCCCACTTCATGAAGTTTCCCACCGGCTTTGGTGGCTCCCCTGGTCACACTGGCTCGACGTCCATGAGCCCTTCAGTAGCCTTGCCCACGGGGAAGCCAATGGACAGCCACCCCAGCTACACAGACACCCCAGTGAGTGCCCCTCGGACGCTGAGT------------GCTGTGGGAACCCCCCTCAATGCTCTTGGCTCTCCGTATAGAGTCATCACTTCTGCCATGGGTCCACCCTCAGGAGCACTGGCAGCTCCT---CCAGGAATCAACTTGGTGGCTCCACCCAGCTCCCAGCTAAATGTGGTCAACAGTGTCAGCAGCTCTGAGGACATCAAGCCCTTACCAGGTCTGCCTGGGATTGGAAAT---------ATGAACTACCCATCCACCAGCCCTGGGTCTCTGGTGAAACACATCTGTGCCATCTGTGGGGACAGATCCTCAGGGAAGCACTACGGTGTGTACAGCTGTGAAGGTTGCAAAGGCTTCTTCAAAAGGACCATCAGGAAAGATCTCATCTACACCTGTCGGGATAACAAAGATTGTCTCATCGACAAGCGCCAGCGCAACCGCTGCCAGTACTGTCGCTACCAGAAGTGCCTGGTCATGGGCATGAAGCGGGAAGCTGTGCAAGAAGAAAGGCAGAGGAGCCGAGAGCGAGCAGAGAGTGAGGCAGAATGTGCCAGTAGTAGCCACGAAGACATGCCCGTGGAGAGGATTCTAGAAGCCGAACTTGCTGTGGAACCAAAGACAGAATCCTACGGTGACATGAACGTGGAGAACTCAACA---AATGACCCTGTTACCAACATATGCCATGCTGCAGATAAGCAACTTTTCACCCTCGTTGAGTGGGCCAAACGCATCCCCCACTTCTCAGATCTCACCTTGGAGGACCAGGTCATTCTACTCCGGGCAGGGTGGAATGAACTGCTCATTGCCTCCTTCTCCCACCGCTCGGTTTCCGTCCAGGATGGCATCCTGCTGGCCACGGGCCTCCACGTGCACAGGAGCAGCGCTCACAGCGCGGGAGTCGGCTCCATCTTCGACAGAGTCCTTACAGAGTTGGTGTCCAAGATGAAAGACATGCAGATGGATAAGTCAGAGCTGGGGTGCCTACGGGCCATCGTGCTGTTTAACCCAGATGCCAAGGGTTTATCCAACCCCTCTGAGGTGGAGACTCTTCGAGAGAAGGTTTATGCCACCCTGGAGGCCTATACCAAGCAGAAGTATCCGGAACAGCCAGGCAGGTTTGCCAAGCTTCTGCTGCGTCTCCCTGCTCTGCGCTCCATCGGCTTGAAATGCCTGGAACACCTCTTCTTCTTCAAGCTCATTGGAGACACTCCCATCGACAGCTTCCTCATGGAGATGTTGGAGACCCCACTGCAGATCACC
RXR_rat...  ATGTATGGAAATTACTCCCACTTCATGAAGTTTCCCACCGGCTTTGGTGGCTCCCCTGGTCACACTGGCTCCACATCCATGAGCCCATCGGTAGCCTTGCCCACAGGGAAGCCGATGGACAGTCATCCCAGCTACACAGATACCCCAGTGAGTGCCCCACGGACGCTGAGT------------GCTGTGGGAACCCCCCTCAATGCTCTCGGCTCTCCGTATAGAGTCATCACTTCTGCCATGGGTCCACCCTCAGGAGCCCTGGCAGCTCCT---CCGGGAATCAACTTGGTGGTTCCACCCAGCTCTCAGCTCAATGTGGTCAACAGTGTCAGCAGCTCCGAGGACATCAAGCCCTTACCAGGTCTGCCTGGGATCGGAAAT---------ATGAACTACCCATCCACCAGCCCCGGGTCTCTGGTGAAACACATCTGTGCCATCTGTGGGGACAGATCCTCAGGAAAGCACTACGGGGTGTATAGCTGTGAAGGCTGCAAAGGCTTCTTCAAGAGAACCATAAGGAAAGACCTCATCTACACGTGTCGGGATAACAAAGACTGTCTCATCGACAAGCGCCAGCGCAACCGTTGCCAGTACTGTCGTTACCAGAAGTGCCTGGTCATGGGCATGAAGAGGGAAGCTGTGCAAGAAGAAAGGCAGAGGAGCCGGGAGCGAGCAGAGAGTGAGGCAGAATGTGCCAGTACTGGCCATGAAGACATGCCGGTGGAGAGGATTCTAGAAGCTGAGCTTGCTGTGGAACCAAAGACCGAATCCTACGGCGACATGAGTGTGGAGAGCTCGACA---AATGACCCTGTCACCAATATATGCCACGCTGCGGATAAGCAGCTCTTCACCCTTGTTGAGTGGGCCAAACGCATCCCCCACTTCTCAGACCTCACCTTGGAGGACCAGGTCATTCTGCTCCGGGCAGGGTGGAATGAATTGCTGATTGCCTCCTTCTCCCACCGCTCGGTTTCTGTCCAGGATGGCATCCTGCTGGCCACAGGCCTCCACGTCCACAGGAGCAGCGCTCACAGCGCGGGCGTCGGCTCCATCTTTGACAGAGTCCTCACAGAGCTGGTGTCCAAGATGAAGGACATGCGGATGGATAAGTCGGAGCTCGGGTGCCTGCGCGCCATTGTGCTGTTCAATCCAGATGCCAAGGGTTTGTCCAACCCCTCGGAGGTGGAGACTCTTCGAGAGAAGGTTTATGCCACCCTCGAGGCCTATACCAAGCAGAAGTATCCAGAACAGCCTGGCAGGTTTGCCAAGCTTCTGCTGCGCCTCCCAGCTCTGCGCTCCATTGGATTGAAATGCCTGGAACACCTCTTCTTCTTCAAGCTCATTGGGGATACCCCCATTGACACCTTCCTCATGGAGATGTTGGAGACCCCTCTGCAGATCACC
RXR_chicke  ATGTATGGGAATTATCCTCACTTCATTAAGTTTCCTGCGGGCTTCGGCAATTCCCCTGTTCATGCCAGCTCCACGTCTGTGAGCCCATCATCCAGCCTGTCCGTGGGGAGCACGGTGGACGGACACCACAACTACCTCGAGGCCCCCACAAACGCCTCCCGGGCGCTGCCATCCCCCATGAACACCATTGGGTCTCCAGTGAACGCGTTGGGCTCACCCTACAGGGTCATCGCATCCTCCATTGGCTCGCATCCCGTTGCTCTGTCGTCCTCAGCCCCGGGCATGAATTTTGTGACC---CACAGCCCACAGCCCAATGTGCTCAACAATGTCAGCAGCTCGGAGGACATCAAGCCCTTGCCAGGTCTACCAGGGATTGGGAAC---------ATGAATTATCCATCCACAAGCCCAGGTTCTTTAGCCAAACACATCTGTGCCATCTGTGGGGACAGGTCTTCAGGGAAGCACTATGGGGTGTACAGCTGCGAGGGCTGCAAGGGCTTCTTTAAGAGGACCATCCGGAAAGACCTGATCTACACCTGCCGTGACAACAAGGACTGCCTCATCGACAAGCGCCAGCGCAACCGCTGCCAGTACTGCCGCTATCAGAAGTGCCTCGCCATGGGGATGAAGAGGGAAGCCGTGCAGGAGGAGAGGCAGGGGAGCAGGGAGCGCAGTGAGAACGAAGCTGAATCCACGAGCGGCGGCAGCGAGGACATGCCTGTGGAGAGGATCCTGGAAGCCGAGCTGGCAGTCGAACCCAAGACGGAGGCATACAGCGACGTGAACACGGAGAGCTCAACC---AATGACCCCGTCACCAACATCTGCCACGCTGCTGACAAGCAGCTCTTCACCCTCGTCGAGTGGGCCAAGCGCATCCCCCACTTCTCCGACCTGACCCTGGAGGACCAAGTCATCCTCCTGCGGGCAGGCTGGAACGAGCTGCTCATCGCATCCTTCTCCCATCGCTCCGTGTCGGTGCAGGATGGCATCCTGCTGGCCACAGGCTTGCATGTGCACCGCAGCAGTGCTCACAGTGCAGGCGTGGGCTCCATCTTTGACAGAGTTTTGACAGAGCTGGTGTCCAAAATGAAGGACATGCAGATGGATAAGTCGGAGCTGGGGTGCCTGCGAGCCATTGTCCTCTTCAACCCAGACGCCAAGGGCCTGTCCAGCCCCTCCGAAGTGGAGTCGCTGCGGGAAAAGGTCTACGCCACGCTGGAAGCCTACACGAAGCAGAAGTACCCCGAGCAGCCGGGGCGGTTTGCCAAACTCCTCCTGCGCCTGCCAGCACTACGGTCCATCGGGCTGAAGTGCCTGGAGCACCTCTTCTTCTTCAAGCTGATCGGGGACACCCCCATCGACACCTTCCTTATGGAGATGCTGGAGACACCCCTGCAGGTCACT
RXR_frog..  ---------------------------------------------------------------------------------------------------------------------------------------------------------------------------------------------------CCAGGCAACAACATCGGCCTTCCATACAGAGTGATTGCATCTTCCATGGGACCACACTCC------CTGCCTTCTCCA---ACAATCCTCAATTACCCTGGCCATGAGAGTCCACCATTTAACATCCTGAACAATGTAAGCTGCTCGGAAGACATAAAGCCTCCACCAGGTCTAAGCAGCCTTGGGAGTCCATGCATGAACAATTATTCCTGCAACAGCCCAGGGGCATTAACCAAACACATCTGTGCCATCTGTGGGGACAGGTCCTCAGGCAAACATTATGGGGTGTACAGTTGTGAAGGATGCAAAGGTTTTTTCAAACGCACAATAAGGAAAGATTTGGTTTACACATGTCGAGACAGCAAAGACTGCTTGATTGATAAGCGTCAGCGTAATCGCTGCCAGTATTGCCGATATCAGAAGTGTCTAGCCATGGGTATGAAGCGGGAAGCAGTCCAAGAGGAGAGGCAAAGAAGCCGAGAGAAAAGTGATACAGAGGCAGAATCTACTAGCAGTACAAGTGAGGAAATGCCAGTGGAGAGAATTCTGGAAGCAGAGCTGGCAGTGGATCCAAAGATAGAAGCATTTGGAGACGCTGGATTGCCAAATTCTACA---AATGACCCAGTCACCAATATATGCCACGCCGCAGACAAGCAGCTCTTTACTCTGGTTGAATGGGCGAAAAGAATTCCATATTTTTCAGATTTGCCTTTAGAAGACCAAGTCATTCTGCTGCGAGCAGGTTGGAATGAGTTACTGATTGCTTCCTTCTCGCACCGCTCAGTGTCTGTGCAGGATGGCATTCTTCTGGCTACTGGGTTACATGTGCACAGAAGCAGCGCACACAATGCAGGAGTAGGCTCTATCTTTGACAGGGTGCTAACTGAGTTGGTTTCTAAAATGAAAGACATGGACATGGATAAATCAGAGCTGGGATGCCTGAGAGCTATTGTTCTGTTTAATCCAGATGCTAAGGGCCTGTCCAATGCTGCAGAGGTTGAAGCACTGCGTGAAAAAGTCTATGCCACTCTTGAATCCTACACCAAGCAAAAGTACCCAGACCAACCAGGAAGGTTTGCAAAATTACTGTTAAGACTTCCAGCTTTGAGATCTATTGGACTTAAATGCCTGGAGCACCTTTTCTTCTTCAAGCTCATTGGAGACACCCCCATTGATACATTCCTTATGGAGATGCTAGAAACACCTCACCAGATCTCA


   NR2C1 (TR2)  DBD - 346-543; LBD - 608-1854
   ------------------------------------------
TR2_human.  ATGGCAACCATAGAAGAAATTGCACATCAAATTATTGAACAACAGATGGGAGAGATTGTTACAGAGCAGCAAACTGGGCAGAAAATCCAGATTGTGACAGCACTTGATCATAATACCCAAGGCAAGCAG---TTCATTCTGACAAATCACGACGGCTCTACTCCAAGCAAAGTCATTCTGGCCAGGCAAGATTCCACTCCGGGAAAAGTTTTCCTTACAACTCCAGATGCAGCAGGTGTCAACCAGTTATTTTTTACCACTCCTGATCTGTCTGCACAACACCTGCAGCTCCTAACAGATAATTCT---CCAGACCAAGGACCAAATAAG---GTTTTTGATCTTTGCGTAGTATGTGGAGACAAAGCATCAGGACGTCATTATGGAGCAGTAACTTGTGAAGGCTGCAAAGGATTTTTTAAAAGAAGCATCCGAAAAAATTTAGTATATTCATGTCGAGGATCAAAGGATTGTATTATTAATAAGCACCACCGAAACCGCTGTCAATACTGCAGGTTACAGAGATGTATTGCGTTTGGAATGAAGCAAGACTCTGTCCAATGTGAAAGAAAACCCATTGAAGTATCA---CGAGAAAAATCTTCCAACTGTGCCGCTTCAACAGAAAAAATCTATATCCGAAAGGACCTTCGTAGCCCATTAACTGCAACTCCAACTTTTGTAACAGATAGTGAAAGTACAAGGTCAACAGGACTGTTAGATTCAGGAATGTTCATGAATATTCATCCATCTGGAGTAAAAACTGAGTCAGCTGTGCTGATG------ACATCAGATAAGGCTGAATCATGTCAGGGAGATTTAAGTACATTGGCCAATGTGGTTACATCATTAGCGAATCTTGGAAAAACTAAAGATCTTTCTCAAAATAGTAATGAAATGTCTATGATTGAAAGCTTAAGCAATGATGATACCTCTTTGTGTGAATTT---CAAGAAATGCAGACCAACGGTGATGTTTCAAGGGCATTTGACACTCTTGCAAAAGCATTGAATCCTGGAGAGAGCACAGCCTGCCAGAGCTCAGTAGCGGGCATGGAAGGAAGTGTACACCTAATCACTGGAGATTCAAGCATA---------------------AATTACACCGAAAAAGAGGGGCCACTTCTCAGCGATTCACATGTAGCTTTCAGGCTCACCATGCCTTCTCCTATGCCTGAGTACCTGAATGTGCACTACATTGGGGAGTCTGCCTCCAGACTGCTGTTCTTATCAATGCACTGGGCACTTTCGATTCCTTCTTTCCAGGCTCTAGGG---CAAGAAAACAGCATATCACTGGTGAAAGCTTACTGGAATGAACTTTTTACTCTTGGTCTTGCCCAGTGCTGGCAAGTGATGAATGTAGCAACTATATTAGCAACATTTGTCAATTGTCTTCACAATAGTCTTCAACAAGATAAAATGTCAACAGAAAGAAGAAAATTATTGATGGAGCACATCTTCAAACTACAGGAGTTTTGTAACAGCATGGTTAAACTCTGCATTGATGGATACGAATATGCCTACCTGAAGGCAATAGTACTCTTCAGTCCAGATCATCCAAGCCTAGAAAACATGGAACTGATAGAGAAATTTCAGGAAAAGGCTTATGTGGAATTCCAAGATTATATAACCAAAACATATCCAGATGACACCTACAGGTTATCCAGACTACTACTCAGATTGCCAGCTTTAAGACTGATGAATGCTACCATCACTGAAGAATTGTTTTTCAAAGGTCTCATTGGCAATATACGAATTGACAGTGTTATCCCACATATTTTGAAAATGGAGCCTGCAGATTATAACTCTCAAATAATTGGTCACAGCATT
TR2_chimp.  ATGGCAACCATAGAAGAAATTGCACATCAGATTATTGAACAACAGATGGGAGAGATTGTTACAGAGCAGCAAACTGGGCAGAAAATCCAGATTGTGACAGCACTTGATCGTACTACCCAAGGCAAGCAG---TTCATTCTGACGAATCACGACGGCTCTACTCCAAGCAAAGTCATTCTGGCCAGGCAAGATTCCACTCCGGGAAAAGTTTTCCTTACAACTCCAGATGCAGCAGGTGTCAACCAGTTATTTTTTACCACTCCTGATCTGTCTGCACAACACATGCAGCTCCTAACAGATAATTCTTCTCCAGACCAAGGACCAAATAAG---GTTTTTGATCTTTGCGTAGTATGTGGAGACAAAGCATCAGGACGTCATTATGGAGCAGTAACTTGTGAAGGCTGCAAAGGATTTTTTAAAAGAAGCATCCGAAAAAATTTAGTATATGCATGTCGAGGATCAAAGGATTGTATTATTAATAAGCACCACCGAAACCGCTGTCAATACTGCAGGTTACAGAGATGTATTGCGTTTGGAATGAAGCAAGACTCTGTCCAATGTGAAAGAAAACCCATTGAAGTATCA---CGAGAAAAATCTTCCAACTGTGCTGCTTCAACAGAAAAAATCTATATCCGAAAGGACCTTCGTAGCCCATTAACTGCAACTCCAACTTTTGTAGCAGATAGTGAAAGTACAAGGTCAACAGGACTGTTAGATTCAGGAATGTTCGTGAATATTCATCCATCTGGAGTAAAAACTGAGTCAACTGTGCTGATG------ACATCAGATAAGGCTGAATCATGTCAGGGAGATTTAAGTACATTGGCCAGTGTGGTTACATCATTAGCGAATCTTGGAAAAACTAAAGATCTTTCTCAAAATAGTAATGAAATGTCTATGATTGAAAGCTTAAGCAATGATGATACCTCTTTGTGTGAATTT---CAAGAAATGCAGACCAACGGTGATGTTTCAAGGGCATTTGACACTCTA---AAAGCACTGATACCTGGAGAGAGCACAGCCTGCCAGAGCTCAGTAGGGGGCATGGAAGGAAGTGTACACCTAATCACTGGGGATTCAAGCATA---------------------AATTACACCGAAAAAGAGGGGCCACTTCTCAGCGATTCACATGTAGCTTTCAGGCTCACCATGCCTTCTCCTATGCCTGAGTACCTGAATGTGCACTACATTGGGGAGTCTGCCTCCAGACTGCTGTTCTTATCAATGCACTGGGCACTTTCGATTCCTTCTTTCCAGGCTCTAGGG---CAAGAAAACAGCATATCACTGGTGAAAGCTTACTGGAATGAACTTTTTACTCTTGGTCTTGCCCAGTGCTGGCAAGTGATGAATGTAGCAACTATATTAGCAACATTTGTCAATTGTCTTCACAATAGTCTTCAACAAGATAAAATGTCAACAGAAAGAAGAAAATTATTGATGGAGCACATCTTCAAACTACAGGAGTTTTGTAACAGCATGGTTAAACTCTGCATTGATGGATACGAATATGCCTACCTGAAGGCAATAGTACTCTTCAGTCCAGATCATCCAGGCCTAGAAAACATGGAACAGATAGAGAAATTTCAGGAAAAGGCTTATGTGGAATTCCAAGATTATATAACCAAAACATATCCAGATGACACCTACAGGTTATCCAGACTACTACTCAGATTGCCAGCTTTAAGACTGATGAATGCTACCATCACTGAAGAATTGTTTTTCAAAGGTCTCATTGGCAATATACGAATTGACAGTGTTATCCCACATATTTTGAAAATGGAGCCTGCAGATTATAACTCTCAAATAATTGGTCACAGCATT
TR2_rhesus  ATGGCAACCATAGAAGAAATTGCACATCAAATTATTGAACAACAGATGGGAGAGATTGTTACAGAGCAGCAAACTGGGCAGAAGATCCAGATTGTGACAGCACTTGATCACAATACCCAAGGCAAGCAG---TTCATTCTGACAAATCATGATGGCTCTACTCCAAGCAAAGTCATTCTGGCCAGGCAAGATTCCACTCCAGGAAAAGTTTTCCTTACT---CCAGATGCAGCAGGTGTCAACCAGTTATTTTTTACCACTCCTGATCTGTCTGCACAACACCTGCAGCTCCTAACAGATAATTCTTCTCCAGACCAGGGACCAAATAAG---GTTTTTGATCTTTGCGTAGTGTGTGGAGACAAAGCATCAGGACGTCATTATGGAGCAGTAACTTGTGAAGGCTGCAAAGGATTTTTTAAAAGAAGCATCCGAAAAAATTTAGTATATTCATGTCGAGGATCAAAGGATTGTATTATTAATAAGCACCACCGAAACCGCTGTCAATACTGCAGGTTACAGAGATGTATTGCGTTTGGAATGAAGCAAGACTCTGTCCAATGTGAAAGAAAACCCATTGAAGTATCA---CGAGAAAAATCTTCCAACTGTGCCGCTTCAACAGAAAAAATCTATATCCGAAAGGACCTTCGTAGCCCATTAACTGCAACTCCAACTTTTGTAACAGATAGTGAAACTACAAGGTCAACAGGACTTTTAGATTCAGGAATGTTCGTGAATATTCATCCATCTGGAGTAAAAACTGAGTCAACTGTGCTGATG------ACATCAGATAAGGCTGAATCATGTCAGGGAGATTTAAGTACATTGGCCAGTGTGGTTACATCATTAGCGAATCTTGGAAAAACTAAAGATCTTTCTCAAAATAGTAATGAAATGTCTATGATTGAAAGCTTAAGCAATGATGATACCTCTTTGTGTGAATTT---CAAGAAATGCAGACCAACGGTGATGTTTCAAGGGCATTTGACACTCTTGCAAAAGCATTGAATCCAGGAGAGAGCACAGCCTGCCAGAGCTCAGTAGCAGGCATGGAAGGAAGTGTACACCTAATCACTGGAGATTCAAGCATA---------------------AATTACACCGAAAAAGAGGGACCACTTCTCAGCGATTCACATGTAGCTTTCAGGCTCACCATGCCTTCTCCTATGCCTGAGTACCTGAATGTGCACTACATTGGGGAGTCTGCCTCCAGACTGCTGTTCTTATCAATGCACTGGGCACTTTCGATTCCTTCTTTCCAGGCGCTAGGG---CAAGAAAACAGCATATCACTGGTGAAAGCTTACTGGAATGAACTTTTTACTCTTGGTCTTGCCCAGTGCTGGCAAGTGATGAATGTAGCAACTATATTAGCAACATTTGTCAATTGTCTTCACAATAGTCTTCAACAAGATAAAATGTCAACAGAAAGAAGAAAATTATTGATGGAGCACATCTTCAAACTACAGGAGTTTTGCAACAGCATGGTTAAACTCTGCATTGATGGATATGAATATGCCTACCTGAAGGCAATAGTACTCTTCAGTCCAGATCATCCAGGCCTAGAAAACATGGAACAGATAGAGAAATTTCAGGAAAAGGCTTATGTGGAATTCCAAGATTATATAACCAAAACATATCCAGATGACACCTACAGGTTATCCAGACTGCTACTCAGATTGCCAGCTTTAAGACTGATGAATGCTACCATCACTGAAGAATTGTTTTTCAAAGGTCTCATTGGCAACATACGAATTGACAGTGTCATCCCACATATTTTGAAAATGGAGCCTGCAGATTATAATTCTCAAATAATTGGTCACAGCATT
TR2_dog...  ATGGCAACTATAGAAGAAATTGCACATCAAATTATTGAACAACAGATGGGAGAGATTGTTACCGAGCAGCAAACTGGCCAGAAAATCCAGATTGTGACGGCACTTGATCATAATACACAAGGCAAGCAG---TTCATTCTGACAAATCACGATGGCTCTACCCCAAGCAAAGTCATTTTGTCCAGGCAAGATTCCACTCCAGGAAAAGTTTTCCTCACTACTCCAGATGCAGCAGGTGTTAATCAGTTATTTTTTACAACTCCTGATCTCTCTGCACAACATCTCCAGCTCTTAACAGATAATTCTTCCCCAGACCAAGGACCAAATAAG---GTTTTCGATCTTTGCGTAGTATGTGGAGACAAAGCATCAGGTCGTCATTATGGAGCAGTAACCTGTGAAGGCTGCAAAGGATTTTTTAAAAGAAGCATCCGAAAAAATTTAGTTTATTCATGTCGAGGATCAAAGGACTGTATTATCAATAAACACCATCGAAACCGCTGTCAATACTGCAGGTTACAGAGATGTATTGCGTTTGGAATGAGACAAGACTCTGTTCAGTGTGAAAGAAAACCAATTGAAGTATCA---CGAGAAAAATCTTCCAACTGTGCCGCTTCAACAGAAAAAATCTACATCCGAAAAGACCTTCGAAGCCCGTTAGCTGCAACTCCAACTTTTGTAACAGATAGTGAAACTGCAAGGTCAGCAGGACTGTTAGATTCAGGAATGTTTGTGAATATTCACCAGTCTGGAATAAAAACTGAGTCAACTGTGCTGATG------ACACCAGATAAGGCTGAATCATGTCAGGGAGATTTAAGTACGTTGGCCAGTGTGGTTACATCATTAGCAAATCTTGGAAAAACTAAAGCTCTTTCTCAGAATAGTAATGAAATGTCAATGATTGAAAGCTTAAGTAATGGTGATACCTCTTTGTGTGAATTTCATCAAGAAATGCAGACCAATGGTGATGTTTCAAGGGCATTTGACACTCTTGCAAAAGCACTGAATCCTGGAGAGAGCACAGCCTGTCAGAACTCAGTAGAGGGCATGGAAGGAAGCATACACCTAATTGCTGGAGACTCAAGCATC---------------------AATTACATCGAAAAAGAGGGGCCACTTCTCAGTGATTCACATGTAGCTTTCAGGCTCACCATGCCTTCTCCTATGCCTGAGTACCTGAATGTGCACTACATTGGGGAGTCTGCCTCCAGGCTGCTGTTCTTATCAATGCACTGGGCACTTTCGATTCCTTCCTTCCAGGCTCTAGGG---CAAGAAAATAGCATATCATTGGTGAAAGCTTATTGGAATGAACTTTTTACTCTTGGTCTTGCCCAGTGCTGGCAAGTGATGAATGTGGCAACTATATTAGCAACATTTGTCAATTGTCTTCACAGTAGCCTTCAACAGGATAAAATGTCAACAGAAAGAAGAAAATTATTGATGGAGCACATCTTTAAGCTACAGGAGTTCTGTAACAGCATGGTTAAACTCTGCATTGATGGATATGAATATGCCTACCTGAAGGCAATAGTACTCTTCAGTCCAGATCATCCAGGTCTAGAGAACATGGAACAAATAGAAAAATTTCAAGAAAAGGCATATGTGGAATTCCAAGATTATATAACCAAAACATATCCTGATGACACCTACAGGTTATCCAGATTACTACTCAGATTGCCAGCATTGAGACTGATGAATGCTACCATCACTGAAGAATTGTTTTTCAAAGGTCTCATCGGCAACGTACGAATTGACAGTGTCATCCCACATATTTTAAAAATGGAGCCTGCAGATTATAACTCACAGATAATTGGTCACAGCATT
TR2_mouse.  ATGGCGACCATAGAAGAAATTGCACATCAAATTATCGACCAACAGATGGGTGAGATTGTTACAGAGCAGCAGACTGGACAGAAAATCCAGATCGTGACAGCACTTGACCACAGCACACAGGGCAAGCAG---TTCATTCTGGCAAACCACGAGGGA------------------------------------TCCACGCCAGGGAAAGTCTTCCTCACAACTCCAGACGCCGCAGGTGTCAACCAGTTGTTTTTTACCAGTCCTGATCTGTCCGCACCGCACCTCCAGCTCTTAACAGAAAATTCT---CCTGACCAGGGACCAAATAAG---GTTTTTGATCTTTGTGTCGTGTGTGGAGACAAAGCATCAGGGCGTCATTACGGAGCAATAACTTGTGAAGGCTGCAAAGGATTCTTTAAAAGAAGCATCCGGAAAAACCTAGTCTATTCCTGTCGAGGATCCAAAGACTGCGTTATCAATAAGCACCACCGAAACCGCTGCCAGTACTGCAGGCTGCAGAGGTGCATTGCCTTCGGGATGAAGCAAGACTCTGTTCAGTGTGAAAGAAAACCCATTGAAGTTTCC---CGAGAAAAATCTTCCAACTGTGCAGCTTCAACAGAAAAAATCTACATCCGCAAAGACCTCCGAAGCCCTCTAGCCGCAACGCCAACCTTTGTAACAGACAGCGAGACTGCCAGGTCAGCTGGACTGTTGGATTCAGGAATGTTTGTGAATATTCATCCGTCTGGAATAAAAACAGAGCCAGCTATGCTAATG------GCACCAGATAAGGCTGAATCGTGTCAGGGAGACTTAAGCACATTGGCCAGTGTGGTCACATCATTAGCGAATCTCGGCAAAGCTAAAGACCTTTCTCACTGCGGTGGGGATATGCCTGTGGTGCAGAGCTTACGCAATGGGGATACATCCTTCGGTGCTTTTCATCATGATATTCAGACCAATGGGGATGTTTCAAGGGCATTTGACACTCTTGCAAAAGCACTGACTCCCGGCGAAAGCACCTCCTGCCAGAGCCCAGAAGAGGGCATGGAGGGAAGCCCGCATCTAATCGCTGGAGAGCCA---------------------------AGCTTCGTGGAGAAGGAGGGGCCGCTGCTGAGCGAGTCGCACGTAGCTTTCAGGCTCACCATGCCTTCTCCTATGCCCGAGTACCTGAATGTGCACTACATTGGGGAGTCGGCCTCCAGACTGCTGTTCTTATCGATGCACTGGGCACTTTCCATACCTTCTTTCCAGGCGCTAGGG---CAGGAGAACAGCATATCACTGGTAAAAGCGTATTGGAATGAGCTTTTTACCCTTGGTCTTGCCCAGTGCTGGCAAGTGATGAACGTGGCAACTATATTAGCAACGTTTGTCAACTGTCTTCACAGTAGCCTTCAGCAAGATAAAATGTCCCCGGAAAGGAGGAAGTCGTTGATGGAGCACATCTTCAAGCTACAGGAGTTCTGCAACAGCATGGTTAAGCTCTGCATCGATGGGCATGAGTACGCCTACCTCAAGGCCATCGTCCTCTTCAGTCCCGATCACCCAGGCCTGGAGAACATGGAGCTAATTGAGAGATTTCAGGAAAAGGCTTATGTGGAATTCCAAGATTATATCACCAGGACATATCCAGATGACACCTACAGGCTGTCGCGATTACTTCTCAGACTGCCCGCCTTGCGGCTGATGAACGCCACCATTACTGAAGAGTTGTTCTTCAAAGGTCTCATTGGCAACGTACGGATCGACAGTGTTATCCCACACATTTTAAAAATGGAGCCTGCAGATTACAACTCTCAAATAATTGGTCACAGCCTT
TR2_rat...  ATGGCGACCATAGAAGAAATTGCACATCAGATTATTGACCAACAGATGGGTGAGATTGTTACAGAGCAGCAGACTGGACAGAAAATCCAGATCGTGACAGCACTTGACCACAGCACACAGGGCAAGCAG---TTCATTCTAGCAAACCATGAGGGA------------------------------------TCCACCCCAGGGAAAGTCTTCCTCACGACACCAGATGCTGCAGGTGTCAACCAGTTGTTTTTTGCCAGTCCTGATCTGTCCACACCACACCTCCAGCTCTTAACAGAAAATTCT---CCTGACCAGGGACCAAATAAG---GTCTTTGACCTTTGCGTTGTGTGTGGAGACAAAGCATCAGGCCGCCATTACGGAGCAATAACTTGTGAGGGCTGCAAAGGGTTTTTTAAAAGAAGCATCCGGAAGAATCTAGTGTACTCGTGCCGGGGGTCCAAAGACTGCATCATTAACAAGCACCACCGGAACCGCTGCCAATACTGCCGGCTGCAGCGGTGCATAGCCTTCGGGATGAAGCAAGACTCCGTTCAGTGTGAAAGAAAGCCCATTGAAGTGTCC---CGAGAAAAGTCTTCCAACTGTGCAGCTTCTACAGAGAAAATCTACATCCGCAAAGACCTCCGAAGCCCTCTGGCTGCAACGCCAACCTTTGTAACGGACAGCGAGACTGCCAGGTCAACTGGACTGTTGGATTCGGGGATGTTTGTGAATATTCATCCATCTGGAATAAAGACAGAACCAGCTCTGCTAATG------ACACCAGATAAGGCTGAGTCCTGTCAGGGAGACTTGGGCACATTGGCCAGTGTGGTCACGTCATTAGCGAATCTCGGCAAGGCTAAAGACCTTTCTCACTGTGGTGGCGATCTGCCTGTGGTGCAGAGCTTGCGCAATGGAGATACATCCTTTGGTGCATTTCATCAGGATATCCAGACCAATGGTGATGTGTCAAGGGCATTTGACAATCTTGCAAAAGCATTGACTCCCGGAGAAAACCCAGCCTGCCAGAGCCCAGGAGAGAGCATGGAAGGAAGCACACATCTAATCGCTGGAGAGCCA---------------------------AGCTGCATGGAGAGAGAGGGGCCACTGCTCAGCGATTCGCATGTCGTTTTCAGGCTCACCATGCCTTCTCCTATGCCCGAGTACCTGAATGTGCACTACATTGGGGAGTCGGCCTCCAGACTGCTGTTCTTATCGATGCACTGGGCGCTTTCCATACCTTCTTTCCAGGCGCTCGGG---CAAGAAAACAGCATATCACTGGTAAAAGCCTATTGGAATGAACTCTTTACCCTCGGTCTCGCCCAGTGCTGGCAAGTGATGAACGTCGCAACTATATTAGCAACGTTTGTCAACTGTCTTCACAATAGCCTTCAGCAAGATAAAATGTCCCCGGAGAGGAGGAAGTTGTTGATGGAGCACATCTTCAAGCTGCAGGAGTTCTGTAATAGCATGGTGAAGCTCTGCATAGACGGGCATGAGTACGCCTACCTCAAGGCCATCGTTCTCTTCAGTCCCGACCATCCAGGCCTGGAGAACATGGAGCTGATTGAGAAATTTCAGGAAAAGGCCTATGTGGAATTCCAAGATTACATCACCAGGACATATCCAGATGACACCTACAGGCTGTCTAGATTACTTCTCAGACTGCCGGCCTTGCGGCTGATGAATGCCACCATCACTGAGGAATTGTTCTTCAAAGGTCTCATTGGCAACGTACGGATCGACAGTGTCATCCCACACATTTTAAAAATGGAGCCTGCAGATTACAACTCTCAAATAATTGGTCACAGCCTT
TR2_chicke  ------------------------------------------------------------------------------------------------------------------------------------------------------------------------------------------------------------------------------------------------------------------------------------CAGCGTATACAGATTTTAACAGACAACTCTTCCAATGAGCAGGCCCTAAATAAA---GTGTTTGATCTGTGTGTTGTGTGTGGAGACAAGGCATCAGGACGTCACTATGGAGCAGTAACGTGTGAGGGCTGCAAAGGATTCTTTAAAAGGAGCATACGGAAAAATTTGGTGTATTCGTGCCGAGGAACAAAGGACTGTGTCATTAACAAACACCACCGGAATCGCTGTCAGTACTGTCGGCTGCAGCGATGCATCGCCTTCGGAATGAAACAAGACTCTGTGCAGTGTGAGAGGAAACCTATTGAAGTATCA---AGAGAAAAATCTTCCAACTGTGCAGCTTCTACAGAAAAGATCTACATTCGGAAAGATCTTCGCAGCCCATTGGCTGCAACTCCAACTTTTGTAACAGACAATGAAACAGCAAGGTCAACAGGTCTGCTGGAATCGGGAATGTTCGTTAACATTCAG---TCTGGAATTAAAAGCGAGCCTACGGTGCTGATG------ACGCCAGATAAGGTTGAAGCCTGTCAGGGAGACTTAAGTACCTTGGCAAACGTGGTGACATCATTAGCAAACCTCAGTAAATCCAAAGATCTGTCACAAAGCGGTACAGAGCTGTCTATGATTGAGAGTTTAAGTAATGGAGATGGATCATTACCTGAACTCCAGCAAGAAGAACAAGGAAGTAGTGATGTTACAAGGGCATTTGATACTCTTGCAAAAGCATTAAATCCTGGAGAGAGTGCAGCGTGCCAGAACTCT---GAAAGTGCTGAGGCCAACGTACAGCTCGGTGCTGAAGAAACAAGCATGAATATCGTTGAAACAAGCATGAATATCGTTGAAATAGAGGGGCCACTACTCAGTGATGCACATGTAGCCTTCAGGCTCACCATGCCTTCTCCTATGCCCGAATATCTTAACGTTCACTATATCTGTGAGACAGCCTCCAGGTTGCTTTTCTTGTCCATGCACTGGGCCCGTTCCATTCCGTCTTTCCAAGCTTTAGGA---CAGGATAACAGCATATCCTTAGTAAAAGCCTGCTGGAACGAACTTTTTACGCTTGGTCTTGCACAGTGCTCTCAAGTCATGAATGTGGCAACTATATTGGCTGCGTTTGTTAATCACCTTCACGACAGCTTGCAGCAAGATAAACTGCCAACAGACAGAGGAAAACTAGTAATGGAGCACATCTTCAAACTGCAAGAGTTCTGTAACAGTATGGTGAAGCTTTGCCTAGATGGATATGAATATGCATATTTGAAAGCAATTGTACTCCTCAGTCCTGATCACCCAGGGCTGGAAAATGTGGTGCAGATTGAGAAATTTCAAGAAAAGGCGTACATGGAGTTCCAAGACTACGTAACAAAAGCATATCCAGATGATACTTACAGACTGTCTCGACTTCTTCTCCGATTGCCTGCCCTGAGGCTGATGAGTGCTGCCATTACTGAAGAGCTGTTCTTTGCAGGACTAATTGGAAACGTTCAGATCGATAGCATCATCCCGTACATTCTGCGAATGGAGACGGCAGACTACAATACTCAAATAATTGGTCATGCCGTA
TR2_xenopt  ---------------------------------------------------CAGATTGTCACAGATCCACAAACTGGTCAGAAGATCCAGATTGTAACAGCACTTGATCAGAGTGGAGCCAGCAAGCAG---TTTATCTTGACCAATAATGATGGCTCACTGCCCAGCAAGGTAATCCTCACAAGGCAGGACTCCAGCCAGGGGAAAGTTTATCTAACAACACCTGATGCAGCAGGGGTGAACCAACTCTTCATTTCAACTCCAGATGTTCCTGCACAGCACATTCAAATCCTGTCAGATACCCAGTGCCTGGATCAGAATTTAAATAAACAGTTAGTTGAACTGTGTGTAGTATGTGGTGATAAAGCTTCAGGCCGCCATTATGGTGCAGTAACATGTGAAGGGTGCAAAGGGTTCTTTAAAAGAAGCATCAGAAAAAATTTAGTATACACATGCAGAGGATCAAAAGATTGTGTCATCAACAAGCACTACCGCAATCGATGTCAGTACTGCCGACTGCAAAGGTGTATTGCACTTGGAATGAAACAAGATTCTGTGCAGTGTGAGAGAAAACCTATTGAAGTCTCT---AGAGAGAAATCTTCTAATTGTGCGGCATCAACAGAGAAAATCTACATTAGAAAAGATTTGCGAAGTCCTCTTGCTGCAACAACTACATTTGTTACAGAAAACAAAACATCAAGGACGACTAGTTTACTGGATTCTGGCATGCTGGTGAATATTCAACAGTCAGGAGTTAAAAATGAG---TCAATACTCATA------ACACCCAATAAGGTAGATGCATGTCAGGGGGATTTAAGCACTTTGGCAAATGTTGTCACTTCACTTGCAAATCTCAATAAATCTAAGGAATTGCCTCAGACAAACACAGAACTTTCTATTATTGAAAGCTTGAGCAATGGTGATTCATCCCTTTCTGAGCTGGCTCAAGATGATCAATCCAACAGCGAAGTGACCAGGGCATTTGATACATTGGCAAAAGCACTGAACCAATCAGAAAATTCTGCACAGGGCTCATCT---GAGTGTGTGGGTTCCAATTCTAAC---CTCACTGATGCCAAT---------------------------------GTTGAGATTGAAGGGCCACTTCTGAGTGATGCTCACATTGCATTTAGGCTTACTATGCCCTCACCAATGCCCGAATACCTGAATGTTCATTATATTTGTGAGTCTGCATCACGGTTGCTATTTCTGTCCATGCATTGGGCCCGATCAATTCCTTCCTTCCAGTCTCTTGGG---CAAGAAAACAGCATCTCTCTGGTAAAAGCATGTTGGAATGAATTATTTTCACTTGGTCTTGCCCAGTGTTGCCAAGTGATGAATGTGGAAACTATACTAGCTGCATTTGTTAATCACCTTCACAACAGCATGCAGCATGATAAGTTGTCTGCAGATAAAGTAAAACTAGTGATGGACCACATTTTCAAATTGCAAGAGTTTTGCAACAGCATGGTGAAGCTCTCCGTAGATGGGTATGAATATGCCTACCTGAAAGCCATTGCCCTCTTCAGTCCTGATCACCCTGGACTGGAAAATGTTTCTCATATTGAAAAACTTCAAGAAAAGGCTTATATGGAATTTCAGGATTATGTAACAAAAACCTACCCAGAAGATACCTACAGACTATCAAGACTACTGCTTAGATTGCCTGCTCTAAGGCTGCTGAATGCTGCCATCACCGAGGAGCTATTCTTTGCTGGCCTAATTGGCAATGTACAGATTGACAGTATCATCCCTTACATTTTGCGCATGGAAACCTCTGATTACAACTCTCAGATTATTGGCCTCACTGTT
TR2_xenopl  ---------------------------------------------------CAGATTGTCACAGATCCACAAACTGGTCAAAAGATACAGATTGTAACAGCACTTGATCAGAGTGGAGTTAGCAAGCAG---TTTATTTTGACCAATAATGATGGCTCACTGCCCAGCAAGGTTATCCTTGCCAGGCAGGATTCCAACCAGGGGAAAGTATTTCTAACAACACCTGATGCAGCAGGAATGAACCAGCTCTTCTTTTCATCTCCAGATGTTCCTGCACAGCATATTCAGATCCTGTCAGATACCCAGAGCCTGGATCAGAATTTAAACAAACAATTAGTTGAACTGTGTGTAGTTTGTGGTGATAAAGCTTCAGGTCGTCATTATGGAGCAGTCACATGTGAAGGGTGCAAAGGGTTCTTTAAAAGAAGCATCAGAAAAAATTTAGTATACACATGCAGGGGATCAAAAGACTGTGTCATTAACAAGCACTACCGCAATCGATGTCAGTACTGCCGACTGCAAAGGTGTATGTCACTTGGAATGAAACAAGATTCTGTGCAGTGCGAGAGAAAACCTATTGAAGTCTCT---AGAGAGAAATCCTCCAATTGTGCGGCATCAACAGAGAAAATCTACATTCGAAAAGATTTGCGAAGTCCGCTTGCTGCCACAACTACATTTGTTACAGAGAACAAAACACCAAGGACAACTAGTTTACTGGATTCTAGCATGCTGGTGAATATTCAACAATCAGGAGTTAAAAATGAG---TCAATACTCATA------ACACCCAATAAGGTAGAAGCATGTCAGGGGGATTTAAGCACTTTGGCAAATGTTGTCACTTCGCTTGCAAATCTCAATAAAACGAATGACTTACCACAGACAAATACAGAGCTTTCTATTATTGAAAGCTTGAGCAATGGTGATTCGTCCCCTTCTGATCTGGCTCAAGATGATCAGTCCAGCAGTGAAGTGACCAGGGCATTTGACACACTGGCAAAAGCACTGAACCAATCAGAAAATTCTACACAGGGCTCATCT---GAGTGTTTGGGTTCCAATGCTAACCTTCTCCATGATGTCAAT---------------------------------GTTGAGATTGAAGGACCACTTTTGAATGATGTTCACATTGCATTTAGGCTTACTATGCCATCACCAATGCCGGAATATCTGAATGTTCATTATATTTGTGAGTCTGCATCGCGGTTGTTATTTCTATCTATGCACTGGGCCCGGTCAATTCCTTCCTTCCAGTCTCTTGGG---CAAGAAAACAGCATCTCTCTGGTAAAAGCATGTTGGAATGAACTATTTTCACTTGGTCTTGCCCAGTGTTCCCAAGTGATGAATGTGGAAACTATATTAGCTGCATTTGTTAATCACCTTCAGAACAGCATGCAGCATGATAAGTTGTCTTCAGATAAAGTGAAACTAGTTACGGACCACATTTTCAAATTGCAAGAGTTTTGCAACAGCATGGTGAAGCTCTGCGTAGATGGATATGAATATGCTTACCTGAAAGCCATTGCCCTCTTCAGTCCTGATCACCCTGGACTGGAAAACGTTTCTCATATTGAAAAACTTCAAGAAAAGGCTTACATGGAATTTCACGGAATT------------------------------------------------------------------------------------------------------------------------------------------------------------------------------------------------------------
TR2_tetrao  ---------------------------------------------------CAGATTGTAACTGATCAGCAGACTGGCCAGAAGATCCAGATTGTCACAGCACTTCAACCATCTTCTCCTGGAAAGCAGCAGTTTATCCTCGCCAATGCTGACTACTCCCCCGGTGGCAAGGTAATTGTGACCAAGCAGGAAGGCTCCCCTAACAAGGTTATCCTCGCCTCTTCGGACGGCTCCGGGGTTAGCCAGCTCTTGTTTGCTTCCCCTGATCTGGCAGGGCAGCAGATCCAGTTTGTGACTGATGCGTCA---GACCAGTCTGGCCTTGTGAAGCCAATTGTGGAATACTGCGTTGTCTGTGGAGACAAGGCCTCAGGGCGGCACTACGGCGCCGTCAGCTGCGAGGGCTGCAAGGGCTTCTTCAAGCGCAGCATCAGGAAGAACCTGGTGTACACCTGCAGAGGCTCTGGAGAATGCGCCATCAACAAACTGCACAGAAATCGCTGCCAGTACTGTCGACTGCAGCGCTGTATCGCTCTGGGCATGAAGCAAGAATCTGTGCAGTGTGAGAGGAAGCCAGTGGAAGTGACCACCAGGGAAAAAACACTCAACTGTGCAGCCTCCACAGAGAAAATTTACATCCGTAAGAACCTGTGCAGCCCGCTGGCCGCCACACCCACATTTGTGACGGACAAGGAAACCGTCAGGTCAACCAGCGTGCTGGAGTCAAGCATGCTGCTCAACATCCAGCAGCCCTTCTCCAAGCTGGAAAACACCATCCTCATCCCCACGTCTCCTGAGAAGGACGACCCCTCTCAAGGCGATCTCGGGACGCTGGCCAACGTAGTGACGTCGCTCGGCCAGCTGAACAAGAGC---------AGCGACGATGGCGCCGACCTGATGGGAGTGGAGACGCTCAGCAACGGGGACAGCTCCATGACCGACCTCCAGGGAGAGGAGCAGTCCGCCAGCGACATCACCCGAGCCTTTGACACCCTGGCCAAGGCCTTGCATCCTGCTGACGGCTCAGCGGGGGCCTCT------------TTGGAGGCGGCCATGCAGCTGATGTCAGGGGACCAGTCGGGC---------------------CCCGTGGTGGAACTGGACGGATCTTTGCTCTCTGAAATCCATATTCCGTTCAAGCTCGTTATGCCTTTGCCTGCGCCGGAGTACCTCAACGTCAACTACATCTGCGAGTCGGCGTCTCGGTTGCTTTTCCTCTCCATGCACTGGGCGCGATCCATCCCTGCCTTTCAAACCCTCTGCGGCCAGGACAACGACATCAACCTGATGAAGGCCTGCTGGAACGAACTCTTCGCTCTGGGAATGGCCCAGTGCTCCAGCATCATGAACGTCGGGACCATCCTAAGTGCCATTATCAACCACCTGCAGACCAGCTTGCAGGAAGAGAAACTCTCGGCAGAGCGAGTCAAACTGGTGATGGAGCACATCTGGAGGATGCAGGAGTTCTGCAACAGCATGCTGAAGCTCTGCCCGGACGCCTACGAGTATGCCTACCTGAAGGCCATCGTGCTCTTCAGCCCCGACCACCCGGGCATAAATAACACCCCGCAGATAGAGCGCTTTCAGGAGAAGGCCTACATGGAGCTGCAGGACTACGTGAGCAGGACCTACCCAGAGGATTCCTACCGGCTCTCCAAGCTGCTGGTGCGACTCCCCGCCCTCCGGCTGATCAGCGCGGCCGTCACAGAGGAGCTGTTCTTCGCCGGGCTCATCGGCAACGTGCAGATCGACAGCATCATCCCCTACATCCTCAAGATGGAAACCACCGATTACAACAGCCAGACGGACTCCGGGGTC---


   NR2C2 (TR4)  DBD - 409-606; LDB - 670-1881
   ------------------------------------------
TR4_human.  ATGACCAGCCCCTCCCCACGCATCCAGATAATCTCCACCGACTCTGCTGTAGCCTCACCTCAGCGCATTCAGGGCTCTGAACCTGCCTCTGGCCCATTGAGTGTTTTCACATCTTTGAACAAAGAGAAGATTGTCACAGACCAGCAGACAGGACAGAAAATCCAGATAGTCACCGCAGTGGACGCCTCCGGATCCCCCAAACAGCAGTTCATCCTGACCAGCCCAGATGGAGCTGGAACTGGGAAGGTGATCCTGGCTTCCCCAGAGACATCCAGCGCCAAGCAACTCATATTCACCACCTCAGACAACCTCGTCCCTGGCAGGATCCAGATTGTCACGGATTCTGCCTCTGTGGAGCGTTTACTGGGGAAGACG---GACGTCCAGCGGCCCCAGGTGGTAGAGTACTGTGTGGTCTGTGGCGACAAAGCCTCCGGCCGTCACTATGGGGCTGTCAGTTGTGAAGGTTGCAAAGGTTTCTTCAAAAGGAGTGTGAGGAAAAATTTGACCTACAGCTGCCGGAGCAACCAAGACTGCATCATCAATAAACATCACCGGAACCGCTGTCAGTTTTGCCGGCTGAAAAAATGCTTAGAGATGGGCATGAAAATGGAATCTGTGCAGAGTGAACGGAAGCCCTTCGATGTGCAA---CGGGAGAAACCAAGCAATTGTGCTGCTTCAACTGAGAAAATCTATATCCGGAAAGACCTGAGAAGTCCCCTGATAGCTACTCCCACGTTTGTGGCAGAC---AAAGATGGAGCAAGACAAACAGGTCTTCTTGATCCAGGGATGCTTGTGAACATCCAGCAGCCTTTGATACGTGAGGATGGTACAGTTCTCCTGGCCACGGATTCTAAGGCTGAAACAAGCCAGGGAGCTCTGGGCACACTGGCAAATGTAGTGACCTCCCTTGCCAACCTAAGTGAATCTTTG------------AACAACGGTGACACTTCAGAAATCCAGCCAGAGGACCAGTCT---------GCAAGT---GAGATAACTCGGGCATTTGATACCTTAGCTAAAGCACTTAATACCACAGACAGCTCCTCTTCTCCAAGCTTGGCAGATGGG---ATAGACACCAGTGGAGGAGGGAGCATCCACGTCATCAGCAGAGACCAGTCGACACCCATCATTGAGGTTGAAGGCCCCCTCCTTTCAGACACACACGTCACATTTAAGCTAACAATGCCCAGTCCAATGCCAGAGTACCTCAACGTGCACTACATCTGTGAGTCTGCATCCCGTCTGCTTTTCCTCTCAATGCACTGGGCTCGGTCAATCCCAGCCTTTCAGGCACTTGGGCAGGACTGCAACACCAGCCTTGTGCGGGCCTGCTGGAATGAGCTCTTCACCCTCGGCCTGGCCCAGTGTGCCCAGGTCATGAGTCTCTCCACCATCCTGGCTGCCATTGTCAACCACCTGCAGAACAGCATCCAGGAAGATAAACTTTCTGGTGACCGGATAAAGCAAGTCATGGAGCACATCTGGAAGCTGCAGGAGTTCTGTAACAGCATGGCGAAGCTGGATATAGATGGCTATGAGTATGCATACCTTAAAGCTATAGTTCTCTTTAGCCCCGATCATCCAGGTTTGACCAGCACAAGCCAGATTGAAAAATTCCAAGAAAAGGCACAGATGGAGTTGCAGGACTATGTTCAGAAAACCTACTCAGAAGACACCTACCGATTGGCCCGGATCCTCGTTCGCCTGCCGGCACTCAGGCTGATGAGCTCCAACATAACAGAAGAACTTTTTTTTACTGGTCTCATTGGCAATGTTTCGATAGACAGCATAATCCCCTACATCCTCAAGATGGAGACAGCAGAGTATAATGGCCAGATCACCGGAGCCAGTCTA
TR4_chimp.  ATGACCAGCCCCTCCCCACGCATCCAGATAATCTCCACCGACTCTGCTGTAGCCTCACCTCAGCGCATTCAGGGCTCTGAACCTGCCTCTGGCCCATTGAGTGTTTTGACATCTTTGAACAAAGAGAAGATTGTCACAGACCAGCAGACAGGACAGAAGATCCAGATAGTCACCGCAGTGGACGCCTCCGGATCCCCCAAACAGCAGTTCATCCTGACCAGCCCAGATGGAGCTGGAACTGGGAAGGTGATCCTGGCTTCCCCAGAGACATCCAGCGCCAAGCAACTCATATTCACCACCTCAGACAACCTCGTCCCTGGCAGGATCCAGATTGTCACGGATTCTGCCTCTGTGGAGCGTTTACTGGGGAAGACG---GATGTCCAGCGGCCCCAGGTGGTAGAGTACTGTGTGGTCTGTGGCGACAAAGCCTCCGGCCGTCACTATGGGGCTGTCAGTTGTGAAGGTTGCAAAGGTTTCTTCAAAAGGAGTGTGAGGAAAAATTTGACCTACAGCTGCCGGAGCAACCAAGACTGCATCATCAATAAACATCACCGGAACCGCTGTCAGTTTTGCCGGCTGAAAAAATGCTTAGAGATGGGCATGAAAATGGAATCTGTGCAGAGTGAACGGAAGCCCTTCGATGTGCAA---CGGGAGAAACCAAGCAATTGTGCTGCTTCAACTGAGAAAATCTATATCCGGAAAGACCTGAGAAGTCCCCTGATAGCTACTCCCACGTTCGTGGCAGAC---AAAGATGGAGCAAGACAAACAGGTCTTCTTGATCCAGGGATGCTTGTGAACATCCAGCAGCCTTTGATACGTGAGGATGGTACAGTTCTCCTGGCCACGGATTCTAAGGCTGAAACAAGCCAGGGAGCTCTGGGCACACTGGCAAATGTAGTGACCTCCCTTGCCAACCTAAGTGAATCTTTG------------AACAACGGTGACACTTCAGAAATCCAGCCAGAGGACCAGTCT---------GCAAGT---GAGATAACTCGGGCATTTGATACCTTAGCTAAAGCACTTAATACCACAGACAGCTCCTCTTCTCCAAGCTTGGCAGATGGG---ATAGACACCAGCGGAGGAGGGAGCATCCACGTCATCAGCAGAGACCAGTCGACACCCATCATTGAGGTTGAAGGCCCCCTCCTTTCAGACACACACGTCACATTTAAGCTAACAATGCCCAGTCCAATGCCAGAGTACCTCAACGTGCACTACATCTGTGAGTCTGCATCCCGTCTGCTTTTCCTCTCAATGCACTGGGCTCGGTCAATCCCAGCCTTTCAGGCACTTGGGCAGGACTGCAACACCAGCCTGGTGCGGGCCTGCTGGAATGAGCTCTTCACCCTCGGCCTGGCCCAGTGTGCCCAGGTCATGAGTCTCTCCACCATCCTGGCTGCCATTGTCAACCACCTGCAGAACAGCATCCAGGAAGATAAACTTTCCGGTGACCGGATAAAGCAAGTCATGGAGCACATCTGGAAGCTGCAGGAGTTCTGTAACAGCATGGCGAAGCTGGATATAGATGGCTATGAGTATGCATACCTTAAAGCTATAGTTCTCTTTAGCCCCGATCATCCAGGTTTGACCAGCACAAGCCAGATTGAAAAATTCCAAGAAAAGGCACAGATGGAGTTGCAGGACTATGTTCAGAAAACCTACTCAGAAGACACCTACCGATTGGCCCGGATCCTCGTTCGCCTGCCGGCACTCAGGCTGATGAGCTCCAACATAACAGAAGAACTTTTTTTTACTGGTCTCATTGGCAATGTTTCGATAGACAGCATAATCCCCTACATCCTCAAGATGGAGACAGCAGAGTATAATGGCCAGATCACCGGAGCCAGTCTA
TR4_dog...  ATGACCAGCCCCTCCCCGCGCATCCAGATAATCTCCACCGACTCTGCGGTAGCTTCACCTCAGCGAATTCAG---------------------------------------------------------ATTGTGACAGACCAGCAGACAGGACAGAAGATCCAGATAGTCACCGCAGTGGACGCCTCCGGATCCCCCAAGCAGCAGTTCATCCTGACCAGCCCAGATGGAGCTGGAACTGGGAAGGTGATCCTGGCTTCCCCGGAGACATCCAGTGCTAAGCAGCTCATATTCACCACCTCGGACAACCTTGTCCCTGGCAGGATCCAGATCGTCACGGACTCTGCTTCTGTGGAGCGCTTGCTGGGTAAGGCC---GACGTCCAGCGGCCACAGGTGGTAGAGTACTGTGTCGTCTGTGGCGACAAAGCCTCTGGTCGTCACTATGGGGCTGTCAGTTGTGAAGGTTGCAAAGGTTTCTTTAAAAGGAGTGTAAGGAAAAATCTGACCTACAGCTGCCGGAGCAACCAAGACTGTATCATCAATAAACACCACCGGAACCGCTGTCAGTTTTGCCGGCTGAAAAAATGCTTAGAGATGGGCATGAAGATGGAATCTGTGCAGAGTGAACGGAAGCCCTTTGATGTACAA---CGGGAGAAACCAAGCAATTGTGCTGCTTCAACTGAGAAAATTTATATCCGGAAGGACTTGAGAAGTCCTCTGATAGCTACTCCCACGTTTGTGGCAGAT---AAAGATGGAGCAAGACAAACAGGTCTTCTTGATCCAGGGATGCTTGTCAACATCCAACAGCCTTTGATACGTGAGGATGGTACAGTTCTCCTGGCCACGGATTCCAAGGCTGAAACAAGCCAGGGAGCTCTGGGCACACTGGCCAATGTAGTAACCTCCCTCGCCAACTTAAGTGAATCCCTT------------AACAATGGTGATGCTTCGGAAATGCAGCCAGAGGACCAGTCT---------GCGAGT---GAGATTACTCGGGCATTTGATACCTTAGCTAAAGCACTTAATACCACAGACAGCTCCTCCCCTCCAAGCCTGGCAGATGGG---ATAGACGCCAGTGGAGGAGGAGGCATTCATGTCATCAGCAGAGACCAGTCCACACCCATCATCGAGGTCGAAGGTCCCCTCCTCTCAGACACTCATGTCACATTTAAGCTCACCATGCCCAGCCCAATGCCAGAGTACCTCAATGTGCACTACATCTGCGAGTCAGCATCCCGCCTGCTTTTCCTCTCCATGCACTGGGCCAGGTCAATCCCAGCGTTTCAGGCACTTGGGCAGGACTGCAACACCAGCCTGGTGCGGGCCTGCTGGAATGAGCTCTTCACTCTGGGCCTGGCCCAGTGTGCCCAGGTCATGAGCCTCTCTACCATCCTGGCGGCCATTGTCAACCACCTACAGAACAGCATCCAGGAAGATAAACTTTCTGGAGACCGGATAAAGCAAGTTATGGAGCACATCTGGAAGCTTCAGGAGTTCTGTAACAGTATGGCCAAGCTGGATATAGACGGCTATGAGTATGCATACCTTAAAGCTATAGTTCTCTTTAGCCCCGATCATCCAGGTTTGACCAGCACAAGCCAGATTGAAAAATTCCAAGAAAAGGCACAGATGGAATTGCAGGACTATGTTCAGAAAACCTACTCAGAAGACACCTACCGATTGGCCCGGATTCTCGTTCGCCTGCCGGCACTCAGGCTGATGAGCTCCAACATAACAGAAGAACTTTTTTTTACTGGTCTCATTGGCAATGTGTCGATAGACAGCATAATCCCCTACATCCTCAAGATGGAGACAGCAGAGTATAACGGCCAGATCACCGGAGCCAGTCTA
TR4_mouse.  ATGACCAGCCCCTCCCCACGCATCCAGATAATTTCCACCGACTCTGCGGTAGCCTCACCTCAGCGCATTCAG---------------------------------------------------------ATTGTAACAGACCAGCAGACAGGACAAAAGATCCAGATAGTCACCGCAGTGGATGCCTCTGGATCCTCTAAACAGCAGTTCATCCTAACCAGCCCAGATGGAGCTGGAACTGGGAAGGTGATCCTGGCTTCTCCGGAAACATCCAGTGCCAAGCAGCTCATATTCACCACCTCGGACAACCTTGTCCCTGGCAGGATCCAGATCGTCACGGATTCTGCTTCTGTGGAGCGTTTGCTGGGGAAGGCA---GACGTCCAGCGGCCCCAGGTGGTGGAGTACTGTGTGGTCTGTGGCGACAAAGCCTCTGGCCGGCACTATGGGGCTGTCAGTTGTGAAGGTTGCAAAGGTTTCTTCAAAAGGAGCGTGAGGAAGAATCTGACCTACAGCTGTCGGAGCAGCCAAGACTGCATCATCAACAAGCACCACCGTAACCGCTGCCAGTTCTGCCGGCTGAAGAAGTGCCTGGAGATGGGCATGAAAATGGAGTCTGTACAGAGTGAACGGAAGCCCTTTGATGTGCAA---CGGGAGAAACCAAGCAATTGTGCTGCTTCCACTGAGAAGATCTATATCCGGAAAGACCTGAGAAGTCCTCTGATAGCCACTCCCACATTTGTGGCAGAC---AAAGATGGAGCAAGACAAACAGGTCTTCTTGATCCAGGGATGCTTGTGAACATCCAACAGCCTTTGATACGTGAGGATGGTACAGTTCTCCTGGCCGCGGATTCCAAGGCTGAAACAAGCCAAGGAGCTCTAGGTACACTGGCAAATGTAGTGACCTCTTTGGCCAACCTGAGTGAATCTTTG------------AACAACGGTGATGCTTCAGAAATGCAGCCAGAGGACCAGTCT---------GCAAGT---GAGATTACTCGGGCATTTGACACCTTAGCGAAAGCACTTAATACCACAGATAGCGCTTCACCTCCAAGCCTGGCAGATGGG---ATAGATGCTAGTGGAGGAGGGAGTATCCATGTCATCAGCAGAGATCAGTCAACACCCATCATTGAAGTTGAAGGCCCTCTCCTTTCAGACACACATGTCACATTCAAGCTTACAATGCCCAGTCCTATGCCAGAGTACCTCAATGTACATTACATCTGTGAGTCTGCATCCCGCCTGCTTTTCCTCTCCATGCACTGGGCAAGGTCAATCCCAGCCTTCCAGGCACTTGGACAGGACTGTAATACCAGCCTGGTGAGGGCCTGCTGGAATGAGCTCTTCACTCTTGGCCTGGCCCAGTGTGCCCAGGTCATGAGTCTCTCCACCATCCTGGCAGCCATTGTCAACCACCTACAGAACAGCATCCAGGAAGATAAGCTTTCTGGTGACCGGATAAAGCAAGTGATGGAGCACATCTGGAAGCTGCAGGAGTTCTGTAACAGCATGGCGAAACTGGATATAGACGGCTATGAGTACGCATACCTTAAAGCTATAGTTCTCTTTAGTCCCGATCATCCAGGTTTGACAGGCACAAGCCAGATTGAGAAATTTCAGGAGAAGGCACAGATGGAATTACAGGACTATGTGCAGAAAACCTACTCTGAAGATACTTACAGATTGGCCAGGATTCTTGTCCGCCTACCAGCACTCAGGCTCATGAGCTCCAACATAACAGAAGAACTTTTTTTTACTGGTCTCATTGGCAATGTTTCAATAGACAGCATAATTCCTTACATCCTCAAGATGGAGACAGCAGAATATAATGGCCAGATCACTGGAGCCAGTCTA
TR4_rat...  ATGACCAGCCCCTCCCCGCGCATCCAGATAATTTCCACCGACTCTGCGGTACGCTCACCTCAGCGCATTCAG---------------------------------------------------------ATTGTAACAGACCAGCAGACAGGACAAAAGCTCCAGATAGTCACCGCAGTGGACGCCTCTGGATCCTCTAAACAGCAGTTCATCCTAACCAGCCCAGATGGAGCTGGAACTGGGAAGGTGATCCTGGCTTCTCCAGAGACATCCAGTGCCAAGCAGCTCATATTCACCACCTCAGACAACCTTGTCCCTGGCAGGATCCAGATCGTCACGGATTCTGCTTCTGTGGAGCGATTGCTGGGGAAGGCA---GACGTCCAGCGGCCCCAGGTGGTGGAGTACTGTGTGGTCTGTGGTGACAAAGCCTCTGGCCGACACTATGGGGCTGTCAGTTGTGAAGGTTGCAAAGGTTTCTTCAAAAGGAGTGTGAGGAAGAATCTGACCTATAGCTGTCGTAGCAGCCAAGACTGCATCATCAACAAGCACCACCGCAACCGCTGCCAGTTCTGCCGGCTGAAGAAGTGCCTGGAGATGGGCATGAAGATGGAGTCTGTACAGAGTGAACGGAAGCCCTTTGATGTGCAA---CGGGAGAAACCAAGCAATTGTGCTGCTTCCACTGAGAAGATCTATATCCGGAAAGACCTGAGAAGTCCTCTGATAGCCACTCCCACATTTGTGGCAGAC---AAAGATGGATCAAGACAGACTGGTCTTCTTGATCCAGGGATGCTTGTGAACATCCAACAGCCTTTGATACGTGAGGATGGTACAGTTCTTTTGGCCACGGATTCCAAGGCTGAAACAAGCCAAGGAGCTCTAGGTACACTGGCAAATGTAGTGACCTCTCTGGCCAACCTGAGTGAATCTTTG------------AACAATGGTGATGCTTCAGAAATGCAGCCAGAGGACCAGTCT---------GCAAGT---GAAATTACACGGGCATTTGACACCCTAGCGAAAGCACTTAATACCACAGATAGTGCTTCACCTCCAAGCCTGGCAGATGGG---ATAGATGCTAGTGGAGGAGGGAGTATCCATGTCATCAGCAGAGATCAGTCAACACCCATCATTGAAGTCGAAGGCCCTCTCCTTTCAGACACACATGTCACATTTAAGCTTACAATGCCTAGTCCTATGCCAGAGTACCTCAATGTACATTACATCTGCGAGTCTGCATCCCGCCTGCTTTTCCTCTCCATGCACTGGGCAAGGTCAATCCCAGCCTTCCAGGCACTTGGACAGGACTGCAATACCAGCCTGGTACGGGCCTGCTGGAATGAGCTCTTCACTCTTGGCCTGGCCCAGTGTGCCCAGGTCATGAGTCTCTCCACCATCCTGGCAGCCATTGTCAACCACTTACAGAACAGCATCCAGGAAGATAAGCTTTCTGGTGACCGGATAAAGCAAGTCATGGAGCACATCTGGAAGCTGCAGGAGTTCTGTAACAGCATGGCAAAACTGGATATAGACGGTCATGAGTACGCATACCTTAAAGCTATAGTTCTCTTTAGTCCCGATCATCCAGGTTTGACAGGCACAAGCCAGATTGAGAAATTTCAGGAGAAGGCACAGATGGAATTACAAGACTATGTGCAGAAAACCTACTCAGAAGACACATACAGATTGGCCAGGATTCTTGTCCGCCTGCCAGCACTCAGGCTTATGAGCTCCAATATAACAGAAGAACTTTTTTTTACTGGTCTCATTGGCAATGTTTCAATAGACAGCATAATTCCCTACATCCTAAAGATGGAGACAGCAGAATATAATGGCCAGATCACCGGAGCCAGTCTA
TR4_chicke  ---------------------------------------------------------------------------------------------------------------------------------------------------------------------------------------------------------------------------------------------------------------------------------------------------------------------------------------------------------------------------------------------------------------------------------------------------------------------------------------------------------------------------------------------------------------------------------------------------------------------ATGGGCATGAAAATGGAATCTGTTCAAAGTGAAAGAAAACCTTTTGATGTGCAG---CGTGAAAAACCAACCAACTGTGCAGCTTCCACTGAAAAAATATATATCAGAAAAGACCTACGAAGCCCTCTAATAGCAACTCCAACGTTTGTTGCAGAT---AAAGATGGGGCACGGTCTGCAGGTCTTCTTGATCCAGGAATGCTTGTGAATATTCAACAGCCTTTGATCAGGGATGATGGTACCATTCTCCTAGCTGCTGACTCTAAGGCTGAGACAAGCCAGGGTGCTTTAGGAACACTAGCAAATGTTGTAACATCTCTTGCTAACCTCAGTGACTCACTA------------AATAATGGAGATACTTCTGAAATTCAACAAGAAGAGCAATCC---------GCCAGT---GAGATTTCACGGGCATTTGATACTTTGGCCAAAGCTCTCAGTACCACAGATGGTACAGCAGTTCCTAACTTGGCAGATGGG---ATGGATCCTACAGGAGGAGGGAATATTCATGTAATCAGTAGAGATCAGTCAACACCAATTATTGAAGTGGAAGGACCCTTACTTACAGATACACATGTTACATTTAAGCTGACAATGCCCAGTCCAATGCCAGAGTATCTCAATGTACACTACATCTGTGAGTCAGCATCACGGCTACTTTTCTTATCTATGCACTGGGCTAGATCCATACCTGCATTTCAAGCACTTGGCCAGGAGTGTAATACAAGCCTTGTGCGTGCCTGCTGGAATGAGCTGTTTACCTTAGGCCTGGCACAGTGTGCACAAGTGATGAGTCTGTCAACTATCCTAGCAGCTATTGTCAACCATCTTCAGAACAGCATACAGGAAGATAAGCTTTCTGGAGACAGAATAAAGCAAGTCATGGAACACATCTGGAAACTTCAAGAGTTCTGTAACAGCATGGCCAAGATTGATATCGATGGATATGAATATGCATACCTTAAAGCTATAGTCCTCTTTAGTCCCGATCATCCTGGTCTGAACAGTTCAACCCAAATAGAAAAATTCCAGGAGAAGGCACAGATGGAATTACAGGACTATGTGCAAAAAACGTATCCAGAAGATACTTATAGGCTAGCCCGGATTCTAGTTCGCCTGCCAGCACTTAGGCTGATGAGCTCTAGCATTACTGAGGAACTATTTTTTACTGGTCTCATTGGAAATGTTCCAATTGACAGCATAATCCCCTACATTCTCAAAATGGAAACAGCAGAATATAATGGTCAAATAACTGGCACATCC---
TR4_fugu..  ---------------------------------------------------------------------------------------------------------------------------------------------------------------------------------ATGAAGCCGCCTCCAGTTCCGAAGCAGCAGTTCATTCTGACCACGGCTGACAGCGCAGGGTCGGGCAAGGTCCTCCTGACCTCATCGGACACACACAACACCAAGCAGCTCATCTTCACTGCTGCCGACAGCCTAATGCCTGGAAGGATACAGGTTCTCACCACACCACCG------------TTGTTAGGGCAGACTGTTGACTTAAGCCGACCGCAGCTTGTGGAGTACTGCGTGGTGTGTGGAGACAAAGCTTCAGGCCGTCATTATGGAGCGGTCAGTTGTGAGGGATGTAAAGGCTTCTTTAAGCGTAGTGTGAGGAAGAACCTGACCTATAGCTGCCGCAGTAAACAGGACTGTGTTATTAACAAACACCACCGCAATCGCTGCCAATTCTGCCGGCTTAGAAAATGCCTTAAGATGGGGATGAAGACTGAGTCTGTCCAGAGTGAGAGAAAACCCATTGAAGTTATGCCCCGAGAGAAACACGTCAACTGTGCTGCCTCAACCCAAAAGATCTACATTCGCAAGGACCTGAACAGTCCACTCATCGCCACACCAACCTTTATCTCTGATTCAGAAACAGATGCCTCCAGATCCAGCCTACTGGAGCAGGGGATGCTGGTTAATATCCAGCAGCCGGTTATTCAGAGTGATGGAACTTTGCTCCTGGCCACTGACTCAAAGATGGATTCAGGGCAGGGTGACTTGGGGACGTTAGCCAATGTGGTGACTTCATTGGCCAGCCTGAGTGACTCCCTACGAGAGAACCTGAATAATGGTGATACCTCAGACGGCCAGCATTGGTTAATTTCTGTGTTTGTGTGTGTGTTTTTAATGTCCAGTGCCTTTGACACCCTGTCCAAAGTTTTTAACCCATCTGAAGAAGGGGTCGAACAGAGGCTGACCAATAAATCTTTGCAATGTGTTGGTGGAACAACTATCCATTTGATTGGTCGAGACCAGGATACCCCCATTATCGAAGTGGAGGGGCCGCTGCTCACAGACAGCCATGTTGGTTTTAAGTTGACGATGCCTAGCCCCATGCCAGAGTATCTGAATGTACATTATATCTGTGAGTCGGCATCCAGGCTTCTTTTCCTCTCCATGCACTGGGCTCGCTCCATCCCTGCCTTCTCAGCTCTTGGTCAGGAGGCAAACACCAGTTTGATGCGTTCCTGCTGGAATGAGCTGTTCATTCTGGGTCTTGCTCAGTGCGCTCATGTGATGAACCTCTCAACTATCCTCACTGCTATCATCAACCACCTTCAAAGCAGCATCCAGGACGACAAGCTATCTGGAGAGAAAGTCAAGCAGGTGATGGAGCATGTTTGGAAGTTCCAGGAGTTCTGTAACAGCATGACGAGGTTGGAGACCGACAGTTACGAATATGCCTACCTGAAGGCTATA---------------GATCATCCAGGTCTGGATGGCAGCGGGCAGATAGAGAAGTTTCAGGAGAAAGCTTTGATGGAGCTGCAGGACTATGTACAGAAGACATATCCAGATGACATGTATAGGTTGACCCGTATACTAACGCGTCTCCCAGCGCTACGCCTCATGAACTCCAGCATCACGGAGGAGCTCTTTTTCACCGGCTTGATAGGTAACGTCTCCATCGACAGCATCATTCCCTACATTCTGAAGATGGAGACAGCTGAATATAACAGCCAGAACTCTGACCATACA---
TR4_tetrao  ---------------------------------------------------------------------------------------------------------------------------------------------------------------------------------ATGAAGCCGTCTCCTGCTCCCAAGCAGCAGTTCATTCTGACCACAGCTGACAGCACAGGGTCAGGCAAGGTCCTCCTGACCTCTTCGAACACACACAACACCAAGCAGCTGATCTTCACTGCTGCTGACAGCCTGCTACCTGGAAGGATACAGATCGTCACAGATCCACTGTCTATGGAAAGGTTGTTAGGGCAAACGGGAGACTTAAGCCGGCCACAGCTGGTGGAGTTCTGTGTGGTGTGTGGAGACAAAGCCTCAGGCCGTCATTACGGAGCGGTCAGTTGTGAGGGGTGTAAAGGCTTCTTCAAGCGTAGCGTGAGGAAGAACCTGACCTACAGCTGCCGCAGTAAAGAGGACTGCATCATCAACAAACACCACCGCAACCGCTGCCAGTTCTGTCGGCTTAGAAAATGCCTTAAGATGGGGATGAAGACCGAGTCTGTCCAGAGTGAGAGAAAACCCATCGAAGTCATGCCGCGAGAAAAACACATCAACTGTGCTGCCTCAACCCAAAAGATCTACATTCGCAAGGACCTGAACAGCCCCCTCATCGCCACACCAACCTTTATCTCTGATTCAGAAACAGATGCCTCCCGATCCAGTCTACTGGAGCAGGGGATGCTGGTTAATATCCAGCAGCCGGTTATTCAGAGTGATGGAACTTTGCTCCTGGCCACCGACTCAAAGATGGATTCGGGGCACGGTGACTTGGGAACGTTAGCCAATGTGGTGAGTTCCCTGGCCAGCCTGAGCGACTCACTCCGAGAGAACCTAAGCAATGGTGATACTCCAGACAGCCAGCACGAGGAGCAGTCT---------GCCAGC---GATATAACACGTGCCTTTGACACACTGTCCAAAGTTCTACACCCATCTGAAGAAGGTATTAATCAGAGGCTGGCCAATAAATCTCTGCAATGTGTTGGTGGAACAACCATCCATCTGATTGGTCGAGACCAGGAGACCCCCATCATCGAGGTGGAGGGGCCGCTGCTCACAGACAGCCATGTTGGCTTTAAGTTGACGATGCCTAGCCCCATGCCAGAGTATCTGAATGTACATTATATCTGCGAGTCAGCGTCCAGGCTTCTCTTTCTCTCCATGCACTGGGCTCGCTCCATCCCTGCCTTCTCAGCTCTCGGTCAGGAGGCAAACACCAGTTTGATGCGTTCGTGCTGGAATGAGCTGTTCATTCTGGGCCTTGCTCAGTGCGCCCATGTGATGAACCTCTCAACCATCCTCACTGCTATCATCAACCACCTTCAAAGCAGCTTCCAGGATGACAAGTTATCAGGAGAGAAAGTGAAACAGGTGACGGAGCATGTTTGGAAATTCCAGGAGTTCTGTAACAGCATGACGAGGTTGGAGACCGACAGTTACGAATACGCCTACCTGAAGGCTATAGTGTTGTTCAGCCCAGATCATCCAGGCGTGGATGGCAGCGGGCAGATAGAGAAGTTTCAGGAGAAAGCCTTGATGGAGCTGCAGGACTACGTGCAGAAAGCATATCCAGATGACACATATAGGTTGACCCGCATACTGACACGTCTCCCAGCCCTGCGACTCATGAACTCCAGCATCACAGAGGAGCTCTTTTTCACCGGCTTGATAGGTAACGTCTCCATTGACAGCATCATTCCCTACATCCTGAAGATGGAGACAGCTGAATATAACAGCCAGAAC---------------


   NR2E1 (TLX)  DBD - 82-339; LBD - 574-1194
   -----------------------------------------
TLX_human.  ---ATGAGCAAGCCAGCCGGATCA---------------------------------ACAAGCCGCATTTTAGATATCCCCTGCAAAGTGTGTGGCGACCGCAGCTCGGGGAAGCACTACGGGGTCTACGCCTGCGACGGCTGCTCAGGTTTTTTCAAACGGAGCATCCGAAGGAATAGGACCTATGTCTGCAAATCTGGAAACCAGGGAGGCTGTCCGGTGGACAAGACGCACAGAAACCAGTGCAGGGCGTGTCGGCTGAAGAAGTGTTTGGAAGTCAACATGAACAAAGACGCCGTGCAGCACGAGCGGGGGCCTCGGACGTCCACCATCCGCAAGCAAGTGGCCCTCTACTTCCGTGGACACAAGGAGGAGAACGGGGCCGCCGCGCACTTTCCCTCGGCGGCGCTCCCTGCGCCGGCCTTCTTCACCGCGGTCACGCAGCTGGAGCCGCACGGCCTGGAGCTGGCCGCGGTGTCCACCACTCCAGAGCGGCAGACCCTCGTGAGCCTGGCTCAGCCCACGCCCAAGTACCCCCATGAAGTGAATGGGACCCCAATGTATCTCTATGAAGTGGCCACGGAGTCGGTGTGTGAATCAGCTGCCAGACTTCTCTTCATGAGCATCAAGTGGGCTAAGAGTGTGCCAGCCTTCTCCACGCTGTCTTTGCAAGACCAGCTGATGCTTTTGGAAGATGCTTGGAGAGAACTGTTTGTTCTAGGAATAGCACAATGGGCCATTCCGGTTGATGCTAACACTCTACTGGCTGTATCTGGCATGAACGGTGACAACACAGATTCCCAGAAGCTGAACAAGATCATATCTGAAATACAGGCTTTACAAGAGGTGGTGGCTCGATTTAGACAACTCCGGTTAGATGCTACTGAATTTGCCTGTCTAAAATGCATCGTCACTTTCAAAGCC---GTTCCTACACATAGTGGTTCTGAACTGAGAAGTTTCCGGAATGCTGCCGCCATTGCAGCCCTTCAAGATGAGGCTCAGCTAACGCTCAACAGCTACATCCATACCAGATATCCCACTCAACCCTGTCGCTTTGGAAAACTCCTGTTGCTTTTGCCAGCTTTACGTTCTATTAGCCCATCAACTATAGAAGAAGTGTTTTTCAAAAAAACCATCGGCAATGTGCCAATTACAAGACTGCTTTCAGATATGTACAAATCCAGTGATATC
TLX_chimp.  ---ATGAGCAAGCCAGCCGGATCA---------------------------------ACAAGCCGCATTTTAGATATCCCCTGCAAAGTGTGTGGCGACCGCAGCTCGGGGAAGCACTACGGGGTCTACGCCTGCGACGGCTGCTCAGGTTTTTTCAAACGGAGCATCCGAAGGAATAGGACCTATGTCTGCAAATCTGGAAACCAGGGAGGCTGTCCGGTGGACAAGACGCACAGAAACCAGTGCAGGGCGTGTCGGCTGAAGAAGTGTTTGGAAGTCAACATGAACAAAGACGCCGTGCAGCACGAGCGGGGGCCTCGGACGTCCACCATCCGCAAGCAAGTGGCCCTCTACTTCCGTGGACACAAGGAGGAGAACGGGGCGGCCGCGCACTTTCCCTCGGCGGCGCTCCCTGCGCCGGCCTTCTTCACCGCGGTCACGCAGCTGGAGCCGCACGGCCTGGAGCTGGCCGCGGTGTCCACCACTCCTGAGCGGCAGACCCTCGTGAGCCTGGCTCAGCCCACGCCCAAGTACCCCCATGAAGTGAATGGGACCCCAATGTATCTCTATGAAGTGGCCACGGAGTCGGTGTGTGAATCAGCTGCCAGACTTCTCTTCATGAGCATCAAGTGGGCTAAGAGTGTGCCAGCCTTCTCCACGCTGTCTTTGCAAGACCAGCTGATGCTTTTGGAAGATGCTTGGAGAGAACTGTTTGTTCTAGGAATAGCACAATGGGCCATTCCGGTTGATGCTAACACTCTACTGGCTGTATCTGGCATGAACGGTGACAACACAGATTCCCAGAAGCTGAACAAGATCATATCTGAAATACAGGCTTTACAAGAGGTGGTGGCTCGATTTAGACAACTCCGGTTAGATGCTACTGAATTCGCCTGTCTAAAATGCATCGTCACTTTCAAAGCC---GTTCCTACACATAGTGGTTCTGAACTGAGAAGTTTCCGGAATGCTGCCGCCATTGCAGCCCTTCAAGATGAGGCTCAGCTAACGCTCAACAGCTACATCCATACCAGATATCCCACTCAACCCTGTCGCTTTGGAAAACTCCTGTTGCTTTTGCCAGCTTTACGTTCTATTAGCCCATCAACTATAGAAGAAGTGTTTTTCAAAAAAACCATCGGCAATGTGCCAATTACAAGACTGCTTTCAGATATGTACAAATCCAGTGATATC
TLX_cow...  ---------------------------------------------------------------CGTATTTTAGATATTCCTTGTAAAGTGTGTGGCGACCGAAGCTCGGGGAAACACTACGGGGTCTACGCCTGCGACGGCTGCTCGGGGTTTTTCAAACGAAGTATCCGAAGGAATAGGACGTATGTCTGCAAATCTGGAAACCAGGGAGGCTGCCCGGTGGACAAGACTCACAGAAACCAGTGCAGGGCGTGTCGGCTGAAGAAGTGTTTGGAAGTCAACATGAACAAAGATGCCGTGCAGCACGAGCGGGGCCCTCGGACGTCCACCATCCGCAAGCAGGTGGCCCTCTACTTCCGTGGACACAAGGAAGAGAACGGAGCAGCCGCGCACTTCCCCTCCGCCGCACTGCCCGCGCCGGCGTTCTTCACCGCGGTCACGCAGCTGGATCCCCACGGCCTGGAGCTAGCCGCCGTGTCAGCCACCCCGGAGCGCCAGACACTTGTGAGCCTGGCTCAGCCCACGCCCAAGTATCCCCATGAAGTGAATGGGACCCCAATGTATCTCTATGAAGTGGCCACAGAATCAGTGTGTGAATCAGCTGCCAGGCTTCTATTTATGAGCATCAAGTGGGCTAAGAGTGTGCCAGCTTTCTCCACGCTATCTTTGCAAGACCAGCTGATGCTTTTGGAAGATGCTTGGAGAGAACTGTTTGTTCTAGGAATAGCACAATGGGCCATTCCGGTTGATGCTAACACTCTACTGGCTGTATCT---------------------------------------------------------------------------------------------------------------------------------------------------------GTTCCTACACACAGTGGTTCTGAACTGAGAAGTTTCCGGAATGCTGCCGCCATCGCCGCTCTTCAAGACGAGGCTCAGCTAACTCTCAACAGCTACATCCATACCAGATACCCCACTCAACCTTGTCGCTTTGGAAAACTCCTGTTACTTTTGCCAGCTTTACGTTCTATTAGCCCATCAACCATAGAGGAAGTGTTTTTCAAAAAAACCATCGGCAATGTGCCAATTACAAGACTGCTTTCAGATATGTACAAATCCAGTGATATC
TLX_dog...  ---------------------------------------------------------------CGTATCTTAGATATCCCCTGTAAAGTGTGTGGCGACCGCAGCTCGGGGAAACACTACGGGGTGTACGCCTGCGACGGCTGCTCGGGGTTTTTCAAACGGAGCATCCGGAGGAATCGGACGTATGTCTGCAAATCTGGAAACCAGGGAGGCTGCCCCGTGGACAAGACGCACAGAAACCAGTGCAGGGCGTGTCGGCTGAAGAAGTGTTTGGAACTTGTGCTGAGCGGGGAAGCCGTGCAGCACGAGCGGGGCCCTCGGACGTCCACCATTCGCAAGCAGGTGGCCCTCTACTTCCGTGGACACAAGGAGGAGAACGGGGCGGCGGCGCACTTCCCCTCCGCAGCGCTGCCCGCGCCCGCCTTCTTCACCGCAGTCACGCAGCTGGAGCCCCACGGCTTGGAGCTGGCCGCCGTGTCCGCCACCCCGGAGCGGCAGACTCTC---------------------------TACCCCCATGAAGTGAATGGGACCCCAATGTATCTGTATGAAGTGGCCACAGAGTCAGTGTGTGAATCGGCTGCCAGGCTTCTGTTTATGAGCATCAAGTGGGCTAAGAGTGTACCGGCTTTCTCCACGCTATCTTTGCAGGACCAGCTGATGCTTTTGGAAGATGCTTGGAGAGAACTGTTTGTTCTAGGAATAGCACAATGGGCCATTCCGGTTGATGCTAACACTCTACTGGCTGTATCTGGCATGAACGGTGACAACACAGATTCCCAGAAGCTGAACAAGATCATATCTGAAATACAAGCTTTACAAGAGGTGGTGGCTCGGTTCAGACAACTCCGGTTAGATGCTACCGAATTTGCCTGTCTAAAATGCATCGTCACTTTCAAAGCT---GTTCCTACACACAGTGGTTCTGAACTGAGAAGTTTCCGGAATGCTGCTGCCATCGCAGCCCTGCAAGACGAGGCCCAGCTAACCCTCAACAGCTACATCCATACCAGATATCCCACTCAACCCTGTCGCTTTGGAAAACTCCTGTTGCTTTTGCCAGCTTTACGTTCTATTAGTCCGTCAACCATAGAAGAAGTGTTCTTCAAAAAGACCATCGGCAACGTGCCAATTACAAGACTGCTCTCAGATATGTACAAATCCAGTGATATC
TLX_mouse.  ---ATGAGCAAGCCCGCCGGATCA---------------------------------ACAAGCCGCATTTTAGATATCCCTTGCAAAGTGTGTGGTGACCGCAGCTCCGGGAAGCACTACGGGGTCTACGCTTGCGACGGCTGCTCCGGATTCTTCAAGAGGAGCATTCGAAGGAATAGGACCTATGTCTGCAAGTCTGGAAACCAGGGAGGATGCCCCGTAGACAAGACACACAGAAACCAATGCAGGGCGTGTCGACTGAAGAAGTGTTTGGAAGTCAACATGAACAAAGATGCCGTGCAGCACGAGCGGGGTCCTCGGACGTCCACCATCCGCAAACAGGTGGCTCTCTACTTCCGTGGACACAAGGAAGACAATGGGGCCGCTGCGCACTTCCCCTCCACGGCGCTGCCAGCCCCTGCTTTCTTCACAGCGGTCACGCAGCTGGAGCCGCACGGTCTGGAGTTGGCCGCTGTGTCTGCCACTCCTGAACGGCAGACTCTCGTGAGCCTGGCTCAGCCCACGCCCAAGTATCCCCATGAAGTGAATGGGACCCCAATGTATCTCTACGAAGTGGCCACTGAGTCCGTGTGTGAATCAGCTGCCAGGCTTCTCTTTATGAGCATCAAGTGGGCAAAGAGTGTGCCAGCCTTTTCCACTTTGTCTTTACAAGATCAGCTGATGCTTTTGGAAGACGCGTGGAGAGAACTGTTTGTTCTAGGAATAGCACAATGGGCCATTCCGGTTGATGCTAACACTCTACTGGCTGTATCTGGCATGAATACTGACAACACAGACTCCCAGAAGCTGAACAAGATCATATCTGAAATACAGGCTTTGCAAGAGGTGGTGGCTCGGTTCAGACAGCTCCGATTAGACGCCACTGAATTTGCCTGTCTGAAATGTATTGTCACTTTCAAAGCT---GTTCCTACACACAGTGGTTCTGAACTGAGAAGTTTCCGGAATGCTGCCGCCATTGCCGCTCTCCAAGATGAGGCTCAGCTAACTCTCAACAGCTACATTCATACCAGATACCCCACCCAACCCTGCCGATTCGGGAAACTCCTGTTGCTTTTACCAGCTTTACGGTCAATTAGCCCATCTACCATAGAAGAAGTGTTTTTCAAAAAAACCATCGGCAATGTGCCGATTACAAGACTACTTTCAGATATGTACAAATCCAGTGACATC
TLX_chicke  ---ATGAGCAAGCCGGCGGGATCA---------------------------------ACAAGTCGCATTTTGGACATCCCCTGCAAAGTGTGCGGGGACCGCAGCTCCGGCAAGCACTATGGGGTGTACGCCTGCGACGGCTGCTCGGGTTTCTTCAAGCGGAGCATTAGGAGGAACAGGACCTACGTCTGCAAGTCGGGAAATCAGGGGGGCTGTCCGGTGGACAAGACGCACAGGAACCAGTGCCGGGCCTGCCGGCTGAAGAAGTGCTTGGAAGTCAACATGAACAAAGACGCTGTGCAGCACGAGCGGGGCCCACGTACATCAACAATACGGAAGCAGGTGGCCCTCTACTTCCGTGGACACAAGGAGGAGAGCAGCGGTGCCCCGCACTTTCCTGCCACTGCCCTGCCAGCACCCGCTTTCTTCACTGCTGTCTCCCAGCTGGAGCCCCATGGCCTGGAGCTAGCTGCAGTTGCCGGCACTCCCGAGAGGCAGGCCCTCGTGGGCCTGGCGCAGCCCACCCCAAAGTACCCGCATGAAGTCAATGGTACCCCCATGTATCTCTACGAGGTGGCCACCGAATCTGTCTGTGAGTCAGCAGCCAGACTTCTGTTCATGAGCATCAAGTGGGCTAAGAGTGTACCGGCCTTCTCTACCCTGTCCTTACAAGACCAGCTGATGCTTTTGGAAGATGCTTGGAGAGAACTGTTTGTTCTAGGAATAGCACAATGGGCCATTCCAGTTGATGCTAACACTCTACTGGCTGTATCTGGCATGAACGGTGACAACACAGATTCTCAGAAGCTGAATAAAATCATTTCAGAAATCCAGGCTTTACAGGAGGTTGTGGCTAGATTTAGACAGCTCCGGCTAGATGCTACTGAATTTGCCTGTCTCAAATGCATCGTCACTTTCAAAGCT---GTGCCGACACACAGCGGGTCCGAGCTGAGGAGCTTCCGGAATGCCGCTGCCATCGCCGCCCTCCAGGACGAGGCCCAGCTCACCCTGAACAGCTACATCCATACCAGGTACCCTACACAACCCTGTCGTTTCGGAAAACTTTTATTGCTTCTACCAGCTTTACGTTCCATTAGTCCATCTACAATAGAAGAAGTGTTTTTCAAAAAGACCATCGGGAATGTACCAATCACAAGACTGCTTTCAGATATGTACAAATCCAGTGACATA
[truncated: 634,958 more chars]
