# Supplementary material for: Evolutionary selection across the nuclear hormone receptor superfamily with a focus on the NR1I subfamily (vitamin D, pregnane X, and constitutive androstane receptors)
Source: Nucl Recept. 2005 Sep 30;3:2. doi: 10.1186/1478-1336-3-2 (PMC1262763; doi:10.1186/1478-1336-3-2)
Supplement: Additional File 3 — Results of PAML analysis and treefiles. Excel file containing summary data for all PAML analyses. The log-likelihood for each analysis is given along with additional relevant summary parameters. The methods for statistically comparing nested models are described in Materials and Methods. In addition, the phylogenetic treefile for each analysis is also included. [file 1478-1336-3-2-S3.xls]

## Sheet: Sheet1
				Summary of PAML analysis for nuclear hormone receptor superfamily and the aryl hydrocarbon receptor
Receptor	All species	# species	Domain	Model code	log-	param	dN/dS	w	p0	p1	p2	p3	p4	w0	w1	w2	w3	w4	alpha	beta	p	q	k	tree length		Model code	log-	df		Model 1	vs. Model 2	2deltal	diff(df)	chi2
	or mammals				likelihood																						likelihood
1A1	All species	20	Full-length	M0	-7050.16	1	0.024																2.14	7.27		M0	-7050.16	1		M0	M3, ncatG = 2	347.88	2	< 0.001		((TRa_eel...,(TRa_zfish.,(TRa_salmon,(TRa_flound,TRa_halibu,TRa_medaka)))),(((TRa_axolot,TRa_mudpup),(TRa_rana..,TRa_xenopu)),(((TRa_kipeng,TRa_adpeng),TRa_duck..,TRa_chicke),((TRa_mouse.,TRa_rat...),(TRa_pig...,TRa_sheep.),TTRa_human.))));
1A1	All species	20	Full-length	M3, ncatG = 2	-6876.22	3	0.028		0.833	0.167				0.005	0.141								2.12	7.36		M3, ncatG = 2	-6876.22	3		M3, ncatG = 2	M3, ncatG = 3	7.32	2	< 0.05
1A1	All species	20	Full-length	M3, ncatG = 3	-6872.56	5	0.029		0.806	0.149	0.045			0.004	0.094	0.259							2.12	7.39		M3, ncatG = 3	-6872.56	5		M7	M8, initial w=0.4	0	2	n.s.
1A1	All species	20	Full-length	M3, ncatG = 4	Same log-likelihood as M3, ncatG = 3																					M7	-6874.24	2
1A1	All species	20	Full-length	M7	-6874.24	2	0.03														0.155	4.47	2.12	7.42		M8, initial w=0.4	-6874.24	4
1A1	All species	20	Full-length	M8, initial w=0.4	-6874.24	4	0.03	7.73	1	0											0.15	4.47	2.12	7.42
1A1	All species	20	Full-length	M8, initial w=1.4	Same output as M8, initial w = 0.4
1A1	Mammals	6	Full-length	M0	-2307.96	1	0.012																4.81	0.41		M0	-2307.96	1		M0	M3, ncatG = 2	0	2	n.s.		((TRa_mouse.,TRa_rat...),(TRa_pig...,TRa_sheep.),TRa_dog...,TRa_human.);
1A1	Mammals	6	Full-length	M3, ncatG = 2	-2307.96	3	0.012		0.37	0.63				0.012	0.012								4.81	0.41		M3, ncatG = 2	-2307.96	3		M7	M8, initial w=0.4	0	2	n.s.
1A1	Mammals	6	Full-length	M3, ncatG = 3	Same log-likelihood as M3, ncatG = 2																					M7	-2307.99	2
1A1	Mammals	6	Full-length	M3, ncatG = 4	Same log-likelihood as M3, ncatG = 2																					M8, initial w=0.4	-2307.99	4
1A1	Mammals	6	Full-length	M7	-2307.99	2	0.0123														1.27	99	4.81	0.41
1A1	Mammals	6	Full-length	M8, initial w=0.4	-2307.99	4	0.0123	1	1	0											1.27	99	4.81	0.413
1A1	Mammals	6	Full-length	M8, initial w=1.4	Same output as M8, initial w = 0.4
1A1	All species	21	DBD	M0	-1249.96	1	0.011																1.83	5.13		M0	-1249.96	1		M0	M3, ncatG = 2	31.56	2	< 0.001		((TRa_eel...,(TRa_zfish.,(TRa_salmon,(TRa_flound,TRa_halibu,TRa_medaka)))),(((TRa_axolot,TRa_mudpup),(TRa_rana..,TRa_xenopu)),(((TRa_kipeng,TRa_adpeng),TRa_duck..,TRa_chicke),((TRa_mouse.,TRa_rat...),(TRa_pig...,TRa_sheep.),TRa_dog...,(TRa_chimp.,TRa_human.)))));
1A1	All species	21	DBD	M3, ncatG = 2	-1234.18	3	0.012		0.832	0.169				0.0004	0.071								1.83	5.16		M3, ncatG = 2	-1234.18	3		M3, ncatG = 2	M3, ncatG = 3	6	2	< 0.05
1A1	All species	21	DBD	M3, ncatG = 3	-1231.18	5	0.015		0.789	0.198	0.013			0	0.045	0.493							1.84	5.19		M3, ncatG = 3	-1231.18	5		M7	M8, initial w=0.4	0	2	n.s.
1A1	All species	21	DBD	M3, ncatG = 4	Same log-likelihood as M3, ncatG = 3																					M7	-1233.89	2		M7	M8, initial w=1.4	2.16	2	n.s.
1A1	All species	21	DBD	M7	-1233.89	2	0.013														0.097	5.85	1.82	5.18		M8, initial w=0.4	-1233.89	4
1A1	All species	21	DBD	M8, initial w=0.4	-1233.89	4	0.013	4.85	1	0											0.097	5.85	1.82	5.18		M8, initial w=1.4	-1232.81	4
1A1	All species	21	DBD	M8, initial w=1.4	-1232.81	4	0.021	1	0.988	0.012											0.116	10.53	1.86	5.18
1A1	Mammals	7	DBD	M0	-431.59	1	0.0001																2.94	0.41		M0	-431.59	1		M0	M0, free ratios	0	9	n.s.		((TRa_mouse.,TRa_rat...),(TRa_pig...,TRa_sheep.),TRa_dog…,(TRa_chimp.,TRa_human.));
1A1	Mammals	7	DBD	M3, ncatG = 2	-431.58	3	0		0.75	0.25				0	0								2.93	0.412		M3, ncatG = 2	-431.58	3		M0	M3, ncatG = 2	0.02	2	n.s.
1A1	Mammals	7	DBD	M3, ncatG = 3	Same log-likelihood as M3, ncatG = 2																					M7	-431.58	2		M7	M8, initial w=0.4	0	2	n.s.
1A1	Mammals	7	DBD	M3, ncatG = 4	Same log-likelihood as M3, ncatG = 2																					M8, initial w=0.4	-431.58	4
1A1	Mammals	7	DBD	M7	-431.58	2	0														0.005	99	2.93	0.412
1A1	Mammals	7	DBD	M8, initial w=0.4	-431.58	4	0	1	1	0											0.005	99	2.93	0.412
1A1	Mammals	7	DBD	M8, initial w=1.4	Same output as M8, initial w = 0.4
1A1	All species	20	LBD	M0	-3714.35	1	0.022																2.41	6.79		M0	-3714.35	1		M0	M3, ncatG = 2	146.82	2	< 0.001		((TRa_eel...,(TRa_zfish.,(TRa_salmon,(TRa_flound,TRa_halibu,TRa_medaka)))),(((TRa_axolot,TRa_mudpup),(TRa_rana..,TRa_xenopu)),(((TRa_kipeng,TRa_adpeng),TRa_duck..,TRa_chicke),((TRa_mouse.,TRa_rat...),(TRa_pig...,TRa_sheep.),Tra_dog…,TRa_human.))));
1A1	All species	20	LBD	M3, ncatG = 2	-3640.94	3	0.026		0.849	0.151				0.005	0.114								2.38	6.88		M3, ncatG = 2	-3640.94	3		M3, ncatG = 2	M3, ncatG = 3	1.52	2	n.s.
1A1	All species	20	LBD	M3, ncatG = 3	-3640.18	5	0.026		0.568	0.314	0.118			0	0.021	0.106							2.38	6.88		M3, ncatG = 3	-3640.18	5		M7	M8, initial w=0.4	-0.38	2	n.s.
1A1	All species	20	LBD	M3, ncatG = 4	Same log-likelihood as M3, ncatG = 3																					M7	-3640.44	2
1A1	All species	20	LBD	M7	-3640.44	2	0.027														0.146	4.61	2.38	6.9		M8, initial w=0.4	-3640.63	4
1A1	All species	20	LBD	M8, initial w=0.4	-3640.63	4	0.029	1	0.995	0.005											0.154	5.56	2.38	6.93
1A1	All species	20	LBD	M8, initial w=1.4	Same output as M8, initial w = 0.4
1A1	Mammals	6	LBD	M0	-1145.68	1	0.0076																6.92	0.35		M0	-1145.68	1		M0	M0, free ratios	10.68	7	n.s.		((TRa_mouse.,TRa_rat...),(TRa_pig...,TRa_sheep.),TRa_dog...,TRa_human.);
1A1	Mammals	6	LBD	M3, ncatG = 2	-1145.68	3	0.0076		0.001	0.999				0.008	0.008								6.92	0.35		M3, ncatG = 2	-1145.68	3		M0	M3, ncatG = 2	0	2	n.s.
1A1	Mammals	6	LBD	M3, ncatG = 3	Same log-likelihood as M3, ncatG = 2																					M7	-1145.69	2		M7	M8, initial w=0.4	0	2	n.s.
1A1	Mammals	6	LBD	M3, ncatG = 4	Same log-likelihood as M3, ncatG = 2																					M8, initial w=0.4	-1145.69	4
1A1	Mammals	6	LBD	M7	-1145.69	2	0.008														0.795	99	6.92	0.35
1A1	Mammals	6	LBD	M8, initial w=0.4	-1145.69	4	0.008	1	1	0											0.8	99	6.92	0.35
1A1	Mammals	6	LBD	M8, initial w=1.4	Same output as M8, initial w = 0.4
1A2	All species	15	Full-length	M0	-6706.35	1	0.0294																1.71	6.12		M0	-6706.35	1		M0	M3, ncatG = 2	157.78	2	< 0.001		((TRb_eel...,(TRb_zfish.,(TRb_salmon,(TRb_bream.,TRb_flound,TRb_medaka)))),(((TRb_axolot,TRb_mudpup),(TRb_rana..,TRb_xenopu)),((TRb_duck..,TRb_chicke),((TRb_mouse.,TRb_rat...),TRb_human.))));
1A2	All species	15	Full-length	M3, ncatG = 2	-6627.46	3	0.0313		0.84	0.16				0.008	0.155								1.71	6.18		M3, ncatG = 2	-6627.46	3		M3, ncatG = 2	M3, ncatG = 3	18.86	2	< 0.001
1A2	All species	15	Full-length	M3, ncatG = 3	-6618.03	5	0.0329		0.702	0.278	0.02			0.0023	0.077	0.489							1.73	6.21		M3, ncatG = 3	-6618.03	5		M7	M8, initial w=0.4	10.36	2	< 0.01
1A2	All species	15	Full-length	M3, ncatG = 4	Same log-likelihood as M3, ncatG = 3																					M7	-6624.28	2
1A2	All species	15	Full-length	M7	-6624.28	2	0.034														0.196	5.06	1.71	6.22		M8, initial w=0.4	-6619.1	4
1A2	All species	15	Full-length	M8, initial w=0.4	-6619.1	4	0.0326	0.498	0.982	0.018											0.269	10.01	1.72	6.2
1A2	All species	15	Full-length	M8, initial w=1.4	Same output as M8, initial w = 0.4
1A2	Mammals	3	Full-length	Too few sequences to analyze																																Too few sequences to analyze
1A2	Mammals	3	Full-length	Too few sequences to analyze
1A2	Mammals	3	Full-length	Too few sequences to analyze
1A2	Mammals	3	Full-length	Too few sequences to analyze
1A2	Mammals	3	Full-length	Too few sequences to analyze
1A2	Mammals	3	Full-length	Too few sequences to analyze
1A2	Mammals	3	Full-length	Too few sequences to analyze
1A2	All species	17	DBD	M0	-1347.84	1	0.0121																1.4	5.82		M0	-1347.84	1		M0	M3, ncatG = 2	29.2	2	< 0.001		((TRb_eel...,(TRb_zfish.,(TRb_salmon,(TRb_bream.,TRb_flound,TRb_medaka)))),(((TRb_axolot,TRb_mudpup),(TRb_rana..,TRb_xenopu)),((TRb_duck..,TRb_chicke),((TRb_mouse.,TRb_rat...),(TRb_pig...,TRb_sheep.),TRb_human.))));
1A2	All species	17	DBD	M3, ncatG = 2	-1333.24	3	0.0142		0.95	0.05				0.005	0.193								1.42	5.93		M3, ncatG = 2	-1333.24	3		M3, ncatG = 2	M3, ncatG = 3	1.46	2	n.s.
1A2	All species	17	DBD	M3, ncatG = 3	-1332.51	5	0.0147		0.914	0.072	0.013			0.0036	0.077	0.44							1.42	5.97		M3, ncatG = 3	-1332.51	5		M7	M8, initial w=0.4	4.38	2	n.s.
1A2	All species	17	DBD	M3, ncatG = 4	Same log-likelihood as M3, ncatG = 3																					M7	-1334.85	2
1A2	All species	17	DBD	M7	-1334.85	2	0.0164														0.094	4.47	1.41	5.95		M8, initial w=0.4	-1332.66	4
1A2	All species	17	DBD	M8, initial w=0.4	-1332.66	4	0.0146	0.434	0.986	0.014											0.166	16.18	1.42	5.96
1A2	All species	17	DBD	M8, initial w=1.4	Same output as M8, initial w = 0.4
1A2	Mammals	5	DBD	Too few sequences to analyze																																Too few sequences to analyze
1A2	Mammals	5	DBD	Too few sequences to analyze
1A2	Mammals	5	DBD	Too few sequences to analyze
1A2	Mammals	5	DBD	Too few sequences to analyze
1A2	Mammals	5	DBD	Too few sequences to analyze
1A2	Mammals	5	DBD	Too few sequences to analyze
1A2	Mammals	5	DBD	Too few sequences to analyze
1A2	All species	16	LBD	M0	-3800.33	1	0.0256																2	6.32		M0	-3800.33	1		M0	M3, ncatG = 2	59.96	2	< 0.001		((TRb_eel...,(TRb_zfish.,(TRb_salmon,(TRb_bream.,TRb_flound,TRb_medaka)))),(((TRb_axolot,TRb_mudpup),(TRb_rana..,TRb_xenopu)),((TRb_duck..,(TRb_chicke,TRb_quail.)),((TRb_mouse.,TRb_rat...),TRb_human.))));
1A2	All species	16	LBD	M3, ncatG = 2	-3770.35	3	0.0271		0.722	0.278				0.00077	0.095								1.99	6.35		M3, ncatG = 2	-3770.35	3		M3, ncatG = 2	M3, ncatG = 3	1.64	2	n.s.
1A2	All species	16	LBD	M3, ncatG = 3	-3769.53	5	0.0273		0.694	0.3	0.006			1e-05	0.083	0.416							1.98	6.36		M3, ncatG = 3	-3769.53	5		M7	M8, initial w=0.4	1.88	2	n.s.
1A2	All species	16	LBD	M3, ncatG = 4	Same log-likelihood as M3, ncatG = 3																					M7	-3771.23	2
1A2	All species	16	LBD	M7	-3771.23	2	0.027														0.206	6.76	1.99	6.34		M8, initial w=0.4	-3770.29	4
1A2	All species	16	LBD	M8, initial w=0.4	-3770.29	4	0.0271	0.103	0.78	0.22											0.037	3.4	1.99	6.35
1A2	All species	16	LBD	M8, initial w=1.4	Same output as M8, initial w = 0.4
1A2	Mammals	3	LBD	Too few sequences to analyze																																Too few sequences to analyze
1A2	Mammals	3	LBD	Too few sequences to analyze
1A2	Mammals	3	LBD	Too few sequences to analyze
1A2	Mammals	3	LBD	Too few sequences to analyze
1A2	Mammals	3	LBD	Too few sequences to analyze
1A2	Mammals	3	LBD	Too few sequences to analyze
1A2	Mammals	3	LBD	Too few sequences to analyze
1B1	All species	9	Full-length	M0	-4767	1	0.0217																1.96	5.15		M0	-4767	1		M0	M3, ncatG = 2	218.12	2	< 0.001		((RARa_fugu.,RARa_zfish),((RARa_newt.,RARa_xenop),(RARa_chick,((RARa_wmous,RARa_
1B1	All species	9	Full-length	M3, ncatG = 2	-4657.94	3	0.0272		0.867	0.133				0.004	0.178								2.01	5.32		M3, ncatG = 2	-4657.94	3		M3, ncatG = 2	M3, ncatG = 3	3	2	n.s.		mouse),RARa_rat..),RARa_human))));
1B1	All species	9	Full-length	M3, ncatG = 3	-4656.44	5	0.0279		0.701	0.215	0.084			1e-05	0.037	0.236							2.01	5.33		M3, ncatG = 3	-4656.44	5		M7	M8, initial w=0.4	-0.1	2	n.s.
1B1	All species	9	Full-length	M3, ncatG = 4	Same log-likelihood as M3, ncatG = 3																					M7	-4656.44	2
1B1	All species	9	Full-length	M7	-4656.44	2	0.0285														0.01	2.89	2.01	5.34		M8, initial w=0.4	-4656.49	4
1B1	All species	9	Full-length	M8, initial w=0.4	-4656.49	4	0.028	0.043	0.872	0.128											0.051	1.46	2.01	5.33
1B1	All species	9	Full-length	M8, initial w=1.4	Same output as M8, initial w = 0.4
1B1	Mammals	4	Full-length	Too few sequences to analyze																																Too few sequences to analyze
1B1	Mammals	4	Full-length	Too few sequences to analyze
1B1	Mammals	4	Full-length	Too few sequences to analyze
1B1	Mammals	4	Full-length	Too few sequences to analyze
1B1	Mammals	4	Full-length	Too few sequences to analyze
1B1	Mammals	4	Full-length	Too few sequences to analyze
1B1	Mammals	4	Full-length	Too few sequences to analyze
1B1	All species	9	DBD	M0	-609.82	1	0.0042																1.35	3.58		M0	-609.82	1		M0	M3, ncatG = 2	2.56	2	n.s.		((RARa_fugu.,RARa_zfish),((RARa_newt.,RARa_xenop),(RARa_chick,((RARa_wmous,RARa_
1B1	All species	9	DBD	M3, ncatG = 2	-608.54	3	0.0049		0.952	0.048				0.0022	0.058								1.32	3.43		M3, ncatG = 2	-608.54	3		M7	M8, initial w=0.4	0.52	2	n.s.		mouse),RARa_rat..),RARa_human))));
1B1	All species	9	DBD	M3, ncatG = 3	Same log-likelihood as M3, ncatG = 2																					M7	-608.8	2
1B1	All species	9	DBD	M3, ncatG = 4	Same log-likelihood as M3, ncatG = 2																					M8, initial w=0.4	-608.54	4
1B1	All species	9	DBD	M7	-608.8	2	0.0046														0.116	19.96	1.36	3.59
1B1	All species	9	DBD	M8, initial w=0.4	-608.54	4	0.0049	0.004	0.445	0.555											0.046	4.29	1.32	3.43
1B1	All species	9	DBD	M8, initial w=1.4	Same output as M8, initial w = 0.4
1B1	Mammals	4	DBD	Too few sequences to analyze																																Too few sequences to analyze
1B1	Mammals	4	DBD	Too few sequences to analyze
1B1	Mammals	4	DBD	Too few sequences to analyze
1B1	Mammals	4	DBD	Too few sequences to analyze
1B1	Mammals	4	DBD	Too few sequences to analyze
1B1	Mammals	4	DBD	Too few sequences to analyze
1B1	Mammals	4	DBD	Too few sequences to analyze
1B1	All species	9	LBD	M0	-3063.23	1	0.023																2.29	5.3		M0	-3063.23	1		M0	M3, ncatG = 2	174.7	2	< 0.001		((RARa_fugu.,RARa_zfish),((RARa_newt.,RARa_xenop),(RARa_chick,((RARa_wmous,RARa_
1B1	All species	9	LBD	M3, ncatG = 2	-2975.88	3	0.0313		0.89	0.11				0.0045	0.251								2.41	5.56		M3, ncatG = 2	-2975.88	3		M3, ncatG = 2	M3, ncatG = 3	1.78	2	n.s.		mouse),RARa_rat..),RARa_human))));
1B1	All species	9	LBD	M3, ncatG = 3	-2974.99	5	0.0313		0.709	0.204	0.087			1e-05	0.03	0.301							2.42	5.58		M3, ncatG = 3	-2974.99	5		M7	M8, initial w=0.4	0	2	n.s.
1B1	All species	9	LBD	M3, ncatG = 4	Same log-likelihood as M3, ncatG = 3																					M7	-2975.55	2
1B1	All species	9	LBD	M7	-2975.55	2	0.0339														0.072	1.71	2.41	5.61		M8, initial w=0.4	-2975.55	4
1B1	All species	9	LBD	M8, initial w=0.4	-2975.55	4	0.0339	0.423	1	0											0.072	1.71	2.41	5.61
1B1	All species	9	LBD	M8, initial w=1.4	Same output as M8, initial w = 0.4
1B1	Mammals	4	LBD	Too few sequences to analyze																																Too few sequences to analyze
1B1	Mammals	4	LBD	Too few sequences to analyze
1B1	Mammals	4	LBD	Too few sequences to analyze
1B1	Mammals	4	LBD	Too few sequences to analyze
1B1	Mammals	4	LBD	Too few sequences to analyze
1B1	Mammals	4	LBD	Too few sequences to analyze
1B1	Mammals	4	LBD	Too few sequences to analyze
1B2	All species	7	Full-length	M0	-3459.57	1	0.0164																2.18	6.34		M0	-3459.57	1		M0	M3, ncatG = 2	65.02	2	< 0.001		(RARb_fugu.,((RARb_quail,RARb_chick),((RARb_hamst,RARb_mouse),(RARb_chimp,RARb_human))));
1B2	All species	7	Full-length	M3, ncatG = 2	-3427.06	3	0.0178		0.889	0.111				0.004	0.132								2.46	10.78		M3, ncatG = 2	-3427.06	3		M3, ncatG = 2	M3, ncatG = 3	0.16	2	n.s.
1B2	All species	7	Full-length	M3, ncatG = 3	-3426.98	5	0.0181		0.821	0.115	0.064			0.002	0.04	0.183							2.47	11.22		M3, ncatG = 3	-3426.98	5		M7	M8, initial w=0.4	0.86	2	n.s.
1B2	All species	7	Full-length	M3, ncatG = 4	Same log-likelihood as M3, ncatG = 3																					M7	-3427.42	2
1B2	All species	7	Full-length	M7	-3427.42	2	0.0179														0.124	5.68	2.42	9.9		M8, initial w=0.4	-3426.99	4
1B2	All species	7	Full-length	M8, initial w=0.4	-3426.99	4	0.0181	0.18	0.932	0.068											0.223	30.88	2.46	11.26
1B2	All species	7	Full-length	M8, initial w=1.4	Same output as M8, initial w = 0.4
1B2	Mammals	4	Full-length	Too few sequences to analyze																																Too few sequences to analyze
1B2	Mammals	4	Full-length	Too few sequences to analyze
1B2	Mammals	4	Full-length	Too few sequences to analyze
1B2	Mammals	4	Full-length	Too few sequences to analyze
1B2	Mammals	4	Full-length	Too few sequences to analyze
1B2	Mammals	4	Full-length	Too few sequences to analyze
1B2	Mammals	4	Full-length	Too few sequences to analyze
1B2	All species	8	DBD	M0	-497.55	1	0.0058																1.27	2.71		M0	-497.55	1		M0	M3, ncatG = 2	0	2	n.s.		(RARb_fugu.,((RARb_quail,RARb_chick),((RARb_guine,(RARb_hamst,RARb_mouse)),(RARb_chimp,RARb_human))));
1B2	All species	8	DBD	M3, ncatG = 2	-497.55	3	0.0058		0.47	0.53				0.0058	0.0058								1.27	2.71		M3, ncatG = 2	-497.55	3		M7	M8, initial w=0.4	0.16	2	n.s.
1B2	All species	8	DBD	M3, ncatG = 3	Same log-likelihood as M3, ncatG = 2																					M7	-497.63	2
1B2	All species	8	DBD	M3, ncatG = 4	Same log-likelihood as M3, ncatG = 2																					M8, initial w=0.4	-497.55	4
1B2	All species	8	DBD	M7	-497.63	2	0.0061														0.64	99	1.28	2.7
1B2	All species	8	DBD	M8, initial w=0.4	-497.55	4	0.0058	0.006	0	1											0.2	99	1.27	2.71
1B2	All species	8	DBD	M8, initial w=1.4
1B2	Mammals	5	DBD	Too few sequences to analyze																																Too few sequences to analyze
1B2	Mammals	5	DBD	Too few sequences to analyze
1B2	Mammals	5	DBD	Too few sequences to analyze
1B2	Mammals	5	DBD	Too few sequences to analyze
1B2	Mammals	5	DBD	Too few sequences to analyze
1B2	Mammals	5	DBD	Too few sequences to analyze
1B2	Mammals	5	DBD	Too few sequences to analyze
1B2	All species	7	LBD	M0	-2230.74	1	0.0156																2.37	7.5		M0	-2230.74	1		M0	M3, ncatG = 2	65.04	2	< 0.001		(RARb_fugu.,((RARb_quail,RARb_chick),((RARb_hamst,RARb_mouse),(RARb_chimp,RARb_human))));
1B2	All species	7	LBD	M3, ncatG = 2	-2198.22	3	0.0185		0.878	0.122				0.002	0.138								2.86	16.45		M3, ncatG = 2	-2198.22	3		M7	M8, initial w=0.4	0.2	2	n.s.
1B2	All species	7	LBD	M3, ncatG = 3	Same log-likelihood as M3, ncatG = 2																					M7	-2198.48	2
1B2	All species	7	LBD	M3, ncatG = 4	Same log-likelihood as M3, ncatG = 2																					M8, initial w=0.4	-2198.38	4
1B2	All species	7	LBD	M7	-2198.48	2	0.0186														0.08	3.27	2.84	15.41
1B2	All species	7	LBD	M8, initial w=0.4	-2198.38	4	0.0184	0.00552	0.904	0.096											0.07	2.66	2.85	16.68
1B2	All species	7	LBD	M8, initial w=1.4	Same output as M8, initial w = 0.4
1B2	Mammals	4	LBD	Too few sequences to analyze																																Too few sequences to analyze
1B2	Mammals	4	LBD	Too few sequences to analyze
1B2	Mammals	4	LBD	Too few sequences to analyze
1B2	Mammals	4	LBD	Too few sequences to analyze
1B2	Mammals	4	LBD	Too few sequences to analyze
1B2	Mammals	4	LBD	Too few sequences to analyze
1B2	Mammals	4	LBD	Too few sequences to analyze
1B3	All species	8	Full-length	M0	-3582.89	1	0.0064																2.3	9.86		M0	-3582.89	1		M0	M3, ncatG = 2	133.18	2	< 0.001		(RARg_zfish,(((RARg_newt.,RARg_axolo),RARg_xenop),((RARg_hamst,(RARg_mouse,RARg_rat..)),RARg_human)));
1B3	All species	8	Full-length	M3, ncatG = 2	-3516.3	3	0.0069		0.893	0.107				0.00018	0.063								2.44	12.53		M3, ncatG = 2	-3516.3	3		M3, ncatG = 2	M3, ncatG = 3	4.02	2	n.s.
1B3	All species	8	Full-length	M3, ncatG = 3	-3514.29	5	0.0077		0.876	0.111	0.013			1e-05	0.037	0.275							2.51	14.63		M3, ncatG = 3	-3514.29	5		M7	M8, initial w=0.4	3.6	2	n.s.
1B3	All species	8	Full-length	M3, ncatG = 4	Same log-likelihood as M3, ncatG = 3																					M7	-3516.28	2
1B3	All species	8	Full-length	M7	-3516.28	2	0.0069														0.037	2.87	2.45	12.53		M8, initial w=0.4	-3514.48	4
1B3	All species	8	Full-length	M8, initial w=0.4	-3514.48	4	0.0074	0.25	0.985	0.015											0.02	1.88	2.52	14.55
1B3	All species	8	Full-length	M8, initial w=1.4	Same output as M8, initial w = 0.4
1B3	Mammals	3	Full-length	Too few sequences to analyze																																Too few sequences to analyze
1B3	Mammals	3	Full-length	Too few sequences to analyze
1B3	Mammals	3	Full-length	Too few sequences to analyze
1B3	Mammals	3	Full-length	Too few sequences to analyze
1B3	Mammals	3	Full-length	Too few sequences to analyze
1B3	Mammals	3	Full-length	Too few sequences to analyze
1B3	Mammals	3	Full-length	Too few sequences to analyze
1B3	All species	8	DBD	M0	-573.63	1	0.022																1.23	7.56		M0	-573.63	1		M0	M3, ncatG = 2	33.94	2	< 0.001		(RARg_zfish,(((RARg_newt.,RARg_axolo),RARg_xenop),((RARg_hamst,(RARg_mouse,RARg_rat..)),RARg_human)));
1B3	All species	8	DBD	M3, ncatG = 2	-556.66	3	0.001		0.969	0.031				1e-05	0.032								1.68	61.25		M3, ncatG = 2	-556.66	3		M7	M8, initial w=0.4	4.62	2	n.s.
1B3	All species	8	DBD	M3, ncatG = 3	Same log-likelihood as M3, ncatG = 2																					M7	-558.77	2
1B3	All species	8	DBD	M3, ncatG = 4	Same log-likelihood as M3, ncatG = 2																					M8, initial w=0.4	-556.46	4
1B3	All species	8	DBD	M7	-558.77	2	0.0029														0.009	0.37	1.64	62.04
1B3	All species	8	DBD	M8, initial w=0.4	-556.46	4	0.0009	0.03	0.969	0.031											0.001	2.09	1.66	62.08
1B3	All species	8	DBD	M8, initial w=1.4	Same output as M8, initial w = 0.4
																																				Too few sequences to analyze
1B3	Mammals	3	DBD	Too few sequences to analyze
1B3	Mammals	3	DBD	Too few sequences to analyze
1B3	Mammals	3	DBD	Too few sequences to analyze
1B3	Mammals	3	DBD	Too few sequences to analyze
1B3	Mammals	3	DBD	Too few sequences to analyze
1B3	Mammals	3	DBD	Too few sequences to analyze
1B3	Mammals	3	DBD	Too few sequences to analyze
1B3	All species	8	LBD	M0	-2169.75	1	0.0092																2.63	6.14		M0	-2169.75	1		M0	M3, ncatG = 2	64.9	2	< 0.001		(RARg_zfish,(((RARg_newt.,RARg_axolo),RARg_xenop),((RARg_hamst,(RARg_mouse,RARg_rat..)),RARg_human)));
1B3	All species	8	LBD	M3, ncatG = 2	-2137.3	3	0.0124		0.9	0.1				1e-05	0.124								2.64	6.23		M3, ncatG = 2	-2137.3	3		M7	M8, initial w=0.4	0	2	n.s.
1B3	All species	8	LBD	M3, ncatG = 3	Same log-likelihood as M3, ncatG = 2																					M7	-2137.3	2		M7	M8, initial w=1.4	0	2	n.s.
1B3	All species	8	LBD	M3, ncatG = 4	Same log-likelihood as M3, ncatG = 2																					M8, initial w=0.4	-2137.3	4
1B3	All species	8	LBD	M7	-2137.3	2	0.0124														0.012	0.3547	2.64	6.23		M8, initial w=1.4	-2137.3	4
1B3	All species	8	LBD	M8, initial w=0.4	-2137.3	4	0.0124	0.61	1	0											0.012	0.364	2.64	6.23
1B3	All species	8	LBD	M8, initial w=1.4	-2137.3	4	0.0124	1e-05	1	0											0.012	0.364	2.64	6.23
1B3	Mammals	3	LBD	Too few sequences to analyze																																Too few sequences to analyze
1B3	Mammals	3	LBD	Too few sequences to analyze
1B3	Mammals	3	LBD	Too few sequences to analyze
1B3	Mammals	3	LBD	Too few sequences to analyze
1B3	Mammals	3	LBD	Too few sequences to analyze
1B3	Mammals	3	LBD	Too few sequences to analyze
1B3	Mammals	3	LBD	Too few sequences to analyze
1C1	All species	14	Full-length	M0	-6945.74	1	0.0386																2.53	8.15		M0	-6945.74	1		M0	M3, ncatG = 2	298.22	2	< 0.001		((PPARa_fugu,PPARa_tetr),(PPARa_xeno,((PPARa_chic,PPARa_goos),(PPARa_koal,((PPARa_cow.,PPARa_pig.),PPARa_dog.,(PPARa_guin,(PPARa_hams,(PPARa_mous,PPARa_rat.))),PPARa_huma)))));
1C1	All species	14	Full-length	M3, ncatG = 2	-6796.63	3	0.0435		0.802	0.198				0.009	0.184								2.56	8.92		M3, ncatG = 2	-6796.63	3		M3, ncatG = 2	M3, ncatG = 3	21.56	2	< 0.001
1C1	All species	14	Full-length	M3, ncatG = 3	-6785.85	5	0.046		0.761	0.219	0.02			0.007	0.128	0.646							2.57	9.29		M3, ncatG = 3	-6785.85	5		M7	M8, initial w=0.4	0	2	n.s.
1C1	All species	14	Full-length	M3, ncatG = 4	Same log-likelihood as M3, ncatG = 3																					M7	-6791.36	2
1C1	All species	14	Full-length	M7	-6791.36	2	0.047														0.208	3.84	2.55	9.1		M8, initial w=0.4	-6791.36	4
1C1	All species	14	Full-length	M8, initial w=0.4	-6791.36	4	0.0471	7.01	1	0											0.208	3.84	2.55	9.1
1C1	All species	14	Full-length	M8, initial w=1.4	Same output as M8, initial w = 0.4
1C1	Mammals	9	Full-length	M0	-5801.91	1	0.0391																2.82	3.99		M0	-5801.91	1		M0	M3, ncatG = 2	105.48	2	< 0.001		(PPARa_koal,((PPARa_cow.,PPARa_pig.),PPARa_dog.,(PPARa_guin,(PPARa_hams,(PPARa_mous,PPARa_rat.))),PPARa_huma));
1C1	Mammals	9	Full-length	M3, ncatG = 2	-5749.17	3	0.0419		0.851	0.149				0.014	0.202								2.83	4.05		M3, ncatG = 2	-5749.17	3		M3, ncatG = 2	M3, ncatG = 3	8.26	2	< 0.05
1C1	Mammals	9	Full-length	M3, ncatG = 3	-5745.04	5	0.044		0.704	0.281	0.015			0.005	0.104	0.708							2.84	4.09		M3, ncatG = 3	-5745.04	5		M7	M8, initial w=0.4	6.32	2	< 0.05
1C1	Mammals	9	Full-length	M3, ncatG = 4	-5744.97	7	0.0441		0.523	0.35	0.115	0.013		0	0.049	0.152	0.755						2.84	4.09		M3, ncatG = 4	-5744.97	7
1C1	Mammals	9	Full-length	M7	-5748.37	2	0.0426														0.258	5.34	2.83	4.06		M7	-5748.37	2
1C1	Mammals	9	Full-length	M8, initial w=0.4	-5745.21	4	0.0453	1	0.99	0.01											0.322	7.93	2.85	4.1		M8, initial w=0.4	-5745.21	4
1C1	Mammals	9	Full-length	M8, initial w=1.4	Same output as M8, initial w = 0.4
1C1	All species	16	DBD	M0	-1077.92	1	0.0095																2.45	13.47		M0	-1077.92	1		M0	M3, ncatG = 2	38.18	2	< 0.001		((PPARa_fugu,PPARa_tetr),(PPARa_xeno,((PPARa_chic,PPARa_goos),(PPARa_koal,((PPARa_cow.,PPARa_pig.),PPARa_dog.,(PPARa_guin,(PPARa_hams,(PPARa_mous,PPARa_rat.))),PPARa_huma)))));
1C1	All species	16	DBD	M3, ncatG = 2	-1058.83	3	0.0118		0.862	0.138				0.001	0.078								2.68	16.52		M3, ncatG = 2	-1058.83	3		M3, ncatG = 2	M3, ncatG = 3	6.26	2	< 0.05
1C1	All species	16	DBD	M3, ncatG = 3	-1055.7	5	0.0153		0.793	0.192	0.015			7e-05	0.03	0.625							2.77	24.37		M3, ncatG = 3	-1055.7	5		M7	M8, initial w=0.4	0	2	n.s.
1C1	All species	16	DBD	M3, ncatG = 4	Same log-likelihood as M3, ncatG = 3																					M7	-1058.56	2		M7	M8, initial w=1.4	4.18	2	n.s.
1C1	All species	16	DBD	M7	-1058.56	2	0.0128														0.089	5.39	2.68	16.89		M8, initial w=0.4	-1058.56	4
1C1	All species	16	DBD	M8, initial w=0.4	-1058.56	4	0.0128	1.53	1	0											0.089	5.39	2.68	16.89		M8, initial w=1.4	-1056.47	4
1C1	All species	16	DBD	M8, initial w=1.4	-1056.47	4	0.0208	1	0.985	0.05											0.09	11.61	2.85	25.62
1C1	Mammals	9	DBD	M0	-729.82	1	0.0084																3.01	4.58		M0	-729.82	1		M0	M3, ncatG = 2	20.64	2	< 0.001		(PPARa_koal,((PPARa_cow.,PPARa_pig.),PPARa_dog.,(PPARa_guin,(PPARa_hams,(PPARa_mous,PPARa_rat.))),PPARa_huma));
1C1	Mammals	9	DBD	M3, ncatG = 2	-719.5	3	0.012		0.968	0.032				0.002	0.318								3.22	5.18		M3, ncatG = 2	-719.5	3		M7	M8, initial w=0.4	0	2	n.s.
1C1	Mammals	9	DBD	M3, ncatG = 3	Same log-likelihood as M3, ncatG = 2																					M7	-720.998	2		M7	M8, initial w=1.4	1.336	2	n.s.
1C1	Mammals	9	DBD	M3, ncatG = 4	Same log-likelihood as M3, ncatG = 2																					M8, initial w=0.4	-720.998	4
1C1	Mammals	9	DBD	M7	-720.998	2	0.0128														0.029	1.24	3.14	4.97		M8, initial w=1.4	-720.33	4
1C1	Mammals	9	DBD	M8, initial w=0.4	-720.998	4	0.0128	2.6	1	0											0.029	1.24	3.14	4.97
1C1	Mammals	9	DBD	M8, initial w=1.4	-720.33	4	0.0193	1	0.985	0.015											0.014	0.71	3.22	5.08
1C1	All species	14	LBD	M0	-4906.48	1	0.033																2.71	8.57		M0	-4906.48	1		M0	M3, ncatG = 2	125.32	2	< 0.001		((PPARa_fugu,PPARa_tetr),(PPARa_xeno,((PPARa_croc,(PPARa_chic,PPARa_goos)),(PPARa_koal,((PPARa_cow.,PPARa_pig.),PPARa_dog.,(PPARa_guin,(PPARa_hams,(PPARa_mous,PPARa_rat.))),(PPARa_chim,PPARa_huma))))));
1C1	All species	14	LBD	M3, ncatG = 2	-4843.82	3	0.036		0.796	0.204				0.0092	0.141								2.7	9.11		M3, ncatG = 2	-4843.82	3		M3, ncatG = 2	M3, ncatG = 3	1.14	2	n.s.
1C1	All species	14	LBD	M3, ncatG = 3	-4843.25	5	0.0362		0.749	0.182	0.07			0.008	0.088	0.209							2.7	9.14		M3, ncatG = 3	-4843.25	5		M7	M8, initial w=0.4	0	2	n.s.
1C1	All species	14	LBD	M3, ncatG = 4	Same log-likelihood as M3, ncatG = 3																					M7	-4843.9	2
1C1	All species	14	LBD	M7	-4843.9	2	0.0365														0.292	7.121	2.7	9.12		M8, initial w=0.4	-4843.9	4
1C1	All species	14	LBD	M8, initial w=0.4	-4843.9	4	0.0365	3.62	1	0											0.292	7.12	2.7	9.12
1C1	All species	14	LBD	M8, initial w=1.4	Same output as M8, initial w = 0.4
1C1	Mammals	10	LBD	M0	-3135.99	1	0.031																3.45	4.02		M0	-3135.99	1		M0	M3, ncatG = 2	22.54	2	< 0.001		(PPARa_koal,((PPARa_cow.,PPARa_pig.),PPARa_dog.,(PPARa_guin,(PPARa_hams,(PPARa_mous,PPARa_rat.))),(PPARa_chim,PPARa_huma)));
1C1	Mammals	10	LBD	M3, ncatG = 2	-3124.72	3	0.0319		0.658	0.342				0.005	0.084								3.44	4.04		M3, ncatG = 2	-3124.72	3		M7	M8, initial w=0.4	0	2	n.s.
1C1	Mammals	10	LBD	M3, ncatG = 3	Same log-likelihood as M3, ncatG = 2																					M7	-3124.9	2
1C1	Mammals	10	LBD	M3, ncatG = 4	Same log-likelihood as M3, ncatG = 2																					M8, initial w=0.4	-3124.9	4
1C1	Mammals	10	LBD	M7	-3124.9	2	0.0322														0.431	12.22	3.44	4.04
1C1	Mammals	10	LBD	M8, initial w=0.4	-3124.9	4	0.0322	1.9	1	0											0.431	12.22	3.44	4.04
1C1	Mammals	10	LBD	M8, initial w=1.4	Same output as M8, initial w = 0.4
1C2	All species	13	Full-length	M0	-6087.29	1	0.0337																2.5	8.09		M0	-6087.29	1		M0	M3, ncatG = 2	265.98	2	< 0.001		((PPARb_zebr,(PPARb_fugu,PPARb_salm)),(PPARb_xeno,(PPARb_chic,((PPARb_cow.,PPARb_pig.),PPARb_dog.,(PPARb_rabb,(PPARb_mous,PPARb_rat.)),(PPARb_chim,PPARb_huma)))));
1C2	All species	13	Full-length	M3, ncatG = 2	-5954.3	3	0.0365		0.768	0.232				0.008	0.131								2.63	9.3		M3, ncatG = 2	-5954.3	3		M3, ncatG = 2	M3, ncatG = 3	22.48	2	< 0.001
1C2	All species	13	Full-length	M3, ncatG = 3	-5943.06	5	0.039		0.649	0.295	0.057			0.004	0.064	0.311							2.67	9.73		M3, ncatG = 3	-5943.06	5		M7	M8, initial w=0.4	0.04	2	n.s.
1C2	All species	13	Full-length	M3, ncatG = 4	Same log-likelihood as M3, ncatG = 3																					M7	-5946.66	2		M7	M8, initial w=1.4	0.04	2	n.s.
1C2	All species	13	Full-length	M7	-5946.66	2	0.0396														0.261	5.83	2.65	9.59		M8, initial w=0.4	-5946.64	4
1C2	All species	13	Full-length	M8, initial w=0.4	-5946.64	4	0.0399	1	0.999	0.0008											0.264	5.97	2.65	9.62
1C2	All species	13	Full-length	M8, initial w=1.4	Same output as M8, initial w = 0.4
1C2	Mammals	8	Full-length	M0	-3707.64	1	0.0466																4.01	1.4		M0	-3707.64	1		M0	M3, ncatG = 2	46.56	2	< 0.001		((PPARb_cow.,PPARb_pig.),PPARb_dog.,(PPARb_rabb,(PPARb_mous,PPARb_rat.)),(PPARb_chim,PPARb_huma));
1C2	Mammals	8	Full-length	M3, ncatG = 2	-3684.36	3	0.0516		0.888	0.112				0.0193	0.308								4.05	1.43		M3, ncatG = 2	-3684.36	3		M3, ncatG = 2	M3, ncatG = 3	0.1	2	n.s.
1C2	Mammals	8	Full-length	M3, ncatG = 3	-3684.31	5	0.0517		0.454	0.469	0.078			0	0.051	0.36							4.05	1.43		M3, ncatG = 3	-3684.31	5		M7	M8, initial w=0.4	0.08	2	n.s.
1C2	Mammals	8	Full-length	M3, ncatG = 4	Same log-likelihood as M3, ncatG = 3																					M7	-3684.78	2
1C2	Mammals	8	Full-length	M7	-3684.78	2	0.0515														0.217	3.67	4.05	1.43		M8, initial w=0.4	-3684.74	4
1C2	Mammals	8	Full-length	M8, initial w=0.4	-3684.74	4	0.0522	1	0.997	0.003											0.233	4.15	4.05	1.43
1C2	Mammals	8	Full-length	M8, initial w=1.4	Same output as M8, initial w = 0.4
1C2	All species	13	DBD	M0	-967.59	1	0.0122																3.13	11.3		M0	-967.59	1		M0	M3, ncatG = 2	47.44	2	< 0.001		((PPARb_zebr,(PPARb_fugu,PPARb_salm)),(PPARb_xeno,(PPARb_chic,((PPARb_cow.,PPARb_pig.),PPARb_dog.,(PPARb_rabb,(PPARb_mous,PPARb_rat.)),(PPARb_chim,PPARb_huma)))));
1C2	All species	13	DBD	M3, ncatG = 2	-943.87	3	0.0135		0.835	0.165				0.0023	0.071								3.63	13.68		M3, ncatG = 2	-943.87	3		M3, ncatG = 2	M3, ncatG = 3	13.58	2	< 0.005
1C2	All species	13	DBD	M3, ncatG = 3	-937.08	5	0.0189		0.67	0.299	0.032			0	0.024	0.374							4	15.26		M3, ncatG = 3	-937.08	5		M7	M8, initial w=0.4	0	2	n.s.
1C2	All species	13	DBD	M3, ncatG = 4	Same log-likelihood as M3, ncatG = 3																					M7	-941.05	2
1C2	All species	13	DBD	M7	-941.05	2	0.021														0.12	4.72	3.82	15.14		M8, initial w=0.4	-941.05	4
1C2	All species	13	DBD	M8, initial w=0.4	-941.05	4	0.021	2.24	1	0											0.12	4.72	3.82	15.14
1C2	All species	13	DBD	M8, initial w=1.4	Same output as M8, initial w = 0.4
1C2	Mammals	8	DBD	M0	-483.31	1	0.0111																5.46	1.4		M0	-483.31	1		M0	M3, ncatG = 2	2.22	2	n.s.		((PPARb_cow.,PPARb_pig.),PPARb_dog.,(PPARb_rabb,(PPARb_mous,PPARb_rat.)),(PPARb_chim,PPARb_huma));
1C2	Mammals	8	DBD	M3, ncatG = 2	-482.2	3	0.0123		0.82	0.179				0	0.069								5.56	1.41		M3, ncatG = 2	-482.2	3		M7	M8, initial w=0.4	0	2	n.s.
1C2	Mammals	8	DBD	M3, ncatG = 3	Same log-likelihood as M3, ncatG = 2																					M7	-482.22	2
1C2	Mammals	8	DBD	M3, ncatG = 4	Same log-likelihood as M3, ncatG = 2																					M8, initial w=0.4	-482.22	4
1C2	Mammals	8	DBD	M7	-482.22	2	0.0124														0.1	6.37	5.57	1.41
1C2	Mammals	8	DBD	M8, initial w=0.4	-482.22	4	0.0124	2.35	1	0											0.1	6.37	5.57	1.41
1C2	Mammals	8	DBD	M8, initial w=1.4	Same output as M8, initial w = 0.4
1C2	All species	14	LBD	M0	-4691.84	1	0.0378																2.42	8.12		M0	-4691.84	1		M0	M3, ncatG = 2	174.57	2	< 0.001		((PPARb_zebr,(PPARb_fugu,PPARb_salm)),(PPARb_xeno,((PPARb_chic,PPARb_croc),((PPARb_cow.,PPARb_pig.),PPARb_dog.,(PPARb_rabb,(PPARb_mous,PPARb_rat.)),(PPARb_chim,PPARb_huma)))));
1C2	All species	14	LBD	M3, ncatG = 2	-4604.56	3	0.041		0.72	0.281				0.008	0.124								2.51	7.17		M3, ncatG = 2	-4604.56	3		M3, ncatG = 2	M3, ncatG = 3	5.17	2	n.s.
1C2	All species	14	LBD	M3, ncatG = 3	-4601.97	5	0.042		0.634	0.29	0.075			0.005	0.073	0.231							2.53	9.34		M3, ncatG = 3	-4601.97	5		M7	M8, initial w=0.4	0	2	n.s.
1C2	All species	14	LBD	M3, ncatG = 4	Same log-likelihood as M3, ncatG = 3																					M7	-4602.29	2
1C2	All species	14	LBD	M7	-4602.29	2	0.042														0.322	6.92	2.52	9.29		M8, initial w=0.4	-4602.29	4
1C2	All species	14	LBD	M8, initial w=0.4	-4602.29	4	0.042	4.48	1	0											0.322	6.92	2.52	9.29
1C2	All species	14	LBD	M8, initial w=1.4	Same output as M8, initial w = 0.4
1C2	Mammals	8	LBD	M0	-2179.21	1	0.0334																4.13	1.36		M0	-2179.21	1		M0	M3, ncatG = 2	15.86	2	< 0.001		((PPARb_cow.,PPARb_pig.),PPARb_dog.,(PPARb_rabb,(PPARb_mous,PPARb_rat.)),(PPARb_chim,PPARb_huma));
1C2	Mammals	8	LBD	M3, ncatG = 2	-2171.28	3	0.036		0.874	0.126				0.013	0.292								4.15	1.37		M3, ncatG = 2	-2171.28	3		M7	M8, initial w=0.4	0	2	n.s.
1C2	Mammals	8	LBD	M3, ncatG = 3	Same log-likelihood as M3, ncatG = 2																					M7	-2171.35	2
1C2	Mammals	8	LBD	M3, ncatG = 4	Same log-likelihood as M3, ncatG = 2																					M8, initial w=0.4	-2171.35	4
1C2	Mammals	8	LBD	M7	-2171.35	2	0.036														0.25	6.15	4.17	1.37
1C2	Mammals	8	LBD	M8, initial w=0.4	-2171.35	4	0.0359	1	1	0											0.25	6.155	4.15	1.37
1C2	Mammals	8	LBD	M8, initial w=1.4	Same output as M8, initial w = 0.4
1C3	All species	20	Full-length	M0	-6590.07	1	0.0206																2.08	9		M0	-6590.07	1		M0	M3, ncatG = 2	118.56	2	< 0.001		((PPARg_plai,PPARg_tetr),((PPARg_turt,(PPARg_croc,(PPARg_chic,(PPARg_goos,PPARg_duck)))),((PPARg_pig.,(PPARg_cow.,(PPARg_goat,PPARg_shee))),PPARg_dog.,(PPARg_rabb,(PPARg_guin,(PPARg_hams,(PPARg_mous,PPARg_rat.)))),((PPARg_crab,PPARg_rhes),PPARg_huma))));
1C3	All species	20	Full-length	M3, ncatG = 2	-6530.79	3	0.0286		0.788	0.212				0.007	0.107								2.15	10.84		M3, ncatG = 2	-6530.79	3		M3, ncatG = 2	M3, ncatG = 3	7.28	2	< 0.05
1C3	All species	20	Full-length	M3, ncatG = 3	-6527.15	5	0.0291		0.485	0.444	0.071			0	0.034	0.2							2.15	11.34		M3, ncatG = 3	-6527.15	5		M7	M8, initial w=0.4	0	2	n.s.
1C3	All species	20	Full-length	M3, ncatG = 4	Same log-likelihood as M3, ncatG = 3																					M7	-6528.79	2		M7	M8, initial w=1.4	0	2	n.s.
1C3	All species	20	Full-length	M7	-6528.79	2	0.0293														0.304	9.29	2.15	10.99		M8, initial w=0.4	-6528.79	4
1C3	All species	20	Full-length	M8, initial w=0.4	-6528.79	4	0.0293	2.79	1	0											0.304	9.29	2.15	10.99
1C3	All species	20	Full-length	M8, initial w=1.4	Same output as M8, initial w = 0.4
1C3	Mammals	13	Full-length	M0	-4295.14	1	0.0213																2.59	1.43		M0	-4295.14	1		M0	M3, ncatG = 2	27.56	2	< 0.001		((PPARg_pig.,(PPARg_cow.,(PPARg_goat,PPARg_shee))),PPARg_dog.,(PPARg_rabb,(PPARg_guin,(PPARg_hams,(PPARg_mous,PPARg_rat.)))),((PPARg_crab,PPARg_rhes),PPARg_huma));
1C3	Mammals	13	Full-length	M3, ncatG = 2	-4281.36	3	0.0239		0.987	0.013				0.014	0.75								2.57	1.45		M3, ncatG = 2	-4281.36	3		M3, ncatG = 2	M3, ncatG = 3	0.14	2	n.s.
1C3	Mammals	13	Full-length	M3, ncatG = 3	-4281.29	5	0.0242		0.48	0.51	0.01			0	0.03	0.89							2.57	1.45		M3, ncatG = 3	-4281.29	5		M7	M8, initial w=0.4	6.04	2	< 0.05
1C3	Mammals	13	Full-length	M3, ncatG = 4	Same log-likelihood as M3, ncatG = 3																					M7	-4284.34	2		M7	M8, initial w=1.4	6.04	2	< 0.05
1C3	Mammals	13	Full-length	M7	-4284.34	2	0.0232														0.08	2.7	2.57	1.45		M8, initial w=0.4	-4281.32	4
1C3	Mammals	13	Full-length	M8, initial w=0.4	-4281.32	4	0.0246	1	0.99	0.01											0.64	38.22	2.57	1.45		M8, initial w=1.4	-4281.32	4
1C3	Mammals	13	Full-length	M8, initial w=1.4	-4281.32	4	0.0246	1	0.99	0.01											0.637	38.22	2.57	1.45
1C3	All species	21	DBD	M0	-947.76	1	0.0041																1.96	13.5		M0	-947.76	1		M0	M3, ncatG = 2	12.08	2	< 0.005		((PPARg_plai,PPARg_tetr),((PPARg_turt,(PPARg_croc,(PPARg_chic,(PPARg_goos,PPARg_duck)))),((PPARg_pig.,(PPARg_cow.,(PPARg_goat,PPARg_shee))),PPARg_dog.,(PPARg_rabb,(PPARg_guin,(PPARg_hams,(PPARg_mous,PPARg_rat.)))),((PPARg_crab,PPARg_rhes),(PPARg_chim,PPARg_huma)))));
1C3	All species	21	DBD	M3, ncatG = 2	-941.72	3	0.0042		0.864	0.136				3e-05	0.031								1.98	17.53		M3, ncatG = 2	-941.72	3		M7	M8, initial w=0.4	-0.02	2	n.s.
1C3	All species	21	DBD	M3, ncatG = 3	Same log-likelihood as M3, ncatG = 2																					M7	-941.74	2
1C3	All species	21	DBD	M3, ncatG = 4	Same log-likelihood as M3, ncatG = 2																					M8, initial w=0.4	-941.75	4
1C3	All species	21	DBD	M7	-941.74	2	0.0041														0.054	8.43	1.98	18.5		M8, initial w=1.4	no improvement	0
1C3	All species	21	DBD	M8, initial w=0.4	-941.75	4	0.0079	999	1	0											0.053	8.15	1.98	18.48
1C3	All species	21	DBD	M8, initial w=1.4	Same output as M8, initial w = 0.4
1C3	Mammals	14	DBD	M0	-555.65	1	0.0138																2.32	1.13		M0	-555.65	1		M0	M3, ncatG = 2	0	2	n.s.		((PPARg_pig.,(PPARg_cow.,(PPARg_goat,PPARg_shee))),PPARg_dog.,(PPARg_rabb,(PPARg_guin,(PPARg_hams,(PPARg_mous,PPARg_rat.)))),((PPARg_crab,PPARg_rhes),(PPARg_chim,PPARg_huma)));
1C3	Mammals	14	DBD	M3, ncatG = 2	-555.65	3	0.0138		0.231	0.769				0.014	0.014								2.32	1.13		M3, ncatG = 2	-555.65	3		M7	M8, initial w=0.4	0	2	n.s.
1C3	Mammals	14	DBD	M3, ncatG = 3	Same log-likelihood as M3, ncatG = 2																					M7	-555.66	2
1C3	Mammals	14	DBD	M3, ncatG = 4	Same log-likelihood as M3, ncatG = 2																					M8, initial w=0.4	-555.66	4
1C3	Mammals	14	DBD	M7	-555.66	2	0.014														1.44	99	2.32	1.13
1C3	Mammals	14	DBD	M8, initial w=0.4	-555.66	4	0.014	2.1	1	0											1.44	99	2.32	1.13
1C3	Mammals	14	DBD	M8, initial w=1.4	Same output as M8, initial w = 0.4
1C3	All species	22	LBD	M0	-4861.31	1	0.022																2.29	12.95		M0	-4861.31	1		M0	M3, ncatG = 2	69.64	2	< 0.001		((PPARg_plai,PPARg_tetr),(PPARg_xeno,((PPARg_turt,(PPARg_croc,(PPARg_chic,(PPARg_goos,PPARg_duck)))),((PPARg_pig.,(PPARg_cow.,(PPARg_goat,PPARg_shee))),PPARg_dog.,(PPARg_rabb,(PPARg_guin,(PPARg_hams,(PPARg_mous,PPARg_rat.)))),((PPARg_crab,PPARg_rhes),(PPARg_chim,PPARg_huma))))));
1C3	All species	22	LBD	M3, ncatG = 2	-4826.49	3	0.0237		0.836	0.164				0.01	0.093								2.34	14.3		M3, ncatG = 2	-4826.49	3		M3, ncatG = 2	M3, ncatG = 3	7.6	2	< 0.05
1C3	All species	22	LBD	M3, ncatG = 3	-4822.69	5	0.0239		0.384	0.55	0.066			0	0.026	0.148							2.33	14.59		M3, ncatG = 3	-4822.69	5		M7	M8, initial w=0.4	0	2	n.s.
1C3	All species	22	LBD	M3, ncatG = 4	Same log-likelihood as M3, ncatG = 3																					M7	-4824.9	2
1C3	All species	22	LBD	M7	-4824.9	2	0.0242														0.456	17.31	2.33	14.35		M8, initial w=0.4	-4824.9	4
1C3	All species	22	LBD	M8, initial w=0.4	-4824.9	4	0.0242	2.81	1	0											0.456	17.31	2.33	14.35
1C3	All species	22	LBD	M8, initial w=1.4	Same output as M8, initial w = 0.4
1C3	Mammals	14	LBD	M0	-2419.6	1	0.0124																2.39	1.45		M0	-2419.6	1		M0	M3, ncatG = 2	1.24	2	n.s.		((PPARg_pig.,(PPARg_cow.,(PPARg_goat,PPARg_shee))),PPARg_dog.,(PPARg_rabb,(PPARg_guin,(PPARg_hams,(PPARg_mous,PPARg_rat.)))),((PPARg_crab,PPARg_rhes),(PPARg_chim,PPARg_huma)));
1C3	Mammals	14	LBD	M3, ncatG = 2	-2418.98	3	0.046		0.725	0.275				0	0.046								2.4	1.46		M3, ncatG = 2	-2418.98	3		M7	M8, initial w=0.4	0	2	n.s.
1C3	Mammals	14	LBD	M3, ncatG = 3	Same log-likelihood as M3, ncatG = 2																					M7	-2419	2
1C3	Mammals	14	LBD	M3, ncatG = 4	Same log-likelihood as M3, ncatG = 2																					M8, initial w=0.4	-2419	4
1C3	Mammals	14	LBD	M7	-2419	2	0.0126														0.238	16.6	2.4	1.46
1C3	Mammals	14	LBD	M8, initial w=0.4	-2419	4	0.0126	2.14	1	0											0.237	16.58	2.4	1.46
1C3	Mammals	14	LBD	M8, initial w=1.4	Same output as M8, initial w = 0.4
1D1	All species	6	Full-length	M0	-4843.05	1	0.0673																2.16	6.79		M0	-4843.05	1		M0	M3, ncatG = 2	224.28	2	< 0.001		((Rev_tetrao,Rev_fugu..),((Rev_mouse.,Rev_rat...),Rev_dog...,Rev_human.));
1D1	All species	6	Full-length	M3, ncatG = 2	-4730.91	3	0.0812		0.598	0.402				0.003	0.198								3.61	36.53		M3, ncatG = 2	-4730.91	3		M3, ncatG = 2	M3, ncatG = 3	3.98	2	n.s
1D1	All species	6	Full-length	M3, ncatG = 3	-4728.92	5	0.085		0.587	0.355	0.058			0.002	0.132	0.642							3.68	48.56		M3, ncatG = 3	-4728.92	5		M7	M8, initial w=0.4	0	2	n.s
1D1	All species	6	Full-length	M3, ncatG = 4	Same log-likelihood as M3, ncatG = 3																					M7	-4733.55	2
1D1	All species	6	Full-length	M7	-4733.55	2	0.0847														0.1709	1.73	3.6	52.15		M8, initial w=0.4	-4733.55	4
1D1	All species	6	Full-length	M8, initial w=0.4	-4733.55	4	0.0847	1	1	0											0.17	1.73	3.6	52.15
1D1	All species	6	Full-length	M8, initial w=1.4	Same output as M8, initial w = 0.4
1D1	Mammals	4	Full-length	Too few sequences to analyze																																Too few sequences to analyze
1D1	Mammals	4	Full-length	Too few sequences to analyze
1D1	Mammals	4	Full-length	Too few sequences to analyze
1D1	Mammals	4	Full-length	Too few sequences to analyze
1D1	Mammals	4	Full-length	Too few sequences to analyze
1D1	Mammals	4	Full-length	Too few sequences to analyze
1D1	Mammals	4	Full-length	Too few sequences to analyze
1D1	All species	9	DBD	M0	-680.42	1	0.0011																3.49	58.38		M0	-680.42	1		M0	M3, ncatG = 2	13.08	2	< 0.005		((Rev_zfish.,(Rev_tetrao,Rev_fugu..)),(Rev_xenops,((Rev_mouse.,Rev_rat...),Rev_dog...,(Rev_chimp.,Rev_human.))));
1D1	All species	9	DBD	M3, ncatG = 2	-673.88	3	0.0018		0.815	0.185				0.008	0.00998								4.72	60.27		M3, ncatG = 2	-673.88	3		M7	M8, initial w=0.4	0	2	n.s
1D1	All species	9	DBD	M3, ncatG = 3	Same log-likelihood as M3, ncatG = 2																					M7	-674.29	2
1D1	All species	9	DBD	M3, ncatG = 4	Same log-likelihood as M3, ncatG = 2																					M8, initial w=0.4	-674.29	4
1D1	All species	9	DBD	M7	-674.29	2	0.0017														0.087	37.87	4.59	62.23
1D1	All species	9	DBD	M8, initial w=0.4	-674.29	4	0.0017	1	1	0											0.087	37.87	4.59	62.23
1D1	All species	9	DBD	M8, initial w=1.4	Same output as M8, initial w = 0.4
1D1	Mammals	5	DBD	Too few sequences to analyze																																Too few sequences to analyze
1D1	Mammals	5	DBD	Too few sequences to analyze
1D1	Mammals	5	DBD	Too few sequences to analyze
1D1	Mammals	5	DBD	Too few sequences to analyze
1D1	Mammals	5	DBD	Too few sequences to analyze
1D1	Mammals	5	DBD	Too few sequences to analyze
1D1	Mammals	5	DBD	Too few sequences to analyze
1D1	All species	9	LBD	M0	-2172.06	1	0.021																1.84	16.41		M0	-2172.06	1		M0	M3, ncatG = 2	83.34	2	< 0.001		((Rev_zfish.,(Rev_tetrao,Rev_fugu..)),(Rev_xenops,((Rev_mouse.,Rev_rat...),Rev_dog...,(Rev_chimp.,Rev_human.))));
1D1	All species	9	LBD	M3, ncatG = 2	-2130.39	3	0.032		0.776	0.224				0.007	0.115								2.02	17.54		M3, ncatG = 2	-2130.39	3		M7	M8, initial w=0.4	0	2	n.s
1D1	All species	9	LBD	M3, ncatG = 3	Same log-likelihood as M3, ncatG = 2																					M7	-2131.89	2
1D1	All species	9	LBD	M3, ncatG = 4	Same log-likelihood as M3, ncatG = 2																					M8, initial w=0.4	-2131.89	4
1D1	All species	9	LBD	M7	-2131.89	2	0.031														0.35	10.16	1.96	12.46
1D1	All species	9	LBD	M8, initial w=0.4	-2131.89	4	0.031	1	1	0											0.35	10.16	1.96	17.46
1D1	All species	9	LBD	M8, initial w=1.4	Same output as M8, initial w = 0.4
1D1	Mammals	5	LBD	Too few sequences to analyze																																Too few sequences to analyze
1D1	Mammals	5	LBD	Too few sequences to analyze
1D1	Mammals	5	LBD	Too few sequences to analyze
1D1	Mammals	5	LBD	Too few sequences to analyze
1D1	Mammals	5	LBD	Too few sequences to analyze
1D1	Mammals	5	LBD	Too few sequences to analyze
1D1	Mammals	5	LBD	Too few sequences to analyze
1D2	All species	5	Full-length	Too few sequences to analyze																																Too few sequences to analyze
1D2	All species	5	Full-length	Too few sequences to analyze
1D2	All species	5	Full-length	Too few sequences to analyze
1D2	All species	5	Full-length	Too few sequences to analyze
1D2	All species	5	Full-length	Too few sequences to analyze
1D2	All species	5	Full-length	Too few sequences to analyze
1D2	All species	5	Full-length	Too few sequences to analyze
1D2	Mammals	5	Full-length	Too few sequences to analyze																																Too few sequences to analyze
1D2	Mammals	5	Full-length	Too few sequences to analyze
1D2	Mammals	5	Full-length	Too few sequences to analyze
1D2	Mammals	5	Full-length	Too few sequences to analyze
1D2	Mammals	5	Full-length	Too few sequences to analyze
1D2	Mammals	5	Full-length	Too few sequences to analyze
1D2	Mammals	5	Full-length	Too few sequences to analyze
1D2	All species	7	DBD	M0	-564.89	1	0.0043																3.68	9.4		M0	-564.89	1		M0	M3, ncatG = 2	3.52	2	n.s		(Rev_zfish.,(Rev_xenops,(Rev_chicke,(Rev_mouse.,Rev_dog...,(Rev_chimp.,Rev_human.)))));
1D2	All species	7	DBD	M3, ncatG = 2	-563.13	3	0.007		0.832	0.168				0	0.042								3.88	7.26		M3, ncatG = 2	-563.13	3		M7	M8, initial w=0.4	0	2	n.s
1D2	All species	7	DBD	M3, ncatG = 3	Same log-likelihood as M3, ncatG = 2																					M7	-563.24	2
1D2	All species	7	DBD	M3, ncatG = 4	Same log-likelihood as M3, ncatG = 2																					M8, initial w=0.4	-563.24	4
1D2	All species	7	DBD	M7	-563.24	2	0.0069														0.087	9.49	3.85	7.24		M8, initial w=1.4	-563.24	4
1D2	All species	7	DBD	M8, initial w=0.4	-563.24	4	0.0069	1.87	1	0											0.087	9.49	3.85	7.24
1D2	All species	7	DBD	M8, initial w=1.4	-563.24	4	0.0069	1.36	1	0											0.087	9.49	3.85	7.24
1D2	Mammals	5	DBD	Too few sequences to analyze																																Too few sequences to analyze
1D2	Mammals	5	DBD	Too few sequences to analyze
1D2	Mammals	5	DBD	Too few sequences to analyze
1D2	Mammals	5	DBD	Too few sequences to analyze
1D2	Mammals	5	DBD	Too few sequences to analyze
1D2	Mammals	5	DBD	Too few sequences to analyze
1D2	Mammals	5	DBD	Too few sequences to analyze
1D2	All species	7	LBD	M0	-1567.66	1	0.019																1.94	5.05		M0	-1567.66	1		M0	M3, ncatG = 2	1.8	2	n.s		(Rev_zfish.,(Rev_xenops,(Rev_chicke,(Rev_mouse.,Rev_dog...,(Rev_chimp.,Rev_human.)))));
1D2	All species	7	LBD	M3, ncatG = 2	-1566.76	3	0.019		0.912	0.088				0.013	0.078								1.96	5.24		M3, ncatG = 2	-1566.76	3		M7	M8, initial w=0.4	0	2	n.s
1D2	All species	7	LBD	M3, ncatG = 3	Same log-likelihood as M3, ncatG = 2																					M7	-1566.85	2
1D2	All species	7	LBD	M3, ncatG = 4	Same log-likelihood as M3, ncatG = 2																					M8, initial w=0.4	-1566.85	4
1D2	All species	7	LBD	M7	-1566.85	2	0.019														1.03	52.38	1.95	5.21
1D2	All species	7	LBD	M8, initial w=0.4	-1566.85	4	0.019	13.45	1	0											1.03	52.38	1.95	5.21
1D2	All species	7	LBD	M8, initial w=1.4	-1566.85	4	0.019	2.01	1	0											1.03	52.38	1.95	5.21
1D2	Mammals	5	LBD	Too few sequences to analyze																																Too few sequences to analyze
1D2	Mammals	5	LBD	Too few sequences to analyze
1D2	Mammals	5	LBD	Too few sequences to analyze
1D2	Mammals	5	LBD	Too few sequences to analyze
1D2	Mammals	5	LBD	Too few sequences to analyze
1D2	Mammals	5	LBD	Too few sequences to analyze
1D2	Mammals	5	LBD	Too few sequences to analyze
1F1	All species	5	Full-length	Too few sequences to analyze																																Too few sequences to analyze
1F1	All species	5	Full-length	Too few sequences to analyze
1F1	All species	5	Full-length	Too few sequences to analyze
1F1	All species	5	Full-length	Too few sequences to analyze
1F1	All species	5	Full-length	Too few sequences to analyze
1F1	All species	5	Full-length	Too few sequences to analyze
1F1	All species	5	Full-length	Too few sequences to analyze
1F1	Mammals	4	Full-length	Too few sequences to analyze																																Too few sequences to analyze
1F1	Mammals	4	Full-length	Too few sequences to analyze
1F1	Mammals	4	Full-length	Too few sequences to analyze
1F1	Mammals	4	Full-length	Too few sequences to analyze
1F1	Mammals	4	Full-length	Too few sequences to analyze
1F1	Mammals	4	Full-length	Too few sequences to analyze
1F1	Mammals	4	Full-length	Too few sequences to analyze
1F1	All species	5	DBD	Too few sequences to analyze																																Too few sequences to analyze
1F1	All species	5	DBD	Too few sequences to analyze
1F1	All species	5	DBD	Too few sequences to analyze
1F1	All species	5	DBD	Too few sequences to analyze
1F1	All species	5	DBD	Too few sequences to analyze
1F1	All species	5	DBD	Too few sequences to analyze
1F1	All species	5	DBD	Too few sequences to analyze
1F1	Mammals	4	DBD	Too few sequences to analyze																																Too few sequences to analyze
1F1	Mammals	4	DBD	Too few sequences to analyze
1F1	Mammals	4	DBD	Too few sequences to analyze
1F1	Mammals	4	DBD	Too few sequences to analyze
1F1	Mammals	4	DBD	Too few sequences to analyze
1F1	Mammals	4	DBD	Too few sequences to analyze
1F1	Mammals	4	DBD	Too few sequences to analyze
1F1	All species	10	LBD	M0	-1755.21	1	0.019																1.87	3.92		M0	-1755.21	1		M0	M3, ncatG = 2	8.76	2	< 0.05		(ROR_tetrao,(ROR_xenops,(ROR_chicke,(((ROR_mouse.,ROR_muscar,ROR_muscoo),ROR_rat...),ROR_dog...,(ROR_chimp.,ROR_human.)))));
1F1	All species	10	LBD	M3, ncatG = 2	-1750.83	3	0.02		0.877	0.123				0.008	0.109								1.86	4.01		M3, ncatG = 2	-1750.83	3		M7	M8, initial w=0.4	0	2	n.s
1F1	All species	10	LBD	M3, ncatG = 3	Same log-likelihood as M3, ncatG = 2																					M7	-1750.88	2
1F1	All species	10	LBD	M3, ncatG = 4	Same log-likelihood as M3, ncatG = 2																					M8, initial w=0.4	-1750.88	4
1F1	All species	10	LBD	M7	-1750.88	2	0.02														0.265	11.7	1.86	4.01
1F1	All species	10	LBD	M8, initial w=0.4	-1750.88	4	0.02	93.5	1	0											0.265	11.7	1.86	4.01
1F1	All species	10	LBD	M8, initial w=1.4	-1750.88	4	0.02	1	1	0											0.265	11.7	1.86	4.01
1F1	Mammals	4	LBD	Too few sequences to analyze																																Too few sequences to analyze
1F1	Mammals	4	LBD	Too few sequences to analyze
1F1	Mammals	4	LBD	Too few sequences to analyze
1F1	Mammals	4	LBD	Too few sequences to analyze
1F1	Mammals	4	LBD	Too few sequences to analyze
1F1	Mammals	4	LBD	Too few sequences to analyze
1F1	Mammals	4	LBD	Too few sequences to analyze
1F2	All species	4	Full-length	Too few sequences to analyze																																Too few sequences to analyze
1F2	All species	4	Full-length	Too few sequences to analyze
1F2	All species	4	Full-length	Too few sequences to analyze
1F2	All species	4	Full-length	Too few sequences to analyze
1F2	All species	4	Full-length	Too few sequences to analyze
1F2	All species	4	Full-length	Too few sequences to analyze
1F2	All species	4	Full-length	Too few sequences to analyze
1F2	Mammals	3	Full-length	Too few sequences to analyze																																Too few sequences to analyze
1F2	Mammals	3	Full-length	Too few sequences to analyze
1F2	Mammals	3	Full-length	Too few sequences to analyze
1F2	Mammals	3	Full-length	Too few sequences to analyze
1F2	Mammals	3	Full-length	Too few sequences to analyze
1F2	Mammals	3	Full-length	Too few sequences to analyze
1F2	Mammals	3	Full-length	Too few sequences to analyze
1F2	All species	4	DBD	Too few sequences to analyze																																Too few sequences to analyze
1F2	All species	4	DBD	Too few sequences to analyze
1F2	All species	4	DBD	Too few sequences to analyze
1F2	All species	4	DBD	Too few sequences to analyze
1F2	All species	4	DBD	Too few sequences to analyze
1F2	All species	4	DBD	Too few sequences to analyze
1F2	All species	4	DBD	Too few sequences to analyze
1F2	Mammals	3	DBD	Too few sequences to analyze																																Too few sequences to analyze
1F2	Mammals	3	DBD	Too few sequences to analyze
1F2	Mammals	3	DBD	Too few sequences to analyze
1F2	Mammals	3	DBD	Too few sequences to analyze
1F2	Mammals	3	DBD	Too few sequences to analyze
1F2	Mammals	3	DBD	Too few sequences to analyze
1F2	Mammals	3	DBD	Too few sequences to analyze
1F2	All species	10	LBD	M0	-2189.57	1	0.0253																2.37	13		M0	-2189.57	1		M0	M3, ncatG = 2	13.06	2	< 0.005		((ROR_fugu..,ROR_tetrao),(ROR_xenops,(ROR_chicke,((ROR_mouse.,ROR_rat...),ROR_cow...,ROR_dog...,(ROR_chimp.,ROR_human.)))));
1F2	All species	10	LBD	M3, ncatG = 2	-2183.04	3	0.0262		0.415	0.585				0.0022	0.043								2.39	14.33		M3, ncatG = 2	-2183.04	3		M7	M8, initial w=0.4	0	2	n.s
1F2	All species	10	LBD	M3, ncatG = 3	-2182.42	5	0.0271		0.308	0.655	0.037			0	0.032	0.174							2.41	15.12		M3, ncatG = 3	-2182.42	5
1F2	All species	10	LBD	M3, ncatG = 4	Same log-likelihood as M3, ncatG = 3																					M7	-2182.87	2
1F2	All species	10	LBD	M7	-2182.87	2	0.027														0.83	29.28	2.41	14.89		M8, initial w=0.4	-2182.87	4
1F2	All species	10	LBD	M8, initial w=0.4	-2182.87	4	0.027	21.28	1	0											0.83	29.28	2.41	14.89
1F2	All species	10	LBD	M8, initial w=1.4	Same output as M8, initial w = 0.4
1F2	Mammals	6	LBD	M0	-1094.7	1	0.019																2.55	0.48		M0	-1094.7	1		M0	M3, ncatG = 2	-0.12	2	n.s		((ROR_mouse.,ROR_rat...),ROR_cow...,ROR_dog...,(ROR_chimp.,ROR_human.));
1F2	Mammals	6	LBD	M3, ncatG = 2	-1094.76	3	0.019		0.359	0.641				0.019	0.019								2.55	0.48		M3, ncatG = 2	-1094.76	3		M7	M8, initial w=0.4	0	2	n.s
1F2	Mammals	6	LBD	M3, ncatG = 3	Same log-likelihood as M3, ncatG = 2																					M7	-1094.78	2
1F2	Mammals	6	LBD	M3, ncatG = 4	Same log-likelihood as M3, ncatG = 2																					M8, initial w=0.4	-1094.78	4
1F2	Mammals	6	LBD	M7	-1094.78	2	0.019														1.96	99	2.55	0.48
1F2	Mammals	6	LBD	M8, initial w=0.4	-1094.78	4	0.019	1	1	0											1.96	99	2.55	0.48
1F2	Mammals	6	LBD	M8, initial w=1.4	Same output as M8, initial w = 0.4
1F3	All species	4	Full-length	Too few sequences to analyze																																Too few sequences to analyze
1F3	All species	4	Full-length	Too few sequences to analyze
1F3	All species	4	Full-length	Too few sequences to analyze
1F3	All species	4	Full-length	Too few sequences to analyze
1F3	All species	4	Full-length	Too few sequences to analyze
1F3	All species	4	Full-length	Too few sequences to analyze
1F3	All species	4	Full-length	Too few sequences to analyze
1F3	Mammals	4	Full-length	Too few sequences to analyze																																Too few sequences to analyze
1F3	Mammals	4	Full-length	Too few sequences to analyze
1F3	Mammals	4	Full-length	Too few sequences to analyze
1F3	Mammals	4	Full-length	Too few sequences to analyze
1F3	Mammals	4	Full-length	Too few sequences to analyze
1F3	Mammals	4	Full-length	Too few sequences to analyze
1F3	Mammals	4	Full-length	Too few sequences to analyze
1F3	All species	4	DBD	Too few sequences to analyze																																Too few sequences to analyze
1F3	All species	4	DBD	Too few sequences to analyze
1F3	All species	4	DBD	Too few sequences to analyze
1F3	All species	4	DBD	Too few sequences to analyze
1F3	All species	4	DBD	Too few sequences to analyze
1F3	All species	4	DBD	Too few sequences to analyze
1F3	All species	4	DBD	Too few sequences to analyze
1F3	Mammals	4	DBD	Too few sequences to analyze																																Too few sequences to analyze
1F3	Mammals	4	DBD	Too few sequences to analyze
1F3	Mammals	4	DBD	Too few sequences to analyze
1F3	Mammals	4	DBD	Too few sequences to analyze
1F3	Mammals	4	DBD	Too few sequences to analyze
1F3	Mammals	4	DBD	Too few sequences to analyze
1F3	Mammals	4	DBD	Too few sequences to analyze
1F3	All species	7	LBD	M0	-1922.99	1	0.075																2.96	6.36		M0	-1922.99	1		M0	M3, ncatG = 2	37.72	2	< 0.001		(ROR_fugu..,((ROR_mouse.,ROR_rat...),ROR_cow...,ROR_dog...,(ROR_chimp.,ROR_human.)));
1F3	All species	7	LBD	M3, ncatG = 2	-1904.13	3	0.092		0.821	0.179				0.031	0.37								3.11	9.34		M3, ncatG = 2	-1904.13	3		M3, ncatG = 2	M3, ncatG = 3	1.82	2	n.s
1F3	All species	7	LBD	M3, ncatG = 3	-1903.22	5	0.094		0.745	0.246	0.009			0.028	0.234	1.77							3.324	9		M3, ncatG = 3	-1903.22	5		M7	M8, initial w=0.4	3.3	2	n.s
1F3	All species	7	LBD	M3, ncatG = 4	Same log-likelihood as M3, ncatG = 3																					M7	-1905.31	2
1F3	All species	7	LBD	M7	-1905.31	2	0.092														0.56	5.35	3.36	8.42		M8, initial w=0.4	-1903.66	4
1F3	All species	7	LBD	M8, initial w=0.4	-1903.66	4	0.094	1.43	0.987	0.013											0.71	8.28	3.31	8.7
1F3	All species	7	LBD	M8, initial w=1.4	Same output as M8, initial w = 0.4
1F3	Mammals	6	LBD	M0	-1340.19	1	0.098																4.47	0.98		M0	-1340.19	1		M0	M3, ncatG = 2	11.3	2	< 0.005		((ROR_mouse.,ROR_rat...),ROR_cow...,ROR_dog...,(ROR_chimp.,ROR_human.));
1F3	Mammals	6	LBD	M3, ncatG = 2	-1334.54	3	0.103		0.692	0.308				0	0.335								4.55	0.99		M3, ncatG = 2	-1334.54	3		M7	M8, initial w=0.4	0	2	n.s
1F3	Mammals	6	LBD	M3, ncatG = 3	Same log-likelihood as M3, ncatG = 2																					M7	-1334.5	2
1F3	Mammals	6	LBD	M3, ncatG = 4	Same log-likelihood as M3, ncatG = 2																					M8, initial w=0.4	-1334.5	4
1F3	Mammals	6	LBD	M7	-1334.5	2	0.103														0.21	1.72	4.55	0.99
1F3	Mammals	6	LBD	M8, initial w=0.4	-1334.5	4	0.103	3.78	1	0											0.208	1.72	4.55	0.99
1F3	Mammals	6	LBD	M8, initial w=1.4	-1334.41	4	0.105	2.21	0.996	0.0044											0.253	2.27	4.54	0.99
1H2	All species	3	Full-length	Too few sequences to analyze																																Too few sequences to analyze
1H2	All species	3	Full-length	Too few sequences to analyze
1H2	All species	3	Full-length	Too few sequences to analyze
1H2	All species	3	Full-length	Too few sequences to analyze
1H2	All species	3	Full-length	Too few sequences to analyze
1H2	All species	3	Full-length	Too few sequences to analyze
1H2	All species	3	Full-length	Too few sequences to analyze
1H2	Mammals	3	Full-length	Too few sequences to analyze																																Too few sequences to analyze
1H2	Mammals	3	Full-length	Too few sequences to analyze
1H2	Mammals	3	Full-length	Too few sequences to analyze
1H2	Mammals	3	Full-length	Too few sequences to analyze
1H2	Mammals	3	Full-length	Too few sequences to analyze
1H2	Mammals	3	Full-length	Too few sequences to analyze
1H2	Mammals	3	Full-length	Too few sequences to analyze
1H2	All species	3	DBD	Too few sequences to analyze																																Too few sequences to analyze
1H2	All species	3	DBD	Too few sequences to analyze
1H2	All species	3	DBD	Too few sequences to analyze
1H2	All species	3	DBD	Too few sequences to analyze
1H2	All species	3	DBD	Too few sequences to analyze
1H2	All species	3	DBD	Too few sequences to analyze
1H2	All species	3	DBD	Too few sequences to analyze
1H2	Mammals	3	DBD	Too few sequences to analyze																																Too few sequences to analyze
1H2	Mammals	3	DBD	Too few sequences to analyze
1H2	Mammals	3	DBD	Too few sequences to analyze
1H2	Mammals	3	DBD	Too few sequences to analyze
1H2	Mammals	3	DBD	Too few sequences to analyze
1H2	Mammals	3	DBD	Too few sequences to analyze
1H2	Mammals	3	DBD	Too few sequences to analyze
1H2	All species	3	LBD	Too few sequences to analyze																																Too few sequences to analyze
1H2	All species	3	LBD	Too few sequences to analyze
1H2	All species	3	LBD	Too few sequences to analyze
1H2	All species	3	LBD	Too few sequences to analyze
1H2	All species	3	LBD	Too few sequences to analyze
1H2	All species	3	LBD	Too few sequences to analyze
1H2	All species	3	LBD	Too few sequences to analyze
1H2	Mammals	3	LBD	Too few sequences to analyze																																Too few sequences to analyze
1H2	Mammals	3	LBD	Too few sequences to analyze
1H2	Mammals	3	LBD	Too few sequences to analyze
1H2	Mammals	3	LBD	Too few sequences to analyze
1H2	Mammals	3	LBD	Too few sequences to analyze
1H2	Mammals	3	LBD	Too few sequences to analyze
1H2	Mammals	3	LBD	Too few sequences to analyze
1H3	All species	7	Full-length	M0	-3091.63	1	0.0129																1.91	11.39		M0	-3091.63	1		M0	M3, ncatG = 2	105.12	2	< 0.001		((LXR_fugu..,LXR_zfish.),(LXR_chicke,((LXR_mouse.,LXR_rat...),(LXR_chimp.,LXR_human.))));
1H3	All species	7	Full-length	M3, ncatG = 2	-3039.07	3	0.015		0.902	0.098				0.005	0.111								2.07	15.16		M3, ncatG = 2	-3039.07	3		M3, ncatG = 2	M3, ncatG = 3	4.84	2	n.s.
1H3	All species	7	Full-length	M3, ncatG = 3	-3036.65	5	0.0159		0.497	0.44	0.064			1e-05	0.013	0.161							2.05	15.58		M3, ncatG = 3	-3036.65	5		M7	M8, initial w=0.4	9.38	2	< 0.01
1H3	All species	7	Full-length	M3, ncatG = 4	Same log-likelihood as M3, ncatG = 3																					M7	-3041.6	2
1H3	All species	7	Full-length	M7	-3041.6	2	0.0162														0.192	10.24	2.05	13.76		M8, initial w=0.4	-3036.91	4
1H3	All species	7	Full-length	M8, initial w=0.4	-3036.91	4	0.0158	0.169	0.939	0.061											0.508	75.33	2.05	15.61
1H3	All species	7	Full-length	M8, initial w=1.4	Same output as M8, initial w = 0.4
1H3	Mammals	4	Full-length	Too few sequences to analyze																																Too few sequences to analyze
1H3	Mammals	4	Full-length	Too few sequences to analyze
1H3	Mammals	4	Full-length	Too few sequences to analyze
1H3	Mammals	4	Full-length	Too few sequences to analyze
1H3	Mammals	4	Full-length	Too few sequences to analyze
1H3	Mammals	4	Full-length	Too few sequences to analyze
1H3	Mammals	4	Full-length	Too few sequences to analyze
1H3	All species	7	DBD	M0	-799.58	1	0.0081																1.65	11.1		M0	-799.58	1		M0	M3, ncatG = 2	28.24	2	< 0.001		((LXR_fugu..,LXR_zfish.),(LXR_chicke,((LXR_mouse.,LXR_rat...),(LXR_chimp.,LXR_human.))));
1H3	All species	7	DBD	M3, ncatG = 2	-785.46	3	0.0089		0.834	0.166				0.0012	0.047								1.91	13.81		M3, ncatG = 2	-785.46	3		M3, ncatG = 2	M3, ncatG = 3	3.88	2	n.s.
1H3	All species	7	DBD	M3, ncatG = 3	-783.52	5	0.0096		0.707	0.264	0.03			1e-05	0.012	0.219							1.81	24.01		M3, ncatG = 3	-783.52	5		M7	M8, initial w=0.4	2.82	2	n.s.
1H3	All species	7	DBD	M3, ncatG = 4	Same log-likelihood as M3, ncatG = 3																					M7	-785.22	2
1H3	All species	7	DBD	M7	-785.22	2	0.009														0.134	12.26	1.88	14.47		M8, initial w=0.4	-783.81	4
1H3	All species	7	DBD	M8, initial w=0.4	-783.81	4	0.0094	0.226	0.972	0.028											0.182	47.1	1.86	24.3
1H3	All species	7	DBD	M8, initial w=1.4	Same output as M8, initial w = 0.4
1H3	Mammals	4	DBD	Too few sequences to analyze																																Too few sequences to analyze
1H3	Mammals	4	DBD	Too few sequences to analyze
1H3	Mammals	4	DBD	Too few sequences to analyze
1H3	Mammals	4	DBD	Too few sequences to analyze
1H3	Mammals	4	DBD	Too few sequences to analyze
1H3	Mammals	4	DBD	Too few sequences to analyze
1H3	Mammals	4	DBD	Too few sequences to analyze
1H3	All species	7	LBD	M0	-2004.48	1	0.009																1.99	17.35		M0	-2004.48	1		M0	M3, ncatG = 2	71.52	2	< 0.001		((LXR_fugu..,LXR_zfish.),(LXR_chicke,((LXR_mouse.,LXR_rat...),(LXR_chimp.,LXR_human.))));
1H3	All species	7	LBD	M3, ncatG = 2	-1968.72	3	0.0133		0.924	0.076				0.004	0.128								2.13	21.71		M3, ncatG = 2	-1968.72	3		M3, ncatG = 2	M3, ncatG = 3	0.76	2	n.s.
1H3	All species	7	LBD	M3, ncatG = 3	-1968.34	5	0.0137		0.34	0.592	0.067			1e-05	0.007	0.144							2.15	21.38		M3, ncatG = 3	-1968.34	5		M7	M8, initial w=0.4	10.54	2	< 0.01
1H3	All species	7	LBD	M3, ncatG = 4	Same log-likelihood as M3, ncatG = 3																					M7	-1973.93	2
1H3	All species	7	LBD	M7	-1973.93	2	0.0139														0.182	11.24	2.14	18.56		M8, initial w=0.4	-1968.66	4
1H3	All species	7	LBD	M8, initial w=0.4	-1968.66	4	0.0149	0.168	0.94	0.059											0.563	0	2.14	19.62
1H3	All species	7	LBD	M8, initial w=1.4	Same output as M8, initial w = 0.4
1H3	Mammals	4	LBD	Too few sequences to analyze																																Too few sequences to analyze
1H3	Mammals	4	LBD	Too few sequences to analyze
1H3	Mammals	4	LBD	Too few sequences to analyze
1H3	Mammals	4	LBD	Too few sequences to analyze
1H3	Mammals	4	LBD	Too few sequences to analyze
1H3	Mammals	4	LBD	Too few sequences to analyze
1H3	Mammals	4	LBD	Too few sequences to analyze
1H4	All species	7	Full-length	M0	-4292	1	0.0638																2.08	2.35		M0	-4292	1		M0	M3, ncatG = 2	59.878	2	< 0.001		(FXR_chicke,((FXR_rabbit,(FXR_hamste,(FXR_mouse.,FXR_rat...))),(FXR_chimp.,FXR_human.)));
1H4	All species	7	Full-length	M3, ncatG = 2	-4262.06	3	0.0695		0.719	0.281				0.009	0.224								2.11	2.41		M3, ncatG = 2	-4262.06	3		M3, ncatG = 2	M3, ncatG = 3	0.46	2	n.s.
1H4	All species	7	Full-length	M3, ncatG = 3	-4261.83	5	0.0703		0.608	0.361	0.03			1e-05	0.153	0.5							2.11	2.42		M3, ncatG = 3	-4261.83	5		M7	M8, initial w=0.4	0.5	2	n.s.
1H4	All species	7	Full-length	M3, ncatG = 4	Same log-likelihood as M3, ncatG = 3																					M7	-4262.17	2
1H4	All species	7	Full-length	M7	-4262.17	2	0.0704														0.3	3.29	2.11	2.42		M8, initial w=0.4	-4261.92	4
1H4	All species	7	Full-length	M8, initial w=0.4	-4261.92	4	0.0699	1e-05	0.447	0.553											1.88	10.02	2.11	2.41
1H4	All species	7	Full-length	M8, initial w=1.4	Same output as M8, initial w = 0.4
1H4	Mammals	6	Full-length	M0	-3489.09	1	0.0564																2.32	1.18		M0	-3489.09	1		M0	M3, ncatG = 2	23.12	2	< 0.001		((FXR_rabbit,(FXR_hamste,(FXR_mouse.,FXR_rat...))),(FXR_chimp.,FXR_human.));
1H4	Mammals	6	Full-length	M3, ncatG = 2	-3477.53	3	0.0594		0.73	0.27				1e-05	0.22								2.31	1.19		M3, ncatG = 2	-3477.53	3		M7	M8, initial w=0.4	0.64	2	n.s.
1H4	Mammals	6	Full-length	M3, ncatG = 3	Same log-likelihood as M3, ncatG = 2																					M7	-3477.85	2
1H4	Mammals	6	Full-length	M3, ncatG = 4	Same log-likelihood as M3, ncatG = 2																					M8, initial w=0.4	-3477.53	4
1H4	Mammals	6	Full-length	M7	-3477.85	2	0.0598														0.182	2.64	2.31	1.19
1H4	Mammals	6	Full-length	M8, initial w=0.4	-3477.53	4	0.0594	0.22	0.811	0.189											0.01	0.234	2.31	1.19
1H4	Mammals	6	Full-length	M8, initial w=1.4	Same output as M8, initial w = 0.4
1H4	All species	7	DBD	M0	-590.49	1	0.0136																1.4	1.7		M0	-590.49	1		M0	M3, ncatG = 2	0	2	n.s.		(FXR_chicke,((FXR_rabbit,(FXR_hamste,(FXR_mouse.,FXR_rat...))),(FXR_chimp.,FXR_human.)));
1H4	All species	7	DBD	M3, ncatG = 2	-590.49	3	0.0136		0.164	0.836				0.0136	0.0136								1.4	1.69		M3, ncatG = 2	-590.49	3		M7	M8, initial w=0.4	0.32	2	n.s.
1H4	All species	7	DBD	M3, ncatG = 3	Same log-likelihood as M3, ncatG = 2																					M7	-590.65	2
1H4	All species	7	DBD	M3, ncatG = 4	Same log-likelihood as M3, ncatG = 2																					M8, initial w=0.4	-590.49	4
1H4	All species	7	DBD	M7	-590.65	2	0.014														1.44	99	1.41	1.7
1H4	All species	7	DBD	M8, initial w=0.4	-590.49	4	0.014	0.014	0	1											1.15	99	1.41	1.7
1H4	All species	7	DBD	M8, initial w=1.4	Same output as M8, initial w = 0.4
1H4	Mammals	6	DBD	M0	-504.6	1	0.0137																2.43	0.963		M0	-504.6	1		M0	M3, ncatG = 2	0	2	n.s.		((FXR_rabbit,(FXR_hamste,(FXR_mouse.,FXR_rat...))),(FXR_chimp.,FXR_human.));
1H4	Mammals	6	DBD	M3, ncatG = 2	-504.6	3	0.0137		0.775	0.225				0.014	0.014								2.43	0.903		M3, ncatG = 2	-504.6	3		M7	M8, initial w=0.4	0.1	2	n.s.
1H4	Mammals	6	DBD	M3, ncatG = 3	Same log-likelihood as M3, ncatG = 2																					M7	-504.64	2
1H4	Mammals	6	DBD	M3, ncatG = 4	Same log-likelihood as M3, ncatG = 2																					M8, initial w=0.4	-504.59	4
1H4	Mammals	6	DBD	M7	-504.64	2	0.0139														1.43	99	2.43	0.962
1H4	Mammals	6	DBD	M8, initial w=0.4	-504.59	4	0.0137	0.014	0	1											1.4	99	2.43	0.903
1H4	Mammals	6	DBD	M8, initial w=1.4	Same output as M8, initial w = 0.4
1H4	All species	9	LBD	M0	-3297.38	1	0.0508																2.53	6.65		M0	-3297.38	1		M0	M3, ncatG = 2	43.26	2	< 0.001		((FXR_fugu..,FXR_zfish.),(FXR_chicke,((FXR_rabbit,(FXR_hamste,(FXR_mouse.,FXR_rat...))),(FXR_chimp.,FXR_human.))));
1H4	All species	9	LBD	M3, ncatG = 2	-3275.75	3	0.0531		0.577	0.423				0.0883	0.114								2.61	7.01		M3, ncatG = 2	-3275.75	3		M3, ncatG = 2	M3, ncatG = 3	2.5	2	n.s.
1H4	All species	9	LBD	M3, ncatG = 3	-3274.5	5	0.416		0.416	0.558	0.025			1e-05	0.08	0.381							2.62	7.09		M3, ncatG = 3	-3274.5	5		M7	M8, initial w=0.4	0.72	2	n.s.
1H4	All species	9	LBD	M3, ncatG = 4	Same log-likelihood as M3, ncatG = 3																					M7	-3275.45	2
1H4	All species	9	LBD	M7	-3275.45	2	0.0537														0.594	10.01	2.6	7.03		M8, initial w=0.4	-3275.09	4
1H4	All species	9	LBD	M8, initial w=0.4	-3275.09	4	0.0536	1e-05	0.675	0.325											1.92	21.95	2.61	7.04
1H4	All species	9	LBD	M8, initial w=1.4	Same output as M8, initial w = 0.4
1H4	Mammals	6	LBD	M0	-1946.8	1	0.0464																3	1.32		M0	-1946.8	1		M0	M3, ncatG = 2	23.52	2	< 0.001		((FXR_rabbit,(FXR_hamste,(FXR_mouse.,FXR_rat...))),(FXR_chimp.,FXR_human.));
1H4	Mammals	6	LBD	M3, ncatG = 2	-1935.04	3	0.0499		0.831	0.169				1e-05	0.295								2.99	1.33		M3, ncatG = 2	-1935.04	3		M7	M8, initial w=0.4	0.9	2	n.s.
1H4	Mammals	6	LBD	M3, ncatG = 3	Same log-likelihood as M3, ncatG = 2																					M7	-1935.49	2
1H4	Mammals	6	LBD	M3, ncatG = 4	Same log-likelihood as M3, ncatG = 2																					M8, initial w=0.4	-1935.04	4
1H4	Mammals	6	LBD	M7	-1935.49	2	0.0497														0.076	1.28	2.99	1.33
1H4	Mammals	6	LBD	M8, initial w=0.4	-1935.04	4	0.0499	0.29	0.923	0.077											0.012	0.259	2.99	1.33
1H4	Mammals	6	LBD	M8, initial w=1.4	Same output as M8, initial w = 0.4
1I1	All species	11	Full-length	M0	-6650.11	1	0.0355																1.96	0.0355		M0	-6650.11	1		M0	M3, ncatG = 2	378.908	2	< 0.001		(VDR_lampre,((VDR_zfish.,(VDR_halibu,VDR_fugu..)),((VDR_xenopu,(VDR_chicke,VDR_quail.)),((VDR_mouse.,VDR_rat...),(VDR_tamari,VDR_human.)))))));
1I1	All species	11	Full-length	M3, ncatG = 2	-6460.66	3	0.0422		0.685	0.315				0.006	0.12								2.02	12.33		M3, ncatG = 2	-6460.66	3		M3, ncatG = 2	M3, ncatG = 3	22.992	2	< 0.001
1I1	All species	11	Full-length	M3, ncatG = 3	-6449.16	5			0.502	0.341	0.157			0.001	0.04	0.191							2.04	13.34		M3, ncatG = 3	-6449.16	5		M3, ncatG = 3	M3, ncatG = 4	2.4	2	n.s.
1I1	All species	11	Full-length	M3, ncatG = 4	-6447.96	7	0.0456		0.438	0.341	0.178	0.043		1e-05	0.028	0.122	0.329						2.05	13.46		M3, ncatG = 4	-6447.96	7		M7	M8, initial w=0.4	0	2	n.s.
1I1	All species	11	Full-length	M7	-6449.13	2	0.0455														0.027	5.28	2.04	13.37		M7	-6449.13	2		M7	M8, initial w=1.4	0	2	n.s.
1I1	All species	11	Full-length	M8, initial w=0.4	-6449.13	4	0.0455	14.09	1	0											0.27	5.28	2.04	13.37		M8, initial w=0.4	-6449.13	4
1I1	All species	11	Full-length	M8, initial w=1.4	-6449.13	4	0.0455	13.86	1	0											0.27	5.27	2.04	13.37		M8, initial w=1.4	-6449.13	4
1I1	Mammals	4	Full-length	Too few sequences to analyze																																Too few sequences to analyze
1I1	Mammals	4	Full-length	Too few sequences to analyze
1I1	Mammals	4	Full-length	Too few sequences to analyze
1I1	Mammals	4	Full-length	Too few sequences to analyze
1I1	Mammals	4	Full-length	Too few sequences to analyze
1I1	Mammals	4	Full-length	Too few sequences to analyze
1I1	Mammals	4	Full-length	Too few sequences to analyze
1I1	All species	12	DBD	M0	-994.65	1	0.0098																2.59	9.11		M0	-994.65	1		M0	M3, ncatG = 2	42.98	2	< 0.001		(VDR_lampre,((VDR_zfish.,(VDR_halibu,VDR_fugu..)),((VDR_xenopu,(VDR_chicke,VDR_quail.)),((VDR_mouse.,VDR_rat...),(VDR_tamari,(VDR_chimp.,VDR_human.))))))));
1I1	All species	12	DBD	M3, ncatG = 2	-973.16	3	0.0119		0.818	0.182				0.0004	0.064								2.89	10.6		M3, ncatG = 2	-973.16	3		M3, ncatG = 2	M3, ncatG = 3	0.56	2	n.s.
1I1	All species	12	DBD	M3, ncatG = 3	-972.88	5			0.787	0.173	0.04			1e-05	0.038	0.166							3.05	11.58		M3, ncatG = 3	-972.88	5		M7	M8, initial w=0.4	0	2	n.s.
1I1	All species	12	DBD	M3, ncatG = 4	Same log-likelihood as M3, ncatG = 3																					M7	-973.4	2		M7	M8, initial w=1.4	0	2	n.s.
1I1	All species	12	DBD	M7	-973.4	2	0.0118														0.087	5.63	2.97	11.12		M8, initial w=0.4	-973.4	4
1I1	All species	12	DBD	M8, initial w=0.4	-973.4	4	0.0118	0.0001	1	0											0.087	5.63	2.97	11.12		M8, initial w=1.4	-973.4	4
1I1	All species	12	DBD	M8, initial w=1.4	-973.4	4	0.0118	0.0001	1	0											0.087	5.63	2.97	11.12
1I1	Mammals	5	DBD	Too few sequences to analyze																																Too few sequences to analyze
1I1	Mammals	5	DBD	Too few sequences to analyze
1I1	Mammals	5	DBD	Too few sequences to analyze
1I1	Mammals	5	DBD	Too few sequences to analyze
1I1	Mammals	5	DBD	Too few sequences to analyze
1I1	Mammals	5	DBD	Too few sequences to analyze
1I1	Mammals	5	DBD	Too few sequences to analyze
1I1	All species	11	LBD	M0	-4345.64	1	0.0398																2.08	11.65		M0	-4345.64	1		M0	M3, ncatG = 2	252.7	2	< 0.001		(VDR_lampre,((VDR_zfish.,(VDR_halibu,VDR_fugu..)),((VDR_xenopu,(VDR_chicke,VDR_quail.)),((VDR_mouse.,VDR_rat...),(VDR_tamari,VDR_human.)))))));
1I1	All species	11	LBD	M3, ncatG = 2	-4219.29	3	0.0496		0.67	0.33				0.008	0.135								2.04	12.58		M3, ncatG = 2	-4219.29	3		M3, ncatG = 2	M3, ncatG = 3	15.74	2	< 0.001
1I1	All species	11	LBD	M3, ncatG = 3	-4211.42	5			0.581	0.326	0.096			0.0041	0.074	0.289							2.05	13.41		M3, ncatG = 3	-4211.42	5		M7	M8, initial w=0.4	0.14	2	n.s.
1I1	All species	11	LBD	M3, ncatG = 4	Same log-likelihood as M3, ncatG = 3																					M7	-4211.42	2		M7	M8, initial w=1.4	#VALUE!	-2	n.s.
1I1	All species	11	LBD	M7	-4211.42	2	0.0534														0.299	4.96	2.05	13.44		M8, initial w=0.4	-4211.35	4
1I1	All species	11	LBD	M8, initial w=0.4	-4211.35	4	0.0532	0.373	0.968	0.032											0.33	6.91	2.06	13.55
1I1	All species	11	LBD	M8, initial w=1.4	Same output as M8, initial w = 0.4
1I1	Mammals	4	LBD	Too few sequences to analyze																																Too few sequences to analyze
1I1	Mammals	4	LBD	Too few sequences to analyze
1I1	Mammals	4	LBD	Too few sequences to analyze
1I1	Mammals	4	LBD	Too few sequences to analyze
1I1	Mammals	4	LBD	Too few sequences to analyze
1I1	Mammals	4	LBD	Too few sequences to analyze
1I1	Mammals	4	LBD	Too few sequences to analyze
1I2	All species	11	Full-length	M0	-6602.94	1	0.0909																1.97	10.24		M0	-6602.94	1		M0	M3, ncatG = 2	253.08	2	< 0.001		((PXR_fugu..,PXR_zfish.),((BXR_alpha.,BXR_beta..),(PXR_chicke,((PXR_rabbit,(PXR_mouse.,PXR_rat...)),(PXR_rhesus,(PXR_chimp.,PXR_human.))))));
1I2	All species	11	Full-length	M3, ncatG = 2	-6476.4	3	0.1104		0.59	0.41				0.03	0.226								2.13	11.18		M3, ncatG = 2	-6476.4	3		M3, ncatG = 2	M3, ncatG = 3	29.26	2	< 0.001
1I2	All species	11	Full-length	M3, ncatG = 3	-6461.77	5	0.1221		0.438	0.488	0.074			0.017	0.134	0.67							2.15	12.2		M3, ncatG = 3	-6461.77	5		M3, ncatG = 3	M3, ncatG = 4	2.8	2	n.s.
1I2	All species	11	Full-length	M3, ncatG = 4	-6460.37	7	0.1237		0.209	0.402	0.339	0.051		0.004	0.051	0.18	0.826						2.15	12.27		M3, ncatG = 4	-6460.37	7		M7	M8, initial w=0.4	4.5	2	n.s.
1I2	All species	11	Full-length	M7	-6464.94	2	0.1159														0.65	4.82	2.14	11.65		M7	-6464.94	2		M7	M8, initial w=1.4	8.16	2	< 0.05
1I2	All species	11	Full-length	M8, initial w=0.4	-6462.69	4	0.1194	0.086	0.686	0.314											0.369	2.29	2.15	12.01		M8, initial w=0.4	-6462.69	4
1I2	All species	11	Full-length	M8, initial w=1.4	-6460.86	4	0.1238	0.97	0.967	0.034											0.777	7.23	2.15	12.28		M8, initial w=1.4	-6460.86	4
1I2	Mammals	6	Full-length	M0	-3414	1	0.1433																1.32	3.66		M0	-3414	1		M0	M3, ncatG = 2	57.656	2	< 0.001		((PXR_rabbit,(PXR_mouse.,PXR_rat...)),(PXR_rhesus,(PXR_chimp.,PXR_human.)));
1I2	Mammals	6	Full-length	M3, ncatG = 2	-3385.17	3	0.1804		0.787	0.213				0.049	0.666								1.42	3.88		M3, ncatG = 2	-3385.17	3		M7	M8, initial w=0.4	0	2	n.s.
1I2	Mammals	6	Full-length	M3, ncatG = 3	Same log-likelihood as M3, ncatG = 2																					M7	-3385.17	2
1I2	Mammals	6	Full-length	M3, ncatG = 4	Same log-likelihood as M3, ncatG = 2																					M8, initial w=0.4	-3385.17	4
1I2	Mammals	6	Full-length	M7	-3385.17	2	0.1778														0.248	1.13	1.42	3.87
1I2	Mammals	6	Full-length	M8, initial w=0.4	-3385.17	4	0.182	0.803	0.86	0.139											0.563	6.09	1.42	3.89
1I2	Mammals	6	Full-length	M8, initial w=1.4	Same output as M8, initial w = 0.4
1I2	All species	11	DBD	M0	-1153.47	1	0.0438																1.58	8.74		M0	-1153.47	1		M0	M3, ncatG = 2	38.54	2	< 0.001		((PXR_fugu..,PXR_zfish.),((BXR_alpha.,BXR_beta..),(PXR_chicke,((PXR_rabbit,(PXR_mouse.,PXR_rat...)),(PXR_rhesus,(PXR_chimp.,PXR_human.))))));
1I2	All species	11	DBD	M3, ncatG = 2	-1134.2	3	0.053		0.516	0.484				0.007	0.102								1.58	8.79		M3, ncatG = 2	-1134.2	3		M3, ncatG = 2	M3, ncatG = 3	2.48	2	n.s.
1I2	All species	11	DBD	M3, ncatG = 3	-1132.96	5	0.052		0.337	0.491	0.172			1e-05	0.047	0.1674							1.58	9.41		M3, ncatG = 3	-1132.96	5		M7	M8, initial w=0.4	0.52	2	n.s.
1I2	All species	11	DBD	M3, ncatG = 4	Same log-likelihood as M3, ncatG = 3																					M7	-1133.7	2
1I2	All species	11	DBD	M7	-1133.7	2	0.0518														0.554	9.68	1.58	9.34		M8, initial w=0.4	-1133.44	4
1I2	All species	11	DBD	M8, initial w=0.4	-1133.44	4	0.0513	0.073	0.741	0.259											0.306	623	1.58	9.27
1I2	All species	11	DBD	M8, initial w=1.4	Same output as M8, initial w = 0.4
1I2	Mammals	6	DBD	M0	-480.92	1	0.0441																3.55	0.658		M0	-480.92	1		M0	M3, ncatG = 2	0	2	n.s.		((PXR_rabbit,(PXR_mouse.,PXR_rat...)),(PXR_rhesus,(PXR_chimp.,PXR_human.)));
1I2	Mammals	6	DBD	M3, ncatG = 2	-480.92	3	0.0442		0.614	0.386				0.044	0.044								3.55	0.0442		M3, ncatG = 2	-480.92	3		M7	M8, initial w=0.4	0.1	2	n.s.
1I2	Mammals	6	DBD	M3, ncatG = 3	Same log-likelihood as M3, ncatG = 2																					M7	-480.97	2
1I2	Mammals	6	DBD	M3, ncatG = 4	Same log-likelihood as M3, ncatG = 2																					M8, initial w=0.4	-480.92	4
1I2	Mammals	6	DBD	M7	-480.97	2	0.0448														0.467	99	3.56	0.658
1I2	Mammals	6	DBD	M8, initial w=0.4	-480.92	4	0.0441	0.044	1	0											0.006	3.14	3.55	0.658
1I2	Mammals	6	DBD	M8, initial w=1.4	Same output as M8, initial w = 0.4
1I2	All species	13	LBD	M0	-5392.46	1	0.1094																2.19	11.35		M0	-5392.46	1		M0	M3, ncatG = 2	231.22	2	< 0.001		((PXR_fugu..,PXR_zfish.),((BXR_alpha.,BXR_beta..),(PXR_chicke,((PXR_rabbit,(PXR_mouse.,PXR_rat...)),(PXR_rhesus,(PXR_chimp.,PXR_human.)),PXR_dog...,PXR_pig...))));
1I2	All species	13	LBD	M3, ncatG = 2	-5276.85	3	0.1338		0.588	0.412				0.037	0.272								2.36	12.58		M3, ncatG = 2	-5276.85	3		M3, ncatG = 2	M3, ncatG = 3	42.92	2	< 0.001
1I2	All species	13	LBD	M3, ncatG = 3	-5255.39	5	0.1502		0.423	0.502	0.074			0.019	0.156	0.848							2.38	13.84		M3, ncatG = 3	-5255.39	5		M7	M8, initial w=0.4	7.02	2	< 0.05
1I2	All species	13	LBD	M3, ncatG = 4	Same log-likelihood as M3, ncatG = 3																					M7	-5261.92	2
1I2	All species	13	LBD	M7	-5261.92	2	0.1426														0.624	3.65	2.37	13.28		M8, initial w=0.4	-5258.41	4
1I2	All species	13	LBD	M8, initial w=0.4	-5258.41	4	0.1461	0.101	0.635	0.365											0.321	1.51	2.37	13.67
1I2	All species	13	LBD	M8, initial w=1.4	Same output as M8, initial w = 0.4
1I2	Mammals	8	LBD	M0	-3158.69	1	0.1468																3.8	2.11		M0	-3158.69	1		M0	M3, ncatG = 2	96.34	2	< 0.001		((PXR_rabbit,(PXR_mouse.,PXR_rat...)),(PXR_rhesus,(PXR_chimp.,PXR_human.)),PXR_dog...,PXR_pig...)));
1I2	Mammals	8	LBD	M3, ncatG = 2	-3110.52	3	0.1849		0.745	0.255				0.043	0.6								4.01	2.26		M3, ncatG = 2	-3110.52	3		M3, ncatG = 2	M3, ncatG = 3	6.64	2	< 0.05
1I2	Mammals	8	LBD	M3, ncatG = 3	-3107.2	5	0.2918		0.512	0.42	0.064			0.007	0.261	1.23							4.01	2.29		M3, ncatG = 3	-3107.2	5		M7	M8, initial w=0.4	1.94	2	n.s.
1I2	Mammals	8	LBD	M3, ncatG = 4	Same log-likelihood as M3, ncatG = 3																					M7	-3109.52	2
1I2	Mammals	8	LBD	M7	-3109.52	2	0.184														0.264	1.155	3.99	2.27		M8, initial w=0.4	-3108.55	4
1I2	Mammals	8	LBD	M8, initial w=0.4	-3108.55	4	0.1918	1.38	0.962	0.037											0.35	2	4.02	2.284
1I2	Mammals	8	LBD	M8, initial w=1.4	Same output as M8, initial w = 0.4
1I3	All species	8	Full-length	M0	-3327.7	1	0.2125																3.56	1.6		M0	-3327.7	1		M0	M3, ncatG = 2	28.8	2	< 0.001		(((CAR_human.,CAR_chimp.),CAR_rhesus),(CAR_mouse.,CAR_rat...),(CAR_dog...,(CAR_baikal,CAR_fursea)));
1I3	All species	8	Full-length	M3, ncatG = 2	-3313.3	3	0.2302		0.589	0.411				0.047	0.492								3.72	1.6		M3, ncatG = 2	-3313.3	3		M3, ncatG = 2	M3, ncatG = 3	0.12	2	n.s.
1I3	All species	8	Full-length	M3, ncatG = 3	-3313.24	5	0.2303		0.332	0.38	0.288			2e-05	0.183	0.558							3.68	1.64		M3, ncatG = 3	-3313.24	5		M7	M8, ini. w=0.4	0	2	n.s
1I3	All species	8	Full-length	M3, ncatG = 4	Same log-likelihood as M3, ncatG = 3																					M7	-3313.3	2		M7	M8, ini. w=1.4	0	2	n.s
1I3	All species	8	Full-length	M7	-3313.3	2	0.2327														0.49	1.6	3.72	1.65		M8, ini. w=0.4	-3313.3	4
1I3	All species	8	Full-length	M8, ini. w=0.4	-3313.3	4	0.2327	2.41	1	0											0.49	1.59	3.72	1.65		M8, ini. w=1.4	-3313.3	4
1I3	All species	8	Full-length	M8, ini. w=1.4	-3313.3	4	0.2327	1.74	1	0											0.49	1.59	3.72	1.65
1I3	Mammals	8	Full-length	M0	-3327.7	1	0.2125																3.56	1.6		M0	-3327.7	1		M0	M3, ncatG = 2	28.8	2	< 0.001		(((CAR_human.,CAR_chimp.),CAR_rhesus),(CAR_mouse.,CAR_rat...),(CAR_dog...,(CAR_baikal,CAR_fursea)));
1I3	Mammals	8	Full-length	M3, ncatG = 2	-3313.3	3	0.2302		0.589	0.411				0.047	0.492								3.72	1.6		M3, ncatG = 2	-3313.3	3		M3, ncatG = 2	M3, ncatG = 3	0.12	2	n.s.
1I3	Mammals	8	Full-length	M3, ncatG = 3	-3313.24	5	0.2303		0.332	0.38	0.288			2e-05	0.183	0.558							3.68	1.64		M3, ncatG = 3	-3313.24	5		M7	M8, ini. w=0.4	0	2	n.s
1I3	Mammals	8	Full-length	M3, ncatG = 4	Same log-likelihood as M3, ncatG = 3																					M7	-3313.3	2		M7	M8, ini. w=1.4	0	2	n.s
1I3	Mammals	8	Full-length	M7	-3313.3	2	0.2327														0.49	1.6	3.72	1.65		M8, ini. w=0.4	-3313.3	4
1I3	Mammals	8	Full-length	M8, ini. w=0.4	-3313.3	4	0.2327	2.41	1	0											0.49	1.59	3.72	1.65		M8, ini. w=1.4	-3313.3	4
1I3	Mammals	8	Full-length	M8, ini. w=1.4	-3313.3	4	0.2327	1.74	1	0											0.49	1.59	3.72	1.65
1I3	All species	8	DBD	M0	-571.23	1	0.1292																6.8	0.999		M0	-571.23	1		M0	M3, ncatG = 2	1.02	2	n.s		(((CAR_human.,CAR_chimp.),CAR_rhesus),(CAR_mouse.,CAR_rat...),(CAR_dog...,(CAR_baikal,CAR_fursea)));
1I3	All species	8	DBD	M3, ncatG = 2	-570.72	3	0.1334		0.425	0.575				0	0.232								6.89	1.01		M3, ncatG = 2	-570.72	3		M7	M8, ini. w=0.4	1.6	2	n.s
1I3	All species	8	DBD	M3, ncatG = 3	Same log-likelihood as M3, ncatG = 2																					M7	-570.86	2
1I3	All species	8	DBD	M3, ncatG = 4	Same log-likelihood as M3, ncatG = 2																					M8, ini. w=0.4	-570.06	4
1I3	All species	8	DBD	M7	-570.86	2	0.1332														0.857	5.44	6.89	1.01
1I3	All species	8	DBD	M8, ini. w=0.4	-570.06	4	0.1332	1	1	0											0.857	5.44	6.89	1.01
1I3	All species	8	DBD	M8, ini. w=1.4	Same output as M8, initial w = 0.4
1I3	Mammals	8	DBD	M0	-571.23	1	0.1292																6.8	0.999		M0	-571.23	1		M0	M3, ncatG = 2	1.02	2	n.s		(((CAR_human.,CAR_chimp.),CAR_rhesus),(CAR_mouse.,CAR_rat...),(CAR_dog...,(CAR_baikal,CAR_fursea)));
1I3	Mammals	8	DBD	M3, ncatG = 2	-570.72	3	0.1334		0.425	0.575				0	0.232								6.89	1.01		M3, ncatG = 2	-570.72	3		M7	M8, ini. w=0.4	1.6	2	n.s
1I3	Mammals	8	DBD	M3, ncatG = 3	Same log-likelihood as M3, ncatG = 2																					M7	-570.86	2
1I3	Mammals	8	DBD	M3, ncatG = 4	Same log-likelihood as M3, ncatG = 2																					M8, ini. w=0.4	-570.06	4
1I3	Mammals	8	DBD	M7	-570.86	2	0.1332														0.857	5.44	6.89	1.01
1I3	Mammals	8	DBD	M8, ini. w=0.4	-570.06	4	0.1332	1	1	0											0.857	5.44	6.89	1.01
1I3	Mammals	8	DBD	M8, ini. w=1.4	Same output as M8, initial w = 0.4
1I3	All species	8	LBD	M0	-2516.72	1	0.2199																3.47	1.87		M0	-2516.72	1		M0	M3, ncatG = 2	22.9	2	< 0.001		(((CAR_human.,CAR_chimp.),CAR_rhesus),(CAR_mouse.,CAR_rat...),(CAR_dog...,(CAR_baikal,CAR_fursea)));
1I3	All species	8	LBD	M3, ncatG = 2	-2505.27	3	0.2431		0.595	0.405				0.058	0.516								3.67	1.94		M3, ncatG = 2	-2505.27	3		M3, ncatG = 2	M3, ncatG = 3	0.24	2	n.s
1I3	All species	8	LBD	M3, ncatG = 3	-2505.15	5	0.2448		0.343	0.561	0.096			0	0.288	0.868							3.66	1.94		M3, ncatG = 3	-2505.15	5		M7	M8, ini. w=0.4	0	2
1I3	All species	8	LBD	M3, ncatG = 4	Same log-likelihood as M3, ncatG = 3																					M7	-2505.21	2
1I3	All species	8	LBD	M7	-2505.21	2	0.2453														0.523	1.59	3.67	1.94		M8, ini. w=0.4	-2505.21	4
1I3	All species	8	LBD	M8, ini. w=0.4	-2505.21	4	0.2453	2.89	1	0											0.523	1.59	3.67	1.94
1I3	All species	8	LBD	M8, ini. w=1.4	-2505.21	4	0.2453	2.44	1	0											0.523	1.59	3.67	1.94
1I3	Mammals	8	LBD	M0	-2516.72	1	0.2199																3.47	1.87		M0	-2516.72	1		M0	M3, ncatG = 2	22.9	2	< 0.001		(((CAR_human.,CAR_chimp.),CAR_rhesus),(CAR_mouse.,CAR_rat...),(CAR_dog...,(CAR_baikal,CAR_fursea)));
1I3	Mammals	8	LBD	M3, ncatG = 2	-2505.27	3	0.2431		0.595	0.405				0.058	0.516								3.67	1.94		M3, ncatG = 2	-2505.27	3		M3, ncatG = 2	M3, ncatG = 3	0.24	2	n.s
1I3	Mammals	8	LBD	M3, ncatG = 3	-2505.15	5	0.2448		0.343	0.561	0.096			0	0.288	0.868							3.66	1.94		M3, ncatG = 3	-2505.15	5		M7	M8, ini. w=0.4	0	2
1I3	Mammals	8	LBD	M3, ncatG = 4	Same log-likelihood as M3, ncatG = 3																					M7	-2505.21	2
1I3	Mammals	8	LBD	M7	-2505.21	2	0.2453														0.523	1.59	3.67	1.94		M8, ini. w=0.4	-2505.21	4
1I3	Mammals	8	LBD	M8, ini. w=0.4	-2505.21	4	0.2453	2.89	1	0											0.523	1.59	3.67	1.94
1I3	Mammals	8	LBD	M8, ini. w=1.4	-2505.21	4	0.2453	2.44	1	0											0.523	1.59	3.67	1.94
2A1	All species	13	Full-length	M0	-7505.58	1	0.027																2.6	9.07		M0	-7505.58	1		M0	M3, ncatG = 2	369.48	2	< 0.001		((HNF_zfish.,(HNF_fugu..,HNF_tetrao)),(HNF_xenops,(HNF_chicke,((HNF_chipmu,(HNF_mouse.,(HNF_rat...,HNF_rattus))),HNF_cow...,HNF_dog...,(HNF_rhesus,HNF_human.)))));
2A1	All species	13	Full-length	M3, ncatG = 2	-7320.84	3	0.03		0.75	0.25				0.002	0.114								2.67	9.69		M3, ncatG = 2	-7320.84	3		M3, ncatG = 2	M3, ncatG = 3	8.48	2	< 0.05
2A1	All species	13	Full-length	M3, ncatG = 3	-7316.6	5	0.031		0.696	0.238	0.22			0.0003	0.068	0.22							2.68	9.77		M3, ncatG = 3	-7316.6	5		M7	M8, initial w=0.4	0.1	2	n.s.
2A1	All species	13	Full-length	M3, ncatG = 4	Same log-likelihood as M3, ncatG = 3																					M7	-7321.05	2
2A1	All species	13	Full-length	M7	-7321.05	2	0.03														0.153	4.33	2.69	9.81		M8, initial w=0.4	-7321	4
2A1	All species	13	Full-length	M8, initial w=0.4	-7321	4	0.03	2.65	1	0											0.153	4.34	2.69	9.81
2A1	All species	13	Full-length	M8, initial w=1.4	Same output as M8, initial w = 0.4
2A1	Mammals	8	Full-length	M0	-4250.53	1	0.0198																3.78	4.58		M0	-4250.53	1		M0	M3, ncatG = 2	54.38	2	< 0.001		((HNF_chipmu,(HNF_mouse.,(HNF_rat...,HNF_rattus))),HNF_cow...,HNF_dog...,(HNF_rhesus,HNF_human.));
2A1	Mammals	8	Full-length	M3, ncatG = 2	-4223.34	3	0.023		0.926	0.074				0.008	0.201								4.07	5.88		M3, ncatG = 2	-4223.34	3		M3, ncatG = 2	M3, ncatG = 3	0.98	2	n.s.
2A1	Mammals	8	Full-length	M3, ncatG = 3	-4222.85	5	0.024		0.54	0.428	0.033			0	0.027	0.381							4.03	6.06		M3, ncatG = 3	-4222.85	5		M7	M8, initial w=0.4	3.1	2	n.s.
2A1	Mammals	8	Full-length	M3, ncatG = 4	Same log-likelihood as M3, ncatG = 3																					M7	-4225.09	2
2A1	Mammals	8	Full-length	M7	-4225.09	2	0.0222														0.207	8.14	4	5.4		M8, initial w=0.4	-4223.54	4
2A1	Mammals	8	Full-length	M8, initial w=0.4	-4223.54	4	0.027	1	0.988	0.012											0.28	16.46	3.99	6.46
2A1	Mammals	8	Full-length	M8, initial w=1.4	Same output as M8, initial w = 0.4
2A1	All species	13	DBD	M0	-1125.24	1	0.013																1.25	54.4		M0	-1125.24	1		M0	M3, ncatG = 2	0	2	n.s.		((HNF_zfish.,(HNF_fugu..,HNF_tetrao)),(HNF_xenops,(HNF_chicke,((HNF_chipmu,(HNF_mouse.,(HNF_rat...,HNF_rattus))),HNF_cow...,HNF_dog...,(HNF_rhesus,HNF_human.)))));
2A1	All species	13	DBD	M3, ncatG = 2	-1125.24	3	0.013		0.072	0.928				0.013	0.013								3.25	54.4		M3, ncatG = 2	-1125.24	3		M7	M8, initial w=0.4	0.02	2	n.s.
2A1	All species	13	DBD	M3, ncatG = 3	Same log-likelihood as M3, ncatG = 2																					M7	-1131.68	2
2A1	All species	13	DBD	M3, ncatG = 4	Same log-likelihood as M3, ncatG = 2																					M8, initial w=0.4	-1131.67	4
2A1	All species	13	DBD	M7	-1131.68	2	0.019														1.96	99	1.37	54.13
2A1	All species	13	DBD	M8, initial w=0.4	-1131.67	4	0.019	1	1	0											1.37	54.13	1.37	54.13
2A1	All species	13	DBD	M8, initial w=1.4	Same output as M8, initial w = 0.4
2A1	Mammals	8	DBD	M0	-566.83	1	0.0017																3.63	3.95		M0	-566.83	1		M0	M3, ncatG = 2	0	2	n.s.		((HNF_chipmu,(HNF_mouse.,(HNF_rat...,HNF_rattus))),HNF_cow...,HNF_dog...,(HNF_rhesus,HNF_human.));
2A1	Mammals	8	DBD	M3, ncatG = 2	-566.83	3	0.0017		1	0				0.002	0.479								3.63	3.95		M3, ncatG = 2	-566.83	3		M7	M8, initial w=0.4	0	2	n.s.
2A1	Mammals	8	DBD	M3, ncatG = 3	Same log-likelihood as M3, ncatG = 2																					M7	-566.89	2
2A1	Mammals	8	DBD	M3, ncatG = 4	Same log-likelihood as M3, ncatG = 2																					M8, initial w=0.4	-566.89	4
2A1	Mammals	8	DBD	M7	-566.89	2	0.002														0.2	99	3.64	3.91
2A1	Mammals	8	DBD	M8, initial w=0.4	-566.89	4	0.002	1	1	0											0.2	99	3.64	3.91
2A1	Mammals	8	DBD	M8, initial w=1.4	Same output as M8, initial w = 0.4
2A1	All species	15	LBD	M0	-5674.34	1	0.031																2.9	10		M0	-5674.34	1		M0	M3, ncatG = 2	253.74	2	< 0.001		((HNF_zfish.,(HNF_fugu..,HNF_tetrao)),((HNF_xenopt,HNF_xenops),(HNF_chicke,((HNF_chipmu,(HNF_mouse.,(HNF_rat...,HNF_rattus))),HNF_cow...,HNF_dog...,(HNF_rhesus,(HNF_chimp.,HNF_human.))))));
2A1	All species	15	LBD	M3, ncatG = 2	-5547.47	3	0.0338		0.737	0.263				0.0025	0.121								2.86	10.68		M3, ncatG = 2	-5547.47	3		M3, ncatG = 2	M3, ncatG = 3	8.16	2	< 0.05
2A1	All species	15	LBD	M3, ncatG = 3	-5543.39	5	0.035		0.634	0.261	0.104			0	0.054	0.203							2.88	10.69		M3, ncatG = 3	-5543.39	5		M7	M8, initial w=0.4	0	2	n.s.
2A1	All species	15	LBD	M3, ncatG = 4	Same log-likelihood as M3, ncatG = 3																					M7	-5545.46	2
2A1	All species	15	LBD	M7	-5545.46	2	0.035														0.177	4.43	2.89	10.76		M8, initial w=0.4	-5545.46	4
2A1	All species	15	LBD	M8, initial w=0.4	-5545.46	4	0.035	9.49	1	0											0.177	4.43	2.89	10.76
2A1	All species	15	LBD	M8, initial w=1.4	Same output as M8, initial w = 0.4
2A1	Mammals	9	LBD	M0	-3097.33	1	0.025																4.1	4.67		M0	-3097.33	1		M0	M3, ncatG = 2	53.26	2	< 0.001		((HNF_chipmu,(HNF_mouse.,(HNF_rat...,HNF_rattus))),HNF_cow...,HNF_dog...,(HNF_rhesus,(HNF_chimp.,HNF_human.)));
2A1	Mammals	9	LBD	M3, ncatG = 2	-3070.7	3	0.031		0.95	0.049				0.01	0.415								4.4	6.75		M3, ncatG = 2	-3070.7	3		M3, ncatG = 2	M3, ncatG = 3	5.82	2	n.s.
2A1	Mammals	9	LBD	M3, ncatG = 3	-3067.79	5	0.039		0.933	0.06	0.006			0.008	0.217	2.91							4.42	8.06		M3, ncatG = 3	-3067.79	5		M7	M8, initial w=0.4	12.68	2	< 0.005
2A1	Mammals	9	LBD	M3, ncatG = 4	Same log-likelihood as M3, ncatG = 3																					M7	-3075.82	2
2A1	Mammals	9	LBD	M7	-3075.82	2	0.028														0.219	6.87	4.33	5.66		M8, initial w=0.4	-3069.48	4
2A1	Mammals	9	LBD	M8, initial w=0.4	-3069.48	4	0.035	1	0.978	0.021											0.447	30.29	4.3	7.87
2A1	Mammals	9	LBD	M8, initial w=1.4	Same output as M8, initial w = 0.4
2A2	All species	8	Full-length	M0	-4874.52	1	0.049																1.89	6.38		M0	-4874.52	1		M0	M3, ncatG = 2	176.52	2	< 0.001		(HNF_fugu..,(HNF_xenops,(HNF_chicke,(HNF_mouse.,HNF_cow...,HNF_dog...,(HNF_chimp.,HNF_human.)))));
2A2	All species	8	Full-length	M3, ncatG = 2	-4786.26	3	0.055		0.73	0.27				0.009	0.18								1.91	7.38		M3, ncatG = 2	-4786.26	3		M3, ncatG = 2	M3, ncatG = 3	0.78	2	n.s
2A2	All species	8	Full-length	M3, ncatG = 3	-4785.87	5	0.056		0.443	0.35	0.207			4e-05	0.036	0.21							1.9	7.41		M3, ncatG = 3	-4785.87	5		M7	M8, initial w=0.4	0	2	n.s
2A2	All species	8	Full-length	M3, ncatG = 4	Same log-likelihood as M3, ncatG = 3																					M7	-4786.26	2
2A2	All species	8	Full-length	M7	-4786.26	2	0.056														0.27	4.28	1.9	7.44		M8, initial w=0.4	-4786.26	4
2A2	All species	8	Full-length	M8, initial w=0.4	-4786.26	4	0.056	3.62	1	0											0.272	4.28	1.9	7.44
2A2	All species	8	Full-length	M8, initial w=1.4	Same output as M8, initial w = 0.4
2A2	Mammals	5	Full-length	Too few sequences to analyze																																Too few sequences to analyze
2A2	Mammals	5	Full-length	Too few sequences to analyze
2A2	Mammals	5	Full-length	Too few sequences to analyze
2A2	Mammals	5	Full-length	Too few sequences to analyze
2A2	Mammals	5	Full-length	Too few sequences to analyze
2A2	Mammals	5	Full-length	Too few sequences to analyze
2A2	Mammals	5	Full-length	Too few sequences to analyze
2A2	All species	9	DBD	M0	-777.27	1	0.013																0.99	5.08		M0	-777.27	1		M0	M3, ncatG = 2	14.56	2	< 0.001		((HNF_fugu..,HNF_tetrao),(HNF_xenops,(HNF_chicke,(HNF_mouse.,HNF_cow...,HNF_dog...,(HNF_chimp.,HNF_human.)))));
2A2	All species	9	DBD	M3, ncatG = 2	-769.99	3	0.013		0.817	0.183				0	0.071								0.95	6.23		M3, ncatG = 2	-769.99	3		M7	M8, initial w=0.4	0	2	n.s
2A2	All species	9	DBD	M3, ncatG = 3	Same log-likelihood as M3, ncatG = 2																					M7	-770.34	2
2A2	All species	9	DBD	M3, ncatG = 4	Same log-likelihood as M3, ncatG = 2																					M8, initial w=0.4	-770.34	4
2A2	All species	9	DBD	M7	-770.34	2	0.012														0.093	5.82	0.96	6.25
2A2	All species	9	DBD	M8, initial w=0.4	-770.34	4	0.012	1.82	1	0											0.093	5.82	0.96	6.25
2A2	All species	9	DBD	M8, initial w=1.4	Same output as M8, initial w = 0.4
2A2	Mammals	5	DBD	Too few sequences to analyze																																Too few sequences to analyze
2A2	Mammals	5	DBD	Too few sequences to analyze
2A2	Mammals	5	DBD	Too few sequences to analyze
2A2	Mammals	5	DBD	Too few sequences to analyze
2A2	Mammals	5	DBD	Too few sequences to analyze
2A2	Mammals	5	DBD	Too few sequences to analyze
2A2	Mammals	5	DBD	Too few sequences to analyze
2A2	All species	8	LBD	M0	-2172.06	1	0.021																1.84	16.41		M0	-2172.06	1		M0	M3, ncatG = 2	83.34	2	< 0.001		(HNF_fugu..,(HNF_xenops,(HNF_chicke,(HNF_mouse.,HNF_cow...,HNF_dog...,(HNF_chimp.,HNF_human.)))));
2A2	All species	8	LBD	M3, ncatG = 2	-2130.39	3	0.032		0.776	0.224				0.007	0.115								2.02	17.54		M3, ncatG = 2	-2130.39	3		M7	M8, initial w=0.4	0	2	n.s
2A2	All species	8	LBD	M3, ncatG = 3	Same log-likelihood as M3, ncatG = 2																					M7	-2131.89	2
2A2	All species	8	LBD	M3, ncatG = 4	Same log-likelihood as M3, ncatG = 2																					M8, initial w=0.4	-2131.89	4
2A2	All species	8	LBD	M7	-2131.89	2	0.031														0.35	10.16	1.96	12.46
2A2	All species	8	LBD	M8, initial w=0.4	-2131.89	4	0.031	1	1	0											0.35	10.16	1.96	17.46
2A2	All species	8	LBD	M8, initial w=1.4	Same output as M8, initial w = 0.4
2A2	Mammals	5	LBD	Too few sequences to analyze																																Too few sequences to analyze
2A2	Mammals	5	LBD	Too few sequences to analyze
2A2	Mammals	5	LBD	Too few sequences to analyze
2A2	Mammals	5	LBD	Too few sequences to analyze
2A2	Mammals	5	LBD	Too few sequences to analyze
2A2	Mammals	5	LBD	Too few sequences to analyze
2A2	Mammals	5	LBD	Too few sequences to analyze
2B1	All species	7	Full-length	M0	-3877.29	1	0.0107																2.03	7.65		M0	-3877.29	1		M0	M3, ncatG = 2	85.12	2	< 0.001		((RXR_fugu..,RXR_zfish.),(RXR_frog..,(RXR_chicke,((RXR_mouse.,RXR_rat...),RXR_human.))));
2B1	All species	7	Full-length	M3, ncatG = 2	-3834.73	3	0.0109		0.9	0.1				0.003	0.082								2.09	10.06		M3, ncatG = 2	-3834.73	3		M3, ncatG = 2	M3, ncatG = 3	1.2	2	n.s.
2B1	All species	7	Full-length	M3, ncatG = 3	-3834.13	5	0.0117		0.87	0.12	0.01			0.002	0.058	0.292							2.08	9.92		M3, ncatG = 3	-3834.13	5		M7	M8, initial w=0.4	0	2	n.s.
2B1	All species	7	Full-length	M3, ncatG = 4	Same log-likelihood as M3, ncatG = 3																					M7	-3835.65	2
2B1	All species	7	Full-length	M7	-3835.65	2	0.011														0.137	10.27	2.08	9.85		M8, initial w=0.4	-3835.65	4
2B1	All species	7	Full-length	M8, initial w=0.4	-3835.65	4	0.011	12.69	1	0											0.137	10.27	2.08	9.85
2B1	All species	7	Full-length	M8, initial w=1.4	Same output as M8, initial w = 0.4
2B1	Mammals	3	Full-length	Too few sequences to analyze																																Too few sequences to analyze
2B1	Mammals	3	Full-length	Too few sequences to analyze
2B1	Mammals	3	Full-length	Too few sequences to analyze
2B1	Mammals	3	Full-length	Too few sequences to analyze
2B1	Mammals	3	Full-length	Too few sequences to analyze
2B1	Mammals	3	Full-length	Too few sequences to analyze
2B1	Mammals	3	Full-length	Too few sequences to analyze
2B1	All species	7	DBD	M0	-633.19	1	0.0025																4.66	1.5		M0	-633.19	1		M0	M3, ncatG = 2	3.08	2	n.s.		((RXR_fugu..,RXR_zfish.),(RXR_frog..,(RXR_chicke,((RXR_mouse.,RXR_rat...),RXR_human.))));
2B1	All species	7	DBD	M3, ncatG = 2	-631.65	3	0.0034		0.984	0.016				0.002	0.122								4.69	1.57		M3, ncatG = 2	-631.65	3		M7	M8, initial w=0.4	0.7	2	n.s.
2B1	All species	7	DBD	M3, ncatG = 3	Same log-likelihood as M3, ncatG = 2																					M7	-632.01	2
2B1	All species	7	DBD	M3, ncatG = 4	Same log-likelihood as M3, ncatG = 2																					M8, initial w=0.4	-631.66	4
2B1	All species	7	DBD	M7	-632.01	2	0.0026														0.08	21.8	4.68	1.52
2B1	All species	7	DBD	M8, initial w=0.4	-631.66	4	0.0034	0.002	0.156	0.844											0.026	1.11	4.69	1.57
2B1	All species	7	DBD	M8, initial w=1.4	Same output as M8, initial w = 0.4
2B1	Mammals	3	DBD	Too few sequences to analyze																																Too few sequences to analyze
2B1	Mammals	3	DBD	Too few sequences to analyze
2B1	Mammals	3	DBD	Too few sequences to analyze
2B1	Mammals	3	DBD	Too few sequences to analyze
2B1	Mammals	3	DBD	Too few sequences to analyze
2B1	Mammals	3	DBD	Too few sequences to analyze
2B1	Mammals	3	DBD	Too few sequences to analyze
2B1	All species	8	LBD	M0	-2742.15	1	0.0086																2.28	8.57		M0	-2742.15	1		M0	M3, ncatG = 2	47.88	2	< 0.001		((RXR_fugu..,(RXR_goldfi,RXR_zfish.)),(RXR_frog..,(RXR_chicke,((RXR_mouse.,RXR_rat...),RXR_human.))));
2B1	All species	8	LBD	M3, ncatG = 2	-2718.21	3	0.0088		0.917	0.083				0.002	0.081								2.38	10.67		M3, ncatG = 2	-2718.21	3		M3, ncatG = 2	M3, ncatG = 3	1.62	2	n.s.
2B1	All species	8	LBD	M3, ncatG = 3	-2717.4	5	0.0096		0.857	0.135	0.008			0.001	0.045	0.294							2.33	10.33		M3, ncatG = 3	-2717.4	5		M7	M8, initial w=0.4	1.42	2	n.s.
2B1	All species	8	LBD	M3, ncatG = 4	Same log-likelihood as M3, ncatG = 3																					M7	-2718.54	2		M7	M8, initial w=1.4	2.18	2	n.s.
2B1	All species	8	LBD	M7	-2718.54	2	0.0091														0.106	9.22	2.35	10.41		M8, initial w=0.4	-2717.83	4
2B1	All species	8	LBD	M8, initial w=0.4	-2717.83	4	0.0091	0.002	0.19	0.81											0.69	15.63	2.37	10.73		M8, initial w=1.4	-2717.45	4
2B1	All species	8	LBD	M8, initial w=1.4	-2717.45	4	-95	0.288	0.992	0.008											0.127	14.21	2.33	10.36
2B1	Mammals	3	LBD	Too few sequences to analyze																																Too few sequences to analyze
2B1	Mammals	3	LBD	Too few sequences to analyze
2B1	Mammals	3	LBD	Too few sequences to analyze
2B1	Mammals	3	LBD	Too few sequences to analyze
2B1	Mammals	3	LBD	Too few sequences to analyze
2B1	Mammals	3	LBD	Too few sequences to analyze
2B1	Mammals	3	LBD	Too few sequences to analyze
2B2	All species	9	Full-length	M0	-4935.35	1	0.0268																1.91	8.37		M0	-4935.35	1		M0	M3, ncatG = 2	122.6	2	< 0.001		((RXR_fugu..,RXR_zfish.),((RXR_frog1.,RXR_frog2.),((RXR_mouse.,RXR_rat...),RXR_mink..,(RXR_chimp.,RXR_human.))));
2B2	All species	9	Full-length	M3, ncatG = 2	-4874.05	3	0.0284		0.836	0.164				0.008	0.131								2.02	10.31		M3, ncatG = 2	-4874.05	3		M3, ncatG = 2	M3, ncatG = 3	0.16	2	n.s.
2B2	All species	9	Full-length	M3, ncatG = 3	-4873.97	5	0.0283		0.261	0.597	0.143			1e-05	0.0137	0.141							2.03	10.45		M3, ncatG = 3	-4873.97	5		M7	M8, initial w=0.4	3.04	2	n.s.
2B2	All species	9	Full-length	M3, ncatG = 4	Same log-likelihood as M3, ncatG = 3																					M7	-4875.46	2
2B2	All species	9	Full-length	M7	-4875.46	2	0.028														0.278	8.59	2.03	10.45		M8, initial w=0.4	-4873.94	4
2B2	All species	9	Full-length	M8, initial w=0.4	-4873.94	4	0.0284	0.008	0.188	0.812											5.88	43.48	2.04	10.43
2B2	All species	9	Full-length	M8, initial w=1.4	Same output as M8, initial w = 0.4
2B2	Mammals	5	Full-length	Too few sequences to analyze																																Too few sequences to analyze
2B2	Mammals	5	Full-length	Too few sequences to analyze
2B2	Mammals	5	Full-length	Too few sequences to analyze
2B2	Mammals	5	Full-length	Too few sequences to analyze
2B2	Mammals	5	Full-length	Too few sequences to analyze
2B2	Mammals	5	Full-length	Too few sequences to analyze
2B2	Mammals	5	Full-length	Too few sequences to analyze
2B2	All species	9	DBD	M0	-759.89	1	0.0118																1.25	4.21		M0	-759.89	1		M0	M3, ncatG = 2	12.18	2	< 0.005		((RXR_fugu..,RXR_zfish.),((RXR_frog1.,RXR_frog2.),((RXR_mouse.,RXR_rat...),RXR_mink..,(RXR_chimp.,RXR_human.))));
2B2	All species	9	DBD	M3, ncatG = 2	-753.8	3	0.0176		0.95	0.05				0.006	0.25								1.31	4.36		M3, ncatG = 2	-753.8	3		M7	M8, initial w=0.4	1.72	2	n.s.
2B2	All species	9	DBD	M3, ncatG = 3	Same log-likelihood as M3, ncatG = 2																					M7	-754.75	2
2B2	All species	9	DBD	M3, ncatG = 4	Same log-likelihood as M3, ncatG = 2																					M8, initial w=0.4	-753.89	4
2B2	All species	9	DBD	M7	-754.75	2	0.0161														0.105	5.2	1.31	4.36
2B2	All species	9	DBD	M8, initial w=0.4	-753.89	4	0.0177	0.26	0.956	0.044											0.68	99	1.31	4.34
2B2	All species	9	DBD	M8, initial w=1.4	Same output as M8, initial w = 0.4
2B2	Mammals	5	DBD	Too few sequences to analyze																																Too few sequences to analyze
2B2	Mammals	5	DBD	Too few sequences to analyze
2B2	Mammals	5	DBD	Too few sequences to analyze
2B2	Mammals	5	DBD	Too few sequences to analyze
2B2	Mammals	5	DBD	Too few sequences to analyze
2B2	Mammals	5	DBD	Too few sequences to analyze
2B2	Mammals	5	DBD	Too few sequences to analyze
2B2	All species	9	LBD	M0	-2727.79	1	0.015																1.95	10.13		M0	-2727.79	1		M0	M3, ncatG = 2	61.3	2	< 0.001		((RXR_fugu..,RXR_zfish.),((RXR_frog1.,RXR_frog2.),((RXR_mouse.,RXR_rat...),RXR_mink..,(RXR_chimp.,RXR_human.))));
2B2	All species	9	LBD	M3, ncatG = 2	-2697.14	3	0.0176		0.899	0.101				0.006	0.124								2.04	11.58		M3, ncatG = 2	-2697.14	3		M7	M8, initial w=0.4	3.6	2	n.s.
2B2	All species	9	LBD	M3, ncatG = 3	Same log-likelihood as M3, ncatG = 2																					M7	-2698.96	2
2B2	All species	9	LBD	M3, ncatG = 4	Same log-likelihood as M3, ncatG = 2																					M8, initial w=0.4	-2697.16	4
2B2	All species	9	LBD	M7	-2698.96	2	0.0176														0.198	9.75	2.01	9.75
2B2	All species	9	LBD	M8, initial w=0.4	-2697.16	4	0.0178	0.144	0.922	0.0778											0.74	99	2.04	11.62
2B2	All species	9	LBD	M8, initial w=1.4	Same output as M8, initial w = 0.4
2B2	Mammals	5	LBD	Too few sequences to analyze																																Too few sequences to analyze
2B2	Mammals	5	LBD	Too few sequences to analyze
2B2	Mammals	5	LBD	Too few sequences to analyze
2B2	Mammals	5	LBD	Too few sequences to analyze
2B2	Mammals	5	LBD	Too few sequences to analyze
2B2	Mammals	5	LBD	Too few sequences to analyze
2B2	Mammals	5	LBD	Too few sequences to analyze
2B3	All species	7	Full-length	M0	-3781.81	1	0.024																2.62	4.39		M0	-3781.81	1		M0	M3, ncatG = 2	56.28	2	< 0.001		(RXR_frog..,(RXR_chicke,((RXR_mouse.,RXR_rat...),RXR_pig...,(RXR_chimp.,RXR_human.))));
2B3	All species	7	Full-length	M3, ncatG = 2	-3753.67	3	0.026		0.72	0.28				1e-05	0.093								2.73	4.85		M3, ncatG = 2	-3753.67	3		M7	M8, initial w=0.4	0	2	n.s.
2B3	All species	7	Full-length	M3, ncatG = 3	Same log-likelihood as M3, ncatG = 2																					M7	-3754.7	2		M7	M8, initial w=1.4	2.06	2	n.s.
2B3	All species	7	Full-length	M3, ncatG = 4	Same log-likelihood as M3, ncatG = 2																					M8, initial w=0.4	-3754.7	4
2B3	All species	7	Full-length	M7	-3754.7	2	0.026														0.18	6.11	2.75	4.93		M8, initial w=1.4	-3753.67	4
2B3	All species	7	Full-length	M8, initial w=0.4	-3754.7	4	0.026	7.09	1	0											0.18	6.11	2.75	4.93
2B3	All species	7	Full-length	M8, initial w=1.4	-3753.67	4	0.026	0.093	0.72	0.28											0.0024	7.04	2.73	4.85
2B3	Mammals	4	Full-length	Too few sequences to analyze																																Too few sequences to analyze
2B3	Mammals	4	Full-length	Too few sequences to analyze
2B3	Mammals	4	Full-length	Too few sequences to analyze
2B3	Mammals	4	Full-length	Too few sequences to analyze
2B3	Mammals	4	Full-length	Too few sequences to analyze
2B3	Mammals	4	Full-length	Too few sequences to analyze
2B3	Mammals	4	Full-length	Too few sequences to analyze
2B3	All species	7	DBD	M0	-549.49	1	0.0024																2.38	4.61		M0	-549.49	1		M0	M3, ncatG = 2	0	2	n.s.		(RXR_frog..,(RXR_chicke,((RXR_mouse.,RXR_rat...),RXR_pig...,(RXR_chimp.,RXR_human.))));
2B3	All species	7	DBD	M3, ncatG = 2	-549.49	3	0.0024		0.47	0.53				0.0024	0.0024								2.38	4.61		M3, ncatG = 2	-549.49	3		M7	M8, initial w=0.4	0.28	2	n.s.
2B3	All species	7	DBD	M3, ncatG = 3	Same log-likelihood as M3, ncatG = 2																					M7	-549.63	2
2B3	All species	7	DBD	M3, ncatG = 4	Same log-likelihood as M3, ncatG = 2																					M8, initial w=0.4	-549.49	4
2B3	All species	7	DBD	M7	-549.63	2	0.0025														0.0073	99	2.38	4.61
2B3	All species	7	DBD	M8, initial w=0.4	-549.49	4	0.0024	0.0024	0	1											0.0073	99	2.38	4.61
2B3	All species	7	DBD	M8, initial w=1.4	Same output as M8, initial w = 0.4
2B3	Mammals	4	DBD	Too few sequences to analyze																																Too few sequences to analyze
2B3	Mammals	4	DBD	Too few sequences to analyze
2B3	Mammals	4	DBD	Too few sequences to analyze
2B3	Mammals	4	DBD	Too few sequences to analyze
2B3	Mammals	4	DBD	Too few sequences to analyze
2B3	Mammals	4	DBD	Too few sequences to analyze
2B3	Mammals	4	DBD	Too few sequences to analyze
2B3	All species	9	LBD	M0	-2783.99	1	0.02																2.57	7.78		M0	-2783.99	1		M0	M3, ncatG = 2	88.12	2	< 0.001		(RXR_frog..,(RXR_chicke,((RXR_mouse.,RXR_rat...),RXR_pig...,(RXR_chimp.,RXR_human.))));
2B3	All species	9	LBD	M3, ncatG = 2	-2739.93	3	0.024		0.897	0.103				0.006	0.18								2.62	9.76		M3, ncatG = 2	-2739.93	3		M7	M8, initial w=0.4	0	2	n.s.
2B3	All species	9	LBD	M3, ncatG = 3	Same log-likelihood as M3, ncatG = 2																					M7	-2742.73	2		M7	M8, initial w=1.4	0	2	n.s.
2B3	All species	9	LBD	M3, ncatG = 4	Same log-likelihood as M3, ncatG = 2																					M8, initial w=0.4	-2742.73	4
2B3	All species	9	LBD	M7	-2742.73	2	0.024														0.144	5.06	2.6	9.26		M8, initial w=1.4	-2742.73	4
2B3	All species	9	LBD	M8, initial w=0.4	-2742.73	4	0.024	0.21	1	0											0.144	5.06	2.6	9.26
2B3	All species	9	LBD	M8, initial w=1.4	-2742.73	4	0.024	0.206	1	0											0.144	5.06	2.6	9.26
2B3	Mammals	4	LBD	Too few sequences to analyze																																Too few sequences to analyze
2B3	Mammals	4	LBD	Too few sequences to analyze
2B3	Mammals	4	LBD	Too few sequences to analyze
2B3	Mammals	4	LBD	Too few sequences to analyze
2B3	Mammals	4	LBD	Too few sequences to analyze
2B3	Mammals	4	LBD	Too few sequences to analyze
2B3	Mammals	4	LBD	Too few sequences to analyze
2C1	All species	8	Full-length	M0	-6603.55	1	0.064																2.09	5.69		M0	-6603.55	1		M0	M3, ncatG = 2	123.8	2	< 0.001		(TR2_tetrao,(TR2_xenopt,((TR2_mouse.,TR2_rat...),TR2_dog...,(TR2_rhesus,(TR2_chimp.,TR2_human.)))));
2C1	All species	8	Full-length	M3, ncatG = 2	-6541.65	3	0.071		0.617	0.383				0.013	0.165								2.17	6.31		M3, ncatG = 2	-6541.65	3		M3, ncatG = 2	M3, ncatG = 3	4.36	2	n.s.
2C1	All species	8	Full-length	M3, ncatG = 3	-6539.47	5	0.074		0.54	0.45	0.011			0.0677	0.132	0.941							2.18	6.5		M3, ncatG = 3	-6539.47	5		M7	M8, initial w=0.4	1.44	2	n.s.
2C1	All species	8	Full-length	M3, ncatG = 4	-6539.14	7	0.074		0.396	0.449	0.15	0.004		0	0.077	0.221	1.48						2.18	6.51		M3, ncatG = 4	-6539.14	7
2C1	All species	8	Full-length	M7	-6540.81	2	0.073														0.478	5.83	2.19	6.46		M7	-6540.81	2
2C1	All species	8	Full-length	M8, initial w=0.4	-6540.09	4	0.075	1.91	0.997	0.003											0.5	6.32	2.19	6.56		M8, initial w=0.4	-6540.09	4
2C1	All species	8	Full-length	M8, initial w=1.4	Same output as M8, initial w = 0.4
2C1	Mammals	6	Full-length	M0	-4176.37	1	0.084																3.09	0.93		M0	-4176.37	1		M0	M3, ncatG = 2	14.42	2	< 0.001		((TR2_mouse.,TR2_rat...),TR2_dog...,(TR2_rhesus,(TR2_chimp.,TR2_human.)));
2C1	Mammals	6	Full-length	M3, ncatG = 2	-4169.16	3	0.088		0.83	0.17				0.033	0.36								3.1	0.94		M3, ncatG = 2	-4169.16	3		M7	M8, initial w=0.4	0	2	n.s.
2C1	Mammals	6	Full-length	M3, ncatG = 3	Same log-likelihood as M3, ncatG = 2																					M7	-4169.19	2
2C1	Mammals	6	Full-length	M3, ncatG = 4	Same log-likelihood as M3, ncatG = 2																					M8, initial w=0.4	-4169.19	4
2C1	Mammals	6	Full-length	M7	-4169.19	2	0.088														0.324	3.2	3.1	0.94
2C1	Mammals	6	Full-length	M8, initial w=0.4	-4169.19	4	0.088	1.93	1	0											0.321	3.2	3.1	0.94
2C1	Mammals	6	Full-length	M8, initial w=1.4	Same output as M8, initial w = 0.4
2C1	All species	10	DBD	M0	-751.7	1	0.013																2.88	7.24		M0	-751.7	1		M0	M3, ncatG = 2	7.14	2	< 0.05		(TR2_tetrao,((TR2_xenops,TR2_xenopt),(TR2_chicke,((TR2_mouse.,TR2_rat...),TR2_dog...,(TR2_rhesus,(TR2_chimp.,TR2_human.))))));
2C1	All species	10	DBD	M3, ncatG = 2	-748.13	3	0.015		0.722	0.278				0	0.054								3.08	7.86		M3, ncatG = 2	-748.13	3		M7	M8, initial w=0.4	0	2	n.s.
2C1	All species	10	DBD	M3, ncatG = 3	Same log-likelihood as M3, ncatG = 2																					M7	-748.18	2
2C1	All species	10	DBD	M3, ncatG = 4	Same log-likelihood as M3, ncatG = 2																					M8, initial w=0.4	-748.18	4
2C1	All species	10	DBD	M7	-748.18	2	0.015														0.2	11.67	3.04	7.74
2C1	All species	10	DBD	M8, initial w=0.4	-748.18	4	0.015	1	1	0											0.2	11.67	3.04	7.74
2C1	All species	10	DBD	M8, initial w=1.4	Same output as M8, initial w = 0.4
2C1	Mammals	6	DBD	M0	-434.03	1	0.014																4.03	1.27		M0	-434.03	1		M0	M3, ncatG = 2	0	2	n.s.		((TR2_mouse.,TR2_rat...),TR2_dog...,(TR2_rhesus,(TR2_chimp.,TR2_human.)));
2C1	Mammals	6	DBD	M3, ncatG = 2	-434.03	3	0.014		0.241	0.759				0.014	0.014								4.03	1.27		M3, ncatG = 2	-434.03	3		M7	M8, initial w=0.4	0	2	n.s.
2C1	Mammals	6	DBD	M3, ncatG = 3	Same log-likelihood as M3, ncatG = 2																					M7	-434.03	2
2C1	Mammals	6	DBD	M3, ncatG = 4	Same log-likelihood as M3, ncatG = 2																					M8, initial w=0.4	-434.03	4
2C1	Mammals	6	DBD	M7	-434.03	2	0.014														1.46	99	4.04	1.27
2C1	Mammals	6	DBD	M8, initial w=0.4	-434.03	4	0.014	2.03	1	0											1.46	99	4.04	1.27
2C1	Mammals	6	DBD	M8, initial w=1.4	Same output as M8, initial w = 0.4
2C1	All species	9	LBD	M0	-5237.07	1	0.077																2.19	5.88		M0	-5237.07	1		M0	M3, ncatG = 2	113.58	2	< 0.001		(TR2_tetrao,(TR2_xenopt,(TR2_chicke,((TR2_mouse.,TR2_rat...),TR2_dog...,(TR2_rhesus,(TR2_chimp.,TR2_human.))))));
2C1	All species	9	LBD	M3, ncatG = 2	-5180.28	3	0.084		0.677	0.323				0.022	0.213								2.24	6.44		M3, ncatG = 2	-5180.28	3		M3, ncatG = 2	M3, ncatG = 3	6.88	2	< 0.05
2C1	All species	9	LBD	M3, ncatG = 3	-5176.84	5	0.087		0.359	0.533	0.108			0	0.087	0.374							2.25	6.64		M3, ncatG = 3	-5176.84	5		M7	M8, initial w=0.4	0	2	n.s.
2C1	All species	9	LBD	M3, ncatG = 4	Same log-likelihood as M3, ncatG = 3																					M7	-5177.91	2
2C1	All species	9	LBD	M7	-5177.91	2	0.086														0.498	5.1	2.24	6.55		M8, initial w=0.4	-5177.91	4
2C1	All species	9	LBD	M8, initial w=0.4	-5177.91	4	0.088	1	0.99	0.01											0.53	5.84	2.24	6.64
2C1	All species	9	LBD	M8, initial w=1.4	Same output as M8, initial w = 0.4
2C1	Mammals	6	LBD	M0	-2901.01	1	0.111																3.11	0.92		M0	-2901.01	1		M0	M3, ncatG = 2	12.62	2	< 0.005		((TR2_mouse.,TR2_rat...),TR2_dog...,(TR2_rhesus,(TR2_chimp.,TR2_human.)));
2C1	Mammals	6	LBD	M3, ncatG = 2	-2894.7	3	0.118		0.767	0.233				0.033	0.396								3.12	0.93		M3, ncatG = 2	-2894.7	3		M7	M8, initial w=0.4	0	2	n.s.
2C1	Mammals	6	LBD	M3, ncatG = 3	Same log-likelihood as M3, ncatG = 2																					M7	-2894.73	2
2C1	Mammals	6	LBD	M3, ncatG = 4	Same log-likelihood as M3, ncatG = 2																					M8, initial w=0.4	-2894.73	4
2C1	Mammals	6	LBD	M7	-2894.73	2	0.118														0.333	2.41	3.12	0.93
2C1	Mammals	6	LBD	M8, initial w=0.4	-2894.73	4	0.118	1	1	0											0.333	2.4	3.12	0.93
2C1	Mammals	6	LBD	M8, initial w=1.4	Same output as M8, initial w = 0.4
2C2	All species	7	Full-length	M0	-4920.11	1	0.049																2.61	3.65		M0	-4920.11	1		M0	M3, ncatG = 2	60.14	2	< 0.001		((TR4_fugu..,TR4_tetrao),((TR4_mouse.,TR4_rat...),TR4_dog...,(TR4_chimp.,TR4_human.)));
2C2	All species	7	Full-length	M3, ncatG = 2	-4890.04	3	0.06		0.902	0.098				0.024	0.388								2.94	4.62		M3, ncatG = 2	-4890.04	3		M3, ncatG = 2	M3, ncatG = 3	2.34	2	n.s
2C2	All species	7	Full-length	M3, ncatG = 3	-4888.87	5	0.062		0.768	0.199	0.033			0.016	0.117	0.807							2.96	4.86		M3, ncatG = 3	-4888.87	5		M7	M8, initial w=0.4	6.22	2	< 0.05
2C2	All species	7	Full-length	M3, ncatG = 4	Same log-likelihood as M3, ncatG = 3																					M7	-4892.19	2
2C2	All species	7	Full-length	M7	-4892.19	2	0.057														0.348	5.45	2.83	4.21		M8, initial w=0.4	-4889.08	4
2C2	All species	7	Full-length	M8, initial w=0.4	-4889.08	4	0.064	1	0.972	0.028											0.594	14.5	2.96	4.86
2C2	All species	7	Full-length	M8, initial w=1.4	Same output as M8, initial w = 0.4
2C2	Mammals	5	Full-length	Too few sequences to analyze																																Too few sequences to analyze
2C2	Mammals	5	Full-length	Too few sequences to analyze
2C2	Mammals	5	Full-length	Too few sequences to analyze
2C2	Mammals	5	Full-length	Too few sequences to analyze
2C2	Mammals	5	Full-length	Too few sequences to analyze
2C2	Mammals	5	Full-length	Too few sequences to analyze
2C2	Mammals	5	Full-length	Too few sequences to analyze
2C2	All species	7	DBD	M0	-489.9	1	0.009																4.6	3.98		M0	-489.9	1		M0	M3, ncatG = 2	6.94	2	< 0.05		((TR4_fugu..,TR4_tetrao),((TR4_mouse.,TR4_rat...),TR4_dog...,(TR4_chimp.,TR4_human.)));
2C2	All species	7	DBD	M3, ncatG = 2	-486.43	3	0.01		0.859	0.141				0	0.071								5.21	4.7		M3, ncatG = 2	-486.43	3		M7	M8, initial w=0.4	0	2	n.s
2C2	All species	7	DBD	M3, ncatG = 3	Same log-likelihood as M3, ncatG = 2																					M7	-486.52	2
2C2	All species	7	DBD	M3, ncatG = 4	Same log-likelihood as M3, ncatG = 2																					M8, initial w=0.4	-486.52	4
2C2	All species	7	DBD	M7	-486.52	2	0.0098														0.053	3.58	5.26	4.77
2C2	All species	7	DBD	M8, initial w=0.4	-486.52	4	0.0098	1	1	0											0.053	3.58	5.26	4.77
2C2	All species	7	DBD	M8, initial w=1.4	Same output as M8, initial w = 0.4
2C2	Mammals	5	DBD	Too few sequences to analyze																																Too few sequences to analyze
2C2	Mammals	5	DBD	Too few sequences to analyze
2C2	Mammals	5	DBD	Too few sequences to analyze
2C2	Mammals	5	DBD	Too few sequences to analyze
2C2	Mammals	5	DBD	Too few sequences to analyze
2C2	Mammals	5	DBD	Too few sequences to analyze
2C2	Mammals	5	DBD	Too few sequences to analyze
2C2	All species	8	LBD	M0	-4062.93	1	0.046																2.25	4.52		M0	-4062.93	1		M0	M3, ncatG = 2	78.84	2	< 0.001		((TR4_fugu..,TR4_tetrao),(TR4_chicke,((TR4_mouse.,TR4_rat...),TR4_dog...,(TR4_chimp.,TR4_human.))));
2C2	All species	8	LBD	M3, ncatG = 2	-4023.51	3	0.054		0.879	0.121				0.018	0.315								2.34	5.7		M3, ncatG = 2	-4023.51	3		M3, ncatG = 2	M3, ncatG = 3	3.44	2	n.s
2C2	All species	8	LBD	M3, ncatG = 3	-4021.79	5	0.056		0.79	0.182	0.028			0.013	0.138	0.735							2.36	5.81		M3, ncatG = 3	-4021.79	5		M7	M8, initial w=0.4	6.22	2	< 0.05
2C2	All species	8	LBD	M3, ncatG = 4	Same log-likelihood as M3, ncatG = 3																					M7	-4025.29	2
2C2	All species	8	LBD	M7	-4025.29	2	0.053														0.28	4.64	2.31	5.34		M8, initial w=0.4	-4022.18	4
2C2	All species	8	LBD	M8, initial w=0.4	-4022.18	4	0.058	1	0.982	0.018											0.381	8.67	2.35	5.66
2C2	All species	8	LBD	M8, initial w=1.4	Same output as M8, initial w = 0.4
2C2	Mammals	5	LBD	Too few sequences to analyze																																Too few sequences to analyze
2C2	Mammals	5	LBD	Too few sequences to analyze
2C2	Mammals	5	LBD	Too few sequences to analyze
2C2	Mammals	5	LBD	Too few sequences to analyze
2C2	Mammals	5	LBD	Too few sequences to analyze
2C2	Mammals	5	LBD	Too few sequences to analyze
2C2	Mammals	5	LBD	Too few sequences to analyze
2E1	All species	7	Full-length	M0	-3696.99	1	0.03																2.023	3.9		M0	-3696.99	1		M0	M3, ncatG = 2	53.14	2	< 0.001		(TLX_medaka,(TLX_xenops,(TLX_chicke,(TLX_mouse.,TLX_dog...,(TLX_chimp.,TLX_human.)))));
2E1	All species	7	Full-length	M3, ncatG = 2	-3670.42	3	0.032		0.862	0.138				0.009	0.178								2.05	4.1		M3, ncatG = 2	-3670.42	3		M3, ncatG = 2	M3, ncatG = 3	0.56	2	n.s
2E1	All species	7	Full-length	M3, ncatG = 3	-3670.14	5	0.033		0.621	0.332	0.047			0	0.057	0.292							2.05	4.11		M3, ncatG = 3	-3670.14	5		M7	M8, initial w=0.4	0	2	n.s
2E1	All species	7	Full-length	M3, ncatG = 4	Same log-likelihood as M3, ncatG = 3																					M7	-3670.42	2
2E1	All species	7	Full-length	M7	-3670.42	2	0.033														0.194	5.17	2.04	4.09		M8, initial w=0.4	-3670.42	4
2E1	All species	7	Full-length	M8, initial w=0.4	-3670.42	4	0.033	1	1	0											0.194	5.174	2.04	4.09
2E1	All species	7	Full-length	M8, initial w=1.4	Same output as M8, initial w = 0.4
2E1	Mammals	4	Full-length	Too few sequences to analyze																																Too few sequences to analyze
2E1	Mammals	4	Full-length	Too few sequences to analyze
2E1	Mammals	4	Full-length	Too few sequences to analyze
2E1	Mammals	4	Full-length	Too few sequences to analyze
2E1	Mammals	4	Full-length	Too few sequences to analyze
2E1	Mammals	4	Full-length	Too few sequences to analyze
2E1	Mammals	4	Full-length	Too few sequences to analyze
2E1	All species	10	DBD	M0	-952.26	1	0.014																1.66	3.41		M0	-952.26	1		M0	M3, ncatG = 2	6.86	2	< 0.05		((TLX_medaka,TLX_fugu..),((TLX_xenops,TLX_xenopt),(TLX_chicke,(TLX_mouse.,TLX_cow...,TLX_dog...,(TLX_chimp.,TLX_human.)))));
2E1	All species	10	DBD	M3, ncatG = 2	-948.83	3	0.014		0.768	0.232				0	0.06								1.67	3.41		M3, ncatG = 2	-948.83	3		M7	M8, initial w=0.4	0	2	n.s
2E1	All species	10	DBD	M3, ncatG = 3	Same log-likelihood as M3, ncatG = 2																					M7	-949.24	2
2E1	All species	10	DBD	M3, ncatG = 4	Same log-likelihood as M3, ncatG = 2																					M8, initial w=0.4	-949.24	4
2E1	All species	10	DBD	M7	-949.24	2	0.014														0.16	9.84	1.67	3.4
2E1	All species	10	DBD	M8, initial w=0.4	-949.24	4	0.014	3.09	1	0											0.158	9.84	1.67	3.4
2E1	All species	10	DBD	M8, initial w=1.4	Same output as M8, initial w = 0.4
2E1	Mammals	5	DBD	Too few sequences to analyze																																Too few sequences to analyze
2E1	Mammals	5	DBD	Too few sequences to analyze
2E1	Mammals	5	DBD	Too few sequences to analyze
2E1	Mammals	5	DBD	Too few sequences to analyze
2E1	Mammals	5	DBD	Too few sequences to analyze
2E1	Mammals	5	DBD	Too few sequences to analyze
2E1	Mammals	5	DBD	Too few sequences to analyze
2E1	All species	8	LBD	M0	-2185.16	1	0.024																2.4	4.26		M0	-2185.16	1		M0	M3, ncatG = 2	19.04	2	< 0.001		((TLX_medaka,TLX_tetrao),(TLX_xenops,(TLX_chicke,(TLX_mouse.,TLX_dog...,(TLX_chimp.,TLX_human.)))));
2E1	All species	8	LBD	M3, ncatG = 2	-2175.64	3	0.026		0.965	0.035				0.016	0.302								2.43	4.38		M3, ncatG = 2	-2175.64	3		M3, ncatG = 2	M3, ncatG = 3	4.76	2	n.s
2E1	All species	8	LBD	M3, ncatG = 3	-2173.26	5	0.029		0.602	0.055	0.005			7e-05	0.055	1.39							2.42	4.49		M3, ncatG = 3	-2173.26	5		M7	M8, initial w=0.4	5.4	2	n.s
2E1	All species	8	LBD	M3, ncatG = 4	Same log-likelihood as M3, ncatG = 3																					M7	-2176.54	2
2E1	All species	8	LBD	M7	-2176.54	2	0.026														0.252	8.55	2.42	4.49		M8, initial w=0.4	-2174.34	4
2E1	All species	8	LBD	M8, initial w=0.4	-2174.34	4	0.029	1.4	0.995	0.005											0.41	17.29	2.42	4.49
2E1	All species	8	LBD	M8, initial w=1.4	Same output as M8, initial w = 0.4
2E1	Mammals	4	LBD	Too few sequences to analyze																																Too few sequences to analyze
2E1	Mammals	4	LBD	Too few sequences to analyze
2E1	Mammals	4	LBD	Too few sequences to analyze
2E1	Mammals	4	LBD	Too few sequences to analyze
2E1	Mammals	4	LBD	Too few sequences to analyze
2E1	Mammals	4	LBD	Too few sequences to analyze
2E1	Mammals	4	LBD	Too few sequences to analyze
2E3	All species	6	Full-length	M0	-4304.6	1	0.063																2.75	5.41		M0	-4304.6	1		M0	M3, ncatG = 2	194.38	2	< 0.001		(PNR_zfish.,(PNR_chicke,(PNR_mouse.,PNR_cow...,(PNR_chimp.,PNR_human.))));
2E3	All species	6	Full-length	M3, ncatG = 2	-4207.41	3	0.081		0.69	0.31				0.0098	0.24								3.07	6.38		M3, ncatG = 2	-4207.41	3		M3, ncatG = 2	M3, ncatG = 3	3.7	2	n.s
2E3	All species	6	Full-length	M3, ncatG = 3	-4205.56	5	0.085		0.502	0.341	0.157			0	0.077	0.375							3.18	6.83		M3, ncatG = 3	-4205.56	5		M7	M8, initial w=0.4	0	2	n.s
2E3	All species	6	Full-length	M3, ncatG = 4	Same log-likelihood as M3, ncatG = 3																					M7	-4206.03	2
2E3	All species	6	Full-length	M7	-4206.03	2	0.085														0.235	2.39	3.18	6.83		M8, initial w=0.4	-4206.03	4
2E3	All species	6	Full-length	M8, initial w=0.4	-4206.03	4	0.085	4.37	1	0											0.24	2.39	3.18	6.83
2E3	All species	6	Full-length	M8, initial w=1.4	Same output as M8, initial w = 0.4
2E3	Mammals	4	Full-length	Too few sequences to analyze																																Too few sequences to analyze
2E3	Mammals	4	Full-length	Too few sequences to analyze
2E3	Mammals	4	Full-length	Too few sequences to analyze
2E3	Mammals	4	Full-length	Too few sequences to analyze
2E3	Mammals	4	Full-length	Too few sequences to analyze
2E3	Mammals	4	Full-length	Too few sequences to analyze
2E3	Mammals	4	Full-length	Too few sequences to analyze
2E3	All species	6	DBD	M0	-667.03	1	0.0023																6.67	13.09		M0	-667.03	1		M0	M3, ncatG = 2	7.52	2	< 0.05		(PNR_zfish.,(PNR_chicke,(PNR_mouse.,PNR_cow...,(PNR_chimp.,PNR_human.))));
2E3	All species	6	DBD	M3, ncatG = 2	-663.27	3	0.0036		0.988	0.012				0.0006	0.24								7.65	39.08		M3, ncatG = 2	-663.27	3		M7	M8, initial w=0.4	2.88	2	n.s
2E3	All species	6	DBD	M3, ncatG = 3	Same log-likelihood as M3, ncatG = 2																					M7	-666.07	2
2E3	All species	6	DBD	M3, ncatG = 4	Same log-likelihood as M3, ncatG = 2																					M8, initial w=0.4	-664.63	4
2E3	All species	6	DBD	M7	-666.07	2	0.0025														0.157	52.41	7.004	14.53
2E3	All species	6	DBD	M8, initial w=0.4	-664.63	4	0.014	1	0.988	0.012											0.18	99	7.95	20.07
2E3	All species	6	DBD	M8, initial w=1.4	Same output as M8, initial w = 0.4
2E3	Mammals	4	DBD	Too few sequences to analyze																																Too few sequences to analyze
2E3	Mammals	4	DBD	Too few sequences to analyze
2E3	Mammals	4	DBD	Too few sequences to analyze
2E3	Mammals	4	DBD	Too few sequences to analyze
2E3	Mammals	4	DBD	Too few sequences to analyze
2E3	Mammals	4	DBD	Too few sequences to analyze
2E3	Mammals	4	DBD	Too few sequences to analyze
2E3	All species	8	LBD	M0	-2462.37	1	0.033																2.9	9.19		M0	-2462.37	1		M0	M3, ncatG = 2	111.7	2	< 0.001		((PNR_fugu..,PNR_zfish.),(PNR_xenopt,(PNR_chicke,(PNR_mouse.,PNR_cow...,(PNR_chimp.,PNR_human.)))));
2E3	All species	8	LBD	M3, ncatG = 2	-2406.52	3	0.04		0.77	0.23				0.006	0.154								2.99	9.86		M3, ncatG = 2	-2406.52	3		M3, ncatG = 2	M3, ncatG = 3	7.9	2	< 0.05
2E3	All species	8	LBD	M3, ncatG = 3	-2402.57	5	0.043		0.594	0.341	0.064			0	0.059	0.361							3.04	10.35		M3, ncatG = 3	-2402.57	5		M7	M8, initial w=0.4	0	2	n.s
2E3	All species	8	LBD	M3, ncatG = 4	Same log-likelihood as M3, ncatG = 3																					M7	-2403.97	2
2E3	All species	8	LBD	M7	-2403.97	2	0.043														0.195	3.95	2.99	10.11		M8, initial w=0.4	-2403.97	4
2E3	All species	8	LBD	M8, initial w=0.4	-2403.97	4	0.043	1	1	0											0.195	3.95	2.99	10.11
2E3	All species	8	LBD	M8, initial w=1.4	Same output as M8, initial w = 0.4
2E3	Mammals	4	LBD	Too few sequences to analyze																																Too few sequences to analyze
2E3	Mammals	4	LBD	Too few sequences to analyze
2E3	Mammals	4	LBD	Too few sequences to analyze
2E3	Mammals	4	LBD	Too few sequences to analyze
2E3	Mammals	4	LBD	Too few sequences to analyze
2E3	Mammals	4	LBD	Too few sequences to analyze
2E3	Mammals	4	LBD	Too few sequences to analyze
2F1	All species	8	Full-length	M0	-3616.84	1	0.0092																2.2	2.24		M0	-3616.84	1		M0	M3, ncatG = 2	19.52	2	< 0.001		((COUP_zfish,COUP_fugu.),((COUP_xenop,COUP_xenot),((COUP_mouse,COUP_rat..),COUP_cow..,COUP_human)));
2F1	All species	8	Full-length	M3, ncatG = 2	-3607.08	3	0.01		0.87	0.13				0	0.08								2.17	2.19		M3, ncatG = 2	-3607.08	3		M7	M8, initial w=0.4	-0.02	2	n.s
2F1	All species	8	Full-length	M3, ncatG = 3	Same log-likelihood as M3, ncatG = 2																					M7	-3607.24	2
2F1	All species	8	Full-length	M3, ncatG = 4	Same log-likelihood as M3, ncatG = 2																					M8, initial w=0.4	-3607.25	4
2F1	All species	8	Full-length	M7	-3607.24	2	0.0099														0.05	3.25	2.21	2.24
2F1	All species	8	Full-length	M8, initial w=0.4	-3607.25	4	0.0099	2.82	1	0											0.05	3.25	2.21	2.24
2F1	All species	8	Full-length	M8, initial w=1.4	Same output as M8, initial w = 0.4
2F1	Mammals	4	Full-length	Too few sequences to analyze																																Too few sequences to analyze
2F1	Mammals	4	Full-length	Too few sequences to analyze
2F1	Mammals	4	Full-length	Too few sequences to analyze
2F1	Mammals	4	Full-length	Too few sequences to analyze
2F1	Mammals	4	Full-length	Too few sequences to analyze
2F1	Mammals	4	Full-length	Too few sequences to analyze
2F1	Mammals	4	Full-length	Too few sequences to analyze
2F1	All species	11	DBD	M0	-591.94	1	0.0034																0.98	10		M0	-591.94	1		M0	M3, ncatG = 2	18.26	2	< 0.001		((COUP_zfish,(COUP_fugu.,COUP_tetra)),((COUP_xenop,COUP_xenot),(COUP_chick,((COUP_mouse,COUP_rat..),COUP_cow..,(COUP_chimp,COUP_human)))));
2F1	All species	11	DBD	M3, ncatG = 2	-582.81	3	0.0051		0.914	0.086				0.001	0.051								0.995	14.76		M3, ncatG = 2	-582.81	3		M7	M8, initial w=0.4	0	2	n.s
2F1	All species	11	DBD	M3, ncatG = 3	Same log-likelihood as M3, ncatG = 2																					M7	-582.8	2
2F1	All species	11	DBD	M3, ncatG = 4	Same log-likelihood as M3, ncatG = 2																					M8, initial w=0.4	-582.8	4
2F1	All species	11	DBD	M7	-582.8	2	0.0054														0.076	10.01	0.97	14.29
2F1	All species	11	DBD	M8, initial w=0.4	-582.8	4	0.0054	2.66	1	0											0.076	10.02	0.97	14.29
2F1	All species	11	DBD	M8, initial w=1.4	Same output as M8, initial w = 0.4
2F1	Mammals	5	DBD	Too few sequences to analyze																																Too few sequences to analyze
2F1	Mammals	5	DBD	Too few sequences to analyze
2F1	Mammals	5	DBD	Too few sequences to analyze
2F1	Mammals	5	DBD	Too few sequences to analyze
2F1	Mammals	5	DBD	Too few sequences to analyze
2F1	Mammals	5	DBD	Too few sequences to analyze
2F1	Mammals	5	DBD	Too few sequences to analyze
2F1	All species	11	LBD	M0	-1984.36	1	0.0033																2.63	3		M0	-1984.36	1		M0	M3, ncatG = 2	2.66	2	n.s		((COUP_zfish,(COUP_fugu.,COUP_tetra)),((COUP_xenop,COUP_xenot),((COUP_mouse,COUP_rat..),COUP_dog..,COUP_cow..,(COUP_chimp,COUP_human))));
2F1	All species	11	LBD	M3, ncatG = 2	-1983.03	3	0.0033		0.881	0.119				0	0.028								2.63	3		M3, ncatG = 2	-1983.03	3		M7	M8, initial w=0.4	0	2	n.s
2F1	All species	11	LBD	M3, ncatG = 3	Same log-likelihood as M3, ncatG = 2																					M7	-1983.04	2
2F1	All species	11	LBD	M3, ncatG = 4	Same log-likelihood as M3, ncatG = 2																					M8, initial w=0.4	-1983.04	4
2F1	All species	11	LBD	M7	-1983.04	2	0.0033														0.04	6.64	2.62	3
2F1	All species	11	LBD	M8, initial w=0.4	-1983.04	4	0.0033	1	1	0											0.04	6.64	2.62	3
2F1	All species	11	LBD	M8, initial w=1.4	Same output as M8, initial w = 0.4
2F1	Mammals	6	LBD	M0	-1162.01	1	0.002																3.35	0.55		M0	-1162.01	1		M0	M3, ncatG = 2	0	2	n.s		((COUP_mouse,COUP_rat..),COUP_dog..,COUP_cow..,(COUP_chimp,COUP_human));
2F1	Mammals	6	LBD	M3, ncatG = 2	-1162.01	3	0.002		0.222	0.778				0	0.003								3.35	0.55		M3, ncatG = 2	-1162.01	3		M7	M8, initial w=0.4	0	2	n.s
2F1	Mammals	6	LBD	M3, ncatG = 3	Same log-likelihood as M3, ncatG = 2																					M7	-1162.01	2
2F1	Mammals	6	LBD	M3, ncatG = 4	Same log-likelihood as M3, ncatG = 2																					M8, initial w=0.4	-1162.01	4
2F1	Mammals	6	LBD	M7	-1162.01	2	0.002														0.224	99	3.35	0.55
2F1	Mammals	6	LBD	M8, initial w=0.4	-1162.01	4	0.002	1	1	0											0.224	99	3.35	0.55
2F1	Mammals	6	LBD	M8, initial w=1.4	Same output as M8, initial w = 0.4
2F2	All species	8	Full-length	M0	-3035.63	1	0.0124																2.02	1.5		M0	-3035.63	1		M0	M3, ncatG = 2	40.16	2	< 0.001		((COUP_xenop,COUP_xenot),(COUP_chick,((COUP_mouse,COUP_rat..),COUP_cow..,COUP_dog..,(COUP_chimp,COUP_human))));
2F2	All species	8	Full-length	M3, ncatG = 2	-3015.55	3	0.017		0.98	0.02				0.005	0.65								2.02	1.53		M3, ncatG = 2	-3015.55	3		M3, ncatG = 2	M3, ncatG = 3	0	2	n.s.
2F2	All species	8	Full-length	M3, ncatG = 3	-3015.55	5	0.017		0.485	0.495	0.02			0.005	0.005	0.647							2.02	1.53		M3, ncatG = 3	-3015.55	5		M7	M8, initial w=0.4	4.58	2	n.s.
2F2	All species	8	Full-length	M3, ncatG = 4	Same log-likelihood as M3, ncatG = 3																					M7	-3018.21	2
2F2	All species	8	Full-length	M7	-3018.21	2	0.0165														0.006	0.133	2.02	1.53		M8, initial w=0.4	-3015.92	4
2F2	All species	8	Full-length	M8, initial w=0.4	-3015.92	4	0.0203	1	0.986	0.014											0.128	16.33	2.03	1.54
2F2	All species	8	Full-length	M8, initial w=1.4	Same output as M8, initial w = 0.4
2F2	Mammals	6	Full-length	M0	-2026.02	1	0.0019																4.15	0.313		M0	-2026.02	1		M0	M3, ncatG = 2	0	2	n.s.		((COUP_mouse,COUP_rat..),COUP_cow..,COUP_dog..,(COUP_chimp,COUP_human));
2F2	Mammals	6	Full-length	M3, ncatG = 2	-2026.02	3	0.0019		0.0019	0.0019				0.4	0.6								4.15	0.313		M3, ncatG = 2	-2026.02	3		M7	M8, initial w=0.4	0	2	n.s.
2F2	Mammals	6	Full-length	M3, ncatG = 3	Same log-likelihood as M3, ncatG = 2																					M7	-2026.02	2
2F2	Mammals	6	Full-length	M3, ncatG = 4	Same log-likelihood as M3, ncatG = 2																					M8, initial w=0.4	-2026.02	4
2F2	Mammals	6	Full-length	M7	-2026.02	2	0.0019														0.218	99	4.15	0.313
2F2	Mammals	6	Full-length	M8, initial w=0.4	-2026.02	4	0.0019	1	1	0											0.218	99	4.15	0.313
2F2	Mammals	6	Full-length	M8, initial w=1.4	Same output as M8, initial w = 0.4
2F2	All species	9	DBD	M0	-463.28	1	0.0015																1.71	1.58		M0	-463.28	1		M0	M3, ncatG = 2	0	2	n.s.		(COUP_zfish,((COUP_xenop,COUP_xenot),(COUP_chick,((COUP_mouse,COUP_rat..),COUP_cow..,COUP_dog..,(COUP_chimp,COUP_human)))));
2F2	All species	9	DBD	M3, ncatG = 2	-463.28	3	0.0015		0.007	0.993				2e-05	0.0015								1.71	1.56		M3, ncatG = 2	-463.28	3		M7	M8, initial w=0.4	0	2	n.s.
2F2	All species	9	DBD	M3, ncatG = 3	Same log-likelihood as M3, ncatG = 2																					M7	-463.3	2		M7	M8, initial w=1.4	-2.08	2	n.s.
2F2	All species	9	DBD	M3, ncatG = 4	Same log-likelihood as M3, ncatG = 2																					M8, initial w=0.4	-463.3	4
2F2	All species	9	DBD	M7	-463.3	2	0.0015														0.18	99	1.71	1.58		M8, initial w=1.4	-464.34	4
2F2	All species	9	DBD	M8, initial w=0.4	-463.3	4	0.0015	1	1	0											0.18	99	1.71	1.58
2F2	All species	9	DBD	M8, initial w=1.4	-464.34	4	0.0015	1	0.98	0.02											0.05	99	1.71	1.89
2F2	Mammals	6	DBD	M0	-241.72	1	0.0001																99	0.047		M0	-241.72	1		M0	M3, ncatG = 2	0	2	n.s.		((COUP_mouse,COUP_rat..),COUP_cow..,COUP_dog..,(COUP_chimp,COUP_human));
2F2	Mammals	6	DBD	M3, ncatG = 2	-241.72	3	0		8e-05	0.99992				0	0								99	0.047		M3, ncatG = 2	-241.72	3		M7	M8, initial w=0.4	0	2	n.s.
2F2	Mammals	6	DBD	M3, ncatG = 3	Same log-likelihood as M3, ncatG = 2																					M7	-241.72	2
2F2	Mammals	6	DBD	M3, ncatG = 4	Same log-likelihood as M3, ncatG = 2																					M8, initial w=0.4	-241.72	4
2F2	Mammals	6	DBD	M7	-241.72	2	0														0.005	1.93	99	0.047
2F2	Mammals	6	DBD	M8, initial w=0.4	-241.72	4	0	1	1	0											0.005	99	99	0.047
2F2	Mammals	6	DBD	M8, initial w=1.4	Same output as M8, initial w = 0.4
2F2	All species	9	LBD	M0	-1721.94	1	0.0008																1.9	2.18		M0	-1721.94	1		M0	M3, ncatG = 2	0	2	n.s.		(COUP_zfish,((COUP_xenop,COUP_xenot),(COUP_chick,((COUP_mouse,COUP_rat..),COUP_cow..,COUP_dog..,(COUP_chimp,COUP_human)))));
2F2	All species	9	LBD	M3, ncatG = 2	-1721.94	3	0.0008		0.226	0.774				0.0007	0.0009								1.9	2.18		M3, ncatG = 2	-1721.94	3		M7	M8, initial w=0.4	0	2	n.s.
2F2	All species	9	LBD	M3, ncatG = 3	Same log-likelihood as M3, ncatG = 2																					M7	-1721.95	2		M7	M8, initial w=1.4	0	2	n.s.
2F2	All species	9	LBD	M3, ncatG = 4	Same log-likelihood as M3, ncatG = 2																					M8, initial w=0.4	-1721.95	4
2F2	All species	9	LBD	M7	-1721.95	2	0.0008														0.11	99	1.98	2.18		M8, initial w=1.4	-1721.95	4
2F2	All species	9	LBD	M8, initial w=0.4	-1721.95	4	0.0008	6.44	1	0											0.11	99	1.9	2.18
2F2	All species	9	LBD	M8, initial w=1.4	-1721.95	4	0.0008	1	1	0											0.11	99	1.9	2.18
2F2	Mammals	6	LBD	M0	-1065.55	1	0.0001																4.08	0.35		M0	-1065.55	1		M0	M3, ncatG = 2	0.04	2	n.s.		((COUP_mouse,COUP_rat..),COUP_cow..,COUP_dog..,(COUP_chimp,COUP_human));
2F2	Mammals	6	LBD	M3, ncatG = 2	-1065.53	3	0		0.93	0.07				0	0								4.08	0.35		M3, ncatG = 2	-1065.53	3		M7	M8, initial w=0.4	0	2	n.s.
2F2	Mammals	6	LBD	M3, ncatG = 3	Same log-likelihood as M3, ncatG = 2																					M7	-1065.53	2
2F2	Mammals	6	LBD	M3, ncatG = 4	Same log-likelihood as M3, ncatG = 2																					M8, initial w=0.4	-1065.53	4
2F2	Mammals	6	LBD	M7	-1065.53	2	0														0.005	7.21	4.08	0.35
2F2	Mammals	6	LBD	M8, initial w=0.4	-1065.53	4	0	1	1	0											0.005	99	4.08	0.35
2F2	Mammals	6	LBD	M8, initial w=1.4	Same output as M8, initial w = 0.4
2F6	All species	7	Full-length	M0	-3909.54	1	0.0202																1.95	7.37		M0	-3909.54	1		M0	M3, ncatG = 2	90.24	2	< 0.001		((EAR2_zfish.,(EAR2_tetrao,EAR2_fugu..)),(EAR2_xenops,((EAR2_mouse.,EAR2_rat...),,EAR2_human.)));
2F6	All species	7	Full-length	M3, ncatG = 2	-3864.42	3	0.0211		0.765	0.235				0.004	0.076								1.94	8.11		M3, ncatG = 2	-3864.42	3		M3, ncatG = 2	M3, ncatG = 3	2.12	2	n.s
2F6	All species	7	Full-length	M3, ncatG = 3	-3863.36	5	0.0213		0.565	0.369	0.0664			0	0.033	0.137							1.94	8.26		M3, ncatG = 3	-3863.36	5		M7	M8, initial w=0.4	0	2	n.s
2F6	All species	7	Full-length	M3, ncatG = 4	Same log-likelihood as M3, ncatG = 3																					M7	-3863.78	2
2F6	All species	7	Full-length	M7	-3863.78	2	0.0213														0.27	11.5	1.94	8.21		M8, initial w=0.4	-3863.78	4
2F6	All species	7	Full-length	M8, initial w=0.4	-3863.78	4	0.0213	6.4	1	0											0.274	11.5	1.94	8.21
2F6	All species	7	Full-length	M8, initial w=1.4	Same output as M8, initial w = 0.4
2F6	Mammals	3	Full-length	Too few sequences to analyze																																Too few sequences to analyze
2F6	Mammals	3	Full-length	Too few sequences to analyze
2F6	Mammals	3	Full-length	Too few sequences to analyze
2F6	Mammals	3	Full-length	Too few sequences to analyze
2F6	Mammals	3	Full-length	Too few sequences to analyze
2F6	Mammals	3	Full-length	Too few sequences to analyze
2F6	Mammals	3	Full-length	Too few sequences to analyze
2F6	All species	7	DBD	M0	-587.45	1	0.0041																2.77	6.3		M0	-587.45	1		M0	M3, ncatG = 2	4.62	2	n.s		((EAR2_zfish.,(EAR2_tetrao,EAR2_fugu..)),(EAR2_xenops,((EAR2_mouse.,EAR2_rat...),,EAR2_human.)));
2F6	All species	7	DBD	M3, ncatG = 2	-585.14	3	0.0045		0.825	0.175				0	0.026								2.84	6.34		M3, ncatG = 2	-585.14	3		M7	M8, initial w=0.4	0	2	n.s
2F6	All species	7	DBD	M3, ncatG = 3	Same log-likelihood as M3, ncatG = 2																					M7	-585.31	2
2F6	All species	7	DBD	M3, ncatG = 4	Same log-likelihood as M3, ncatG = 2																					M8, initial w=0.4	-585.31	4
2F6	All species	7	DBD	M7	-585.31	2	0.0044														0.094	16.23	2.85	6.36		M8, initial w=1.4	-585.31	4
2F6	All species	7	DBD	M8, initial w=0.4	-585.31	4	0.0044	2.41	1	0											0.094	16.23	2.85	6.36
2F6	All species	7	DBD	M8, initial w=1.4	-585.31	4	0.0044	1.4	1	0											0.094	16.23	2.85	6.36
2F6	Mammals	3	DBD	Too few sequences to analyze																																Too few sequences to analyze
2F6	Mammals	3	DBD	Too few sequences to analyze
2F6	Mammals	3	DBD	Too few sequences to analyze
2F6	Mammals	3	DBD	Too few sequences to analyze
2F6	Mammals	3	DBD	Too few sequences to analyze
2F6	Mammals	3	DBD	Too few sequences to analyze
2F6	Mammals	3	DBD	Too few sequences to analyze
2F6	All species	8	LBD	M0	-2421.32	1	0.0095																2.33	13.85		M0	-2421.32	1		M0	M3, ncatG = 2	34.98	2	< 0.001		((EAR2_zfish.,(EAR2_tetrao,EAR2_fugu..)),(EAR2_xenops,((EAR2_mouse.,EAR2_rat...),EAR2_dog...,EAR2_human.)));
2F6	All species	8	LBD	M3, ncatG = 2	-2403.83	3	0.0098		0.658	0.342				0.0002	0.028								2.25	14.74		M3, ncatG = 2	-2403.83	3		M3, ncatG = 2	M3, ncatG = 3	0.36	2	n.s
2F6	All species	8	LBD	M3, ncatG = 3	-2403.65	5	0.0099		0.626	0.356	0.018			0	0.024	0.083							2.27	14.92		M3, ncatG = 3	-2403.65	5		M7	M8, initial w=0.4	0	2	n.s
2F6	All species	8	LBD	M3, ncatG = 4	Same log-likelihood as M3, ncatG = 3																					M7	-2404.24	2
2F6	All species	8	LBD	M7	-2404.24	2	0.0098														0.29	26.26	2.27	15		M8, initial w=0.4	-2404.24	4
2F6	All species	8	LBD	M8, initial w=0.4	-2404.24	4	0.0098	14.84	1	0											0.29	26.26	2.27	15
2F6	All species	8	LBD	M8, initial w=1.4	Same output as M8, initial w = 0.4
2F6	Mammals	4	LBD	Too few sequences to analyze																																Too few sequences to analyze
2F6	Mammals	4	LBD	Too few sequences to analyze
2F6	Mammals	4	LBD	Too few sequences to analyze
2F6	Mammals	4	LBD	Too few sequences to analyze
2F6	Mammals	4	LBD	Too few sequences to analyze
2F6	Mammals	4	LBD	Too few sequences to analyze
2F6	Mammals	4	LBD	Too few sequences to analyze
3A1	All species	33	Full-length	M0	-13408.8	1	0.0815																2.29	13.04		M0	-13408.8	1		M0	M3, ncatG = 2	978.54	2	< 0.001		((((ERa_catfis,ERa_afrcat),(ERa_zfish.,ERa_goldfi)),((ERa_salmon,ERa_trout.),(ERa_medaka,(((ERa_wrasse,ERa_helich),(ERa_nileti,ERa_astati)),ERa_eelpou,ERa_fugu..,(ERa_bass..,ERa_croake,(ERa_redbre,ERa_gilbre,ERa_porgy.)))))),((ERa_xenops,ERa_xenopt),(((ERa_alliga,ERa_caiman),(ERa_zebraf,(ERa_chicke,ERa_quail.))),(ERa_horse.,(ERa_pig...,(ERa_cow...,ERa_sheep.)),(ERa_hamste,(ERa_mouse.,ERa_rat...))…
3A1	All species	33	Full-length	M3, ncatG = 2	-12919.5	3	0.0913		0.687	0.313				0.015	0.258								2.35	14.89		M3, ncatG = 2	-12919.5	3		M3, ncatG = 2	M3, ncatG = 3	102.1	2	< 0.001
3A1	All species	33	Full-length	M3, ncatG = 3	-12868.5	5	0.096		0.58	0.286	0.134			0.007	0.117	0.437							2.36	15.54		M3, ncatG = 3	-12868.5	5		M7	M8, initial w=0.4	0.68	2	n.s.
3A1	All species	33	Full-length	M3, ncatG = 4	Same log-likelihood as M3, ncatG = 3																					M7	-12865.6	2
3A1	All species	33	Full-length	M7	-12865.6	2	0.0999														0.264	2.27	2.36	15.76		M8, initial w=0.4	-12865.3	4
3A1	All species	33	Full-length	M8, initial w=0.4	-12865.3	4	0.0964	0.573	0.946	0.054											0.305	3.86	2.37	15.67
3A1	All species	33	Full-length	M8, initial w=1.4	Same output as M8, initial w = 0.4
3A1	Mammals	8	Full-length	M0	-4864.48	1	0.00779																2.84	1.28		M0	-4864.48	1		M0	M3, ncatG = 2	46.84	2	< 0.001		(ERa_horse.,(ERa_pig...,(ERa_cow...,ERa_sheep.)),(ERa_hamste,(ERa_mouse.,ERa_rat...)),ERa_human.);
3A1	Mammals	8	Full-length	M3, ncatG = 2	-4841.06	3	0.0825		0.884	0.116				0.036	0.438								2.83	1.29		M3, ncatG = 2	-4841.06	3		M3, ncatG = 2	M3, ncatG = 3	0.9	2	n.s.
3A1	Mammals	8	Full-length	M3, ncatG = 3	-4840.61	5	0.0839		0.507	0.459	0.033			1e-05	0.126	0.788							2.83	1.3		M3, ncatG = 3	-4840.61	5		M7	M8, initial w=0.4	1.94	2	n.s.
3A1	Mammals	8	Full-length	M3, ncatG = 4	Same log-likelihood as M3, ncatG = 3																					M7	-4841.54	2
3A1	Mammals	8	Full-length	M7	-4841.54	2	0.0819														0.283	3	2.82	1.29		M8, initial w=0.4	-4840.57	4
3A1	Mammals	8	Full-length	M8, initial w=0.4	-4840.57	4	0.0837	0.104	0.509	0.491											0.013	0.219	2.82	1.3
3A1	Mammals	8	Full-length	M8, initial w=1.4	Same output as M8, initial w = 0.4
3A1	All species	33	DBD	M0	-1404.89	1	0.0043																1.83	12.82		M0	-1404.89	1		M0	M3, ncatG = 2	3.4	2	n.s.		((((ERa_catfis,ERa_afrcat),(ERa_zfish.,ERa_goldfi)),((ERa_salmon,ERa_trout.),(ERa_medaka,(((ERa_wrasse,ERa_helich),(ERa_nileti,ERa_astati)),ERa_eelpou,ERa_fugu..,(ERa_bass..,ERa_croake,(ERa_redbre,ERa_gilbre,ERa_porgy.)))))),((ERa_xenops,ERa_xenopt),(((ERa_alliga,ERa_caiman),(ERa_zebraf,(ERa_chicke,ERa_quail.))),(ERa_horse.,(ERa_pig...,(ERa_cow...,ERa_sheep.)),(ERa_hamste,(ERa_mouse.,ERa_rat...))…
3A1	All species	33	DBD	M3, ncatG = 2	-1403.19	3	0.0045		0.67	0.33				1e-05	0.014								1.83	12.8		M3, ncatG = 2	-1403.19	3		M3, ncatG = 2	M3, ncatG = 3	0	2	n.s.
3A1	All species	33	DBD	M3, ncatG = 3	-1403.19	5	0.0045		0.67	0.027	0.303			1e-05	0.014	0.014							1.83	12.8		M3, ncatG = 3	-1403.19	5		M7	M8, initial w=0.4	0	2	n.s.
3A1	All species	33	DBD	M3, ncatG = 4	Same log-likelihood as M3, ncatG = 3																					M7	-1403.51	2
3A1	All species	33	DBD	M7	-1403.51	2	0.0044														0.32	66	1.83	12.82		M8, initial w=0.4	-1403.51	4
3A1	All species	33	DBD	M8, initial w=0.4	-1403.51	4	0.0044	1.14	1	0											0.32	66	1.83	12.82
3A1	All species	33	DBD	M8, initial w=1.4	Same output as M8, initial w = 0.4
3A1	Mammals	8	DBD	M0	-468.75	1	0.0001																2.1	1.18		M0	-468.75	1		M0	M3, ncatG = 2	0.06	2	n.s.		(ERa_horse.,(ERa_pig...,(ERa_cow...,ERa_sheep.)),(ERa_hamste,(ERa_mouse.,ERa_rat...)),ERa_human.);
3A1	Mammals	8	DBD	M3, ncatG = 2	-468.72	3	0		0.734	0.266				1e-05	1e-05								2.1	1.18		M3, ncatG = 2	-468.72	3		M7	M8, initial w=0.4	0	2	n.s.
3A1	Mammals	8	DBD	M3, ncatG = 3	Same log-likelihood as M3, ncatG = 2																					M7	-468.72	2
3A1	Mammals	8	DBD	M3, ncatG = 4	Same log-likelihood as M3, ncatG = 2																					M8, initial w=0.4	-468.72	4
3A1	Mammals	8	DBD	M7	-468.72	2	0														0.001	1.33	2.1	1.18
3A1	Mammals	8	DBD	M8, initial w=0.4	-468.72	4	0	1e-05	1	0											0.001	1.86	2.1	1.18
3A1	Mammals	8	DBD	M8, initial w=1.4	Same output as M8, initial w = 0.4
3A1	All species	34	LBD	M0	-6959.65	1	0.0587																2.67	13.1		M0	-6959.65	1		M0	M3, ncatG = 2	275.26	2	< 0.001		((((ERa_catfis,ERa_afrcat),(ERa_zfish.,ERa_goldfi)),((ERa_salmon,ERa_trout.),(ERa_medaka,(((ERa_wrasse,ERa_helich),(ERa_nileti,ERa_astati)),ERa_eelpou,ERa_fugu..,(ERa_bass..,ERa_croake,(ERa_redbre,ERa_gilbre,ERa_porgy.)))))),((ERa_xenops,ERa_xenopt),((ERa_anole.,((ERa_alliga,ERa_caiman),(ERa_zebraf,(ERa_chicke,ERa_quail.)))),(ERa_horse.,(ERa_pig...,(ERa_cow...,ERa_sheep.)),(ERa_hamste,(ERa_mouse.…
3A1	All species	34	LBD	M3, ncatG = 2	-6822.02	3	0.0639		0.708	0.292				0.015	0.182								2.69	13.93		M3, ncatG = 2	-6822.02	3		M3, ncatG = 2	M3, ncatG = 3	29.82	2	< 0.001
3A1	All species	34	LBD	M3, ncatG = 3	-6807.11	5	0.0673		0.601	0.328	0.072			0.0091	0.105	0.384							2.69	14.22		M3, ncatG = 3	-6807.11	5		M3, ncatG = 3	M3, ncatG = 4	0	2	n.s.
3A1	All species	34	LBD	M3, ncatG = 4	-6807.11	7	0.0673		0.207	0.393	0.328	0.072		0.00914	0.00914	0.107	0.384						2.69	14.21		M3, ncatG = 4	-6807.11	7		M7	M8, initial w=0.4	0	2	n.s.
3A1	All species	34	LBD	M7	-6810.59	2	0.0707														0.371	4.62	2.69	14.28		M7	-6810.59	2		M7	M8, initial w=1.4	4.32	2	n.s.
3A1	All species	34	LBD	M8, initial w=0.4	-6810.59	4	0.0707	2.72	1	0											0.371	4.62	2.69	14.28		M8, initial w=0.4	-6810.59	4
3A1	All species	34	LBD	M8, initial w=1.4	-6808.43	4	0.0672	0.464	0.959	0.041											0.473	8.51	2.69	14.25		M8, initial w=1.4	-6808.43	4
3A1	Mammals	8	LBD	M0	-1726.61	1	0.0456																4.28	1.19		M0	-1726.61	1		M0	M3, ncatG = 2	22.68	2	< 0.001		(ERa_horse.,(ERa_pig...,(ERa_cow...,ERa_sheep.)),(ERa_hamste,(ERa_mouse.,ERa_rat...)),ERa_human.);
3A1	Mammals	8	LBD	M3, ncatG = 2	-1715.27	3	0.0506		0.966	0.034				0.022	0.852								4.25	1.21		M3, ncatG = 2	-1715.27	3		M3, ncatG = 2	M3, ncatG = 3	2.02	2	n.s.
3A1	Mammals	8	LBD	M3, ncatG = 3	-1714.26	5	0.0564		0.726	0.263	0.011			1e-05	0.125	2.12							4.24	0.011		M3, ncatG = 3	-1714.26	5		M7	M8, initial w=0.4	2.54	2	n.s.
3A1	Mammals	8	LBD	M3, ncatG = 4	Same log-likelihood as M3, ncatG = 3																					M7	-1716.31	2
3A1	Mammals	8	LBD	M7	-1716.31	2	0.0497														0.0798	1.343	4.25	1.2		M8, initial w=0.4	-1715.04	4
3A1	Mammals	8	LBD	M8, initial w=0.4	-1715.04	4	0.051	0.026	0.244	0.756											0.014	0.086	4.24	1.21
3A1	Mammals	8	LBD	M8, initial w=1.4	Same output as M8, initial w = 0.4
3A2	All species	27	Full-length	M0	-11618.2	1	0.0637																1.99	15.49		M0	-11618.2	1		M0	M0, free ratios	189.18	47	< 0.001		((ERb_squalu,((ERb_conger,ERb_japeel),((ERb_zfish.,(ERb_carp..,ERb_goldfi)),((ERb_salmon,ERb_trout.),(ERb_medaka,(ERb_nileti,ERb_fugu..,ERb_flound,((ERb_labass,ERb_eubass),ERb_croake,ERb_gilbre))))))),((ERb_starli,(ERb_chicke,ERb_quail.)),((ERb_pig...,(ERb_cow...,ERb_sheep.)),(ERb_mouse.,ERb_rat...),(ERb_marmos,(ERb_stumpt,ERb_human.)))));
3A2	All species	27	Full-length	M3, ncatG = 2	-11184.6	3	0.0718		0.713	0.287				0.015	0.213								2.1	16.78		M3, ncatG = 2	-11184.6	3		M0	M3, ncatG = 2	867.2	2	< 0.001
3A2	All species	27	Full-length	M3, ncatG = 3	-11148.2	5	0.0755		0.616	0.264	0.12			0.009	0.104	0.353							2.08	16.99		M3, ncatG = 3	-11148.2	5		M3, ncatG = 2	M3, ncatG = 3	72.88	2	< 0.001
3A2	All species	27	Full-length	M3, ncatG = 4	-11143.2	7	0.0761		0.432	0.286	0.203	0.079		0.00352	0.03553	0.155	0.416						2.09	17.03		M3, ncatG = 4	-11143.2	7		M3, ncatG = 3	M3, ncatG = 4	9.92	2	< 0.01
3A2	All species	27	Full-length	M3, ncatG = 5	-11142.3	9	0.0768		0.272	0.396	0.184	0.106	0.042	5e-05	0.021	0.112	0.25	0.511					2.09	17.05		M3, ncatG = 5	-11142.3	9		M3, ncatG = 4	M3, ncatG = 5	1.84	2	n.s.
3A2	All species	27	Full-length	M7	-11145.4	2	0.0803														0.303	3.3	2.09	17.24		M7	-11145.4	2		M7	M8, initial w=0.4	4.38	2	n.s.
3A2	All species	27	Full-length	M8, initial w=0.4	-11143.2	4	0.0763	0.505	0.957	0.043											0.355	5.51	2.09	17.02		M8, initial w=0.4	-11143.2	4
3A2	All species	27	Full-length	M8, initial w=1.4	Same output as M8, initial w = 0.4
3A2	Mammals	8	Full-length	M0	-4204.54	1	0.1649																3.49	1.39		M0	-4204.54	1		M0	M3, ncatG = 2	86.86	2	< 0.001		((ERb_pig...,(ERb_cow...,ERb_sheep.)),(ERb_mouse.,ERb_rat...),(ERb_marmos,(ERb_stumpt,ERb_human.)));
3A2	Mammals	8	Full-length	M3, ncatG = 2	-4161.11	3	0.1818		0.769	0.231				0.036	0.667								3.53	1.42		M3, ncatG = 2	-4161.11	3		M3, ncatG = 2	M3, ncatG = 3	0	2	n.s.
3A2	Mammals	8	Full-length	M3, ncatG = 3	-4161.11	5	0.1818		0.369	0.4	0.231			0.036	0.036	0.667							3.53	1.42		M3, ncatG = 3	-4161.11	5		M7	M8, initial w=0.4	1.24	2	n.s.
3A2	Mammals	8	Full-length	M3, ncatG = 4	Same log-likelihood as M3, ncatG = 3																					M7	-4161.77	2		M7	M8, initial w=1.4	1.18	2	n.s.
3A2	Mammals	8	Full-length	M7	-4161.77	2	0.182														0.185	0.823	3.53	1.42		M8, initial w=0.4	-4161.15	4
3A2	Mammals	8	Full-length	M8, initial w=0.4	-4161.15	4	0.1818	0.669	0.77	0.23											3.8	99	3.53	1.42		M8, initial w=1.4	-4161.18	4
3A2	Mammals	8	Full-length	M8, initial w=1.4	-4161.18	4	0.1828	0.692	0.782	0.218											4.28	99	3.52	1.42
3A2	All species	29	DBD	M0	-1531.75	1	0.0083																1.18	10.15		M0	-1531.75	1		M0	M3, ncatG = 2	20.06	2	< 0.001		((ERb_squalu,((ERb_conger,ERb_japeel),((ERb_zfish.,(ERb_carp..,ERb_goldfi)),((ERb_salmon,ERb_trout.),(ERb_medaka,(ERb_nileti,ERb_fugu..,ERb_flound,((ERb_labass,ERb_eubass),ERb_croake,ERb_gilbre))))))),((ERb_starli,(ERb_chicke,ERb_quail.)),((ERb_pig...,(ERb_cow...,ERb_sheep.)),(ERb_mouse.,ERb_rat...),ERb_dog...,(ERb_marmos,(ERb_stumpt,(ERb_chimp.,ERb_human.))))));
3A2	All species	29	DBD	M3, ncatG = 2	-1521.72	3	0.0088		0.941	0.059				0.004	0.084								1.17	10.14		M3, ncatG = 2	-1521.72	3		M3, ncatG = 2	M3, ncatG = 3	1.9	2	n.s.
3A2	All species	29	DBD	M3, ncatG = 3	-1520.77	5	0.0089		0.604	0.361	0.034			1e-05	0.013	0.118							1.17	10.13		M3, ncatG = 3	-1520.77	5		M7	M8, initial w=0.4	-0.02	2	n.s.
3A2	All species	29	DBD	M3, ncatG = 4	-1520.76	7	0.0089		0.557	0.041	0.368	0.034		1e-05	1e-05	0.013	0.117						1.17	10.13		M3, ncatG = 4	-1520.76	7
3A2	All species	29	DBD	M7	-1521.82	2	0.0093														0.164	14.91	1.17	10.17		M7	-1521.82	2
3A2	All species	29	DBD	M8, initial w=0.4	-1521.83	4	0.0093	0.947	1	0											0.164	14.91	1.17	10.17		M8, initial w=0.4	-1521.83	4
3A2	All species	29	DBD	M8, initial w=1.4	Same output as M8, initial w = 0.4
3A2	Mammals	10	DBD	M0	-508.44	1	0.0079																2.25	1.28		M0	-508.44	1		M0	M3, ncatG = 2	0	2	n.s.		((ERb_pig...,(ERb_cow...,ERb_sheep.)),(ERb_mouse.,ERb_rat...),ERb_dog...,(ERb_marmos,(ERb_stumpt,(ERb_chimp.,ERb_human.))));
3A2	Mammals	10	DBD	M3, ncatG = 2	-508.44	3	0.0079		0.24	0.76				0.008	0.008								2.25	1.28		M3, ncatG = 2	-508.44	3		M7	M8, initial w=0.4	0.04	2	n.s.
3A2	Mammals	10	DBD	M3, ncatG = 3	Same log-likelihood as M3, ncatG = 2																					M7	-508.46	2
3A2	Mammals	10	DBD	M3, ncatG = 4	Same log-likelihood as M3, ncatG = 2																					M8, initial w=0.4	-508.44	4
3A2	Mammals	10	DBD	M7	-508.46	2	0.0081														0.838	99	2.25	1.28
3A2	Mammals	10	DBD	M8, initial w=0.4	-508.44	4	0.0079	0.008	0	1											0.502	99	2.25	1.28
3A2	Mammals	10	DBD	M8, initial w=1.4	Same output as M8, initial w = 0.4
3A2	All species	30	LBD	M0	-7143.15	1	0.064																2.37	15.59		M0	-7143.15	1		M0	M3, ncatG = 2	428.86	2	< 0.001		((ERb_squalu,((ERb_conger,ERb_japeel),((ERb_zfish.,(ERb_carp..,ERb_goldfi)),((ERb_salmon,ERb_trout.),(ERb_medaka,(ERb_nileti,ERb_fugu..,ERb_flound,((ERb_labass,ERb_eubass),ERb_croake,ERb_gilbre))))))),(ERb_xenopt,((ERb_starli,(ERb_chicke,ERb_quail.)),((ERb_pig...,(ERb_cow...,ERb_sheep.)),(ERb_guinea,(ERb_mouse.,ERb_rat...)),(ERb_marmos,((ERb_rhesus,ERb_stumpt),ERb_human.))))));
3A2	All species	30	LBD	M3, ncatG = 2	-6928.72	3	0.0704		0.765	0.235				0.021	0.232								2.4	16.53		M3, ncatG = 2	-6928.72	3		M3, ncatG = 2	M3, ncatG = 3	39.5	2	< 0.001
3A2	All species	30	LBD	M3, ncatG = 3	-6908.97	5	0.0735		0.545	0.318	0.137			0.009	0.075	0.327							2.37	16.64		M3, ncatG = 3	-6908.97	5		M3, ncatG = 3	M3, ncatG = 4	5.3	2	n.s.
3A2	All species	30	LBD	M3, ncatG = 4	-6906.82	7	0.0765		0.535	0.321	0.138	0.005		0.0088	0.072	0.305	1.25						2.36	16.71		M3, ncatG = 4	-6906.82	7		M7	M8, initial w=0.4	6.28	2	< 0.05
3A2	All species	30	LBD	M7	-6911.4	2	0.0786							No improvement with ncatG = 5							0.366	4.08	2.38	16.91		M7	-6911.4	2		M7	M8, initial w=1.4	5.34	2	n.s.
3A2	All species	30	LBD	M8, initial w=0.4	-6908.26	4	0.0771	0.74	0.987	0.013											0.399	5.18	2.38	16.77		M8, initial w=0.4	-6908.26	4
3A2	All species	30	LBD	M8, initial w=1.4	-6909.23	4	0.0792	1.22	0.995	0.005											0.383	4.62	2.37	16.85		M8, initial w=1.4	-6909.23	4
3A2	Mammals	8	LBD	M0	-2044.37	1	0.1118																3.23	1.57		M0	-2044.37	1		M0	M3, ncatG = 2	42.2	2	< 0.001		((ERb_pig...,(ERb_cow...,ERb_sheep.)),(ERb_guinea,(ERb_mouse.,ERb_rat...)),(ERb_marmos,((ERb_rhesus,ERb_stumpt),ERb_human.)));
3A2	Mammals	8	LBD	M3, ncatG = 2	-2023.27	3	0.1227		0.786	0.214				0.025	0.481								3.22	1.59		M3, ncatG = 2	-2023.27	3		M3, ncatG = 2	M3, ncatG = 3	1.6	2	n.s.
3A2	Mammals	8	LBD	M3, ncatG = 3	-2022.47	5	0.1281		0.71	0.279	0.011			0.014	0.348	1.92							3.23	1.62		M3, ncatG = 3	-2022.47	5		M7	M8, initial w=0.4	0.26	2	n.s.
3A2	Mammals	8	LBD	M3, ncatG = 4	Same log-likelihood as M3, ncatG = 3																					M7	-2023.11	2		M7	M8, initial w=1.4	0.74	2	n.s.
3A2	Mammals	8	LBD	M7	-2023.11	2	0.1243														0.2	1.39	3.22	1.62		M8, initial w=0.4	-2022.98	4
3A2	Mammals	8	LBD	M8, initial w=0.4	-2022.98	4	0.1265	0.22	0.673	0.327											0.023	0.291	3.23	1.61		M8, initial w=1.4	-2022.74	4
3A2	Mammals	8	LBD	M8, initial w=1.4	-2022.74	4	0.1279	1.94	0.991	0.009											0.236	1.79	3.24	1.61
3B1	All species	8	Full-length	M0	-3569.47	1	0.0115																3.34	16.45		M0	-3569.47	1		M0	M3, ncatG = 2	54.1	2	< 0.001		((ERRa_zfish,(ERRa_tetra,ERRa_fugu.)),((ERRa_mouse,ERRa_rat..),ERRa_dog..,(ERRa_chimp,ERRa_human)));
3B1	All species	8	Full-length	M3, ncatG = 2	-3542.42	3	0.0125		0.65	0.35				0.0007	0.034								3.68	22.27		M3, ncatG = 2	-3542.42	3		M7	M8, initial w=0.4	0	2	n.s.
3B1	All species	8	Full-length	M3, ncatG = 3	Same log-likelihood as M3, ncatG = 2																					M7	-3542.5	2		M7	M8, initial w=1.4	0.438	2	n.s.
3B1	All species	8	Full-length	M3, ncatG = 4	Same log-likelihood as M3, ncatG = 2																					M8, initial w=0.4	-3542.5	4
3B1	All species	8	Full-length	M7	-3542.5	2	0.0129														0.25	17.1	3.72	24.95		M8, initial w=1.4	-3542.28	4
3B1	All species	8	Full-length	M8, initial w=0.4	-3542.5	4	0.013	17.31	1	0											0.25	17.1	3.72	24.95
3B1	All species	8	Full-length	M8, initial w=1.4	-3542.28	4	0.0155	1	0.996	0.004											0.262	20.15	3.75	26.84
3B1	Mammals	5	Full-length	Too few sequences to analyze																																Too few sequences to analyze
3B1	Mammals	5	Full-length	Too few sequences to analyze
3B1	Mammals	5	Full-length	Too few sequences to analyze
3B1	Mammals	5	Full-length	Too few sequences to analyze
3B1	Mammals	5	Full-length	Too few sequences to analyze
3B1	Mammals	5	Full-length	Too few sequences to analyze
3B1	Mammals	5	Full-length	Too few sequences to analyze
3B1	All species	8	DBD	M0	-485.58	1	0.0002																4.32	41.66		M0	-485.58	1		M0	M3, ncatG = 2	0.14	2	n.s.		((ERRa_zfish,(ERRa_tetra,ERRa_fugu.)),((ERRa_mouse,ERRa_rat..),ERRa_dog..,(ERRa_chimp,ERRa_human)));
3B1	All species	8	DBD	M3, ncatG = 2	-485.51	3	0.0001		1	0				7e-05	4.37								4.34	101.3		M3, ncatG = 2	-485.51	3		M7	M8, initial w=0.4	0	2	n.s.
3B1	All species	8	DBD	M3, ncatG = 3	Same log-likelihood as M3, ncatG = 2																					M7	-485.83	2
3B1	All species	8	DBD	M3, ncatG = 4	Same log-likelihood as M3, ncatG = 2																					M8, initial w=0.4	-485.83	4
3B1	All species	8	DBD	M7	-485.83	2	0.0001														0.01	4.47	4.33	101.3
3B1	All species	8	DBD	M8, initial w=0.4	-485.83	4	0.0001	2.65	1	0											0.021	73.34	4.33	101.3
3B1	All species	8	DBD	M8, initial w=1.4	Same output as M8, initial w = 0.4
3B1	Mammals	5	DBD	Too few sequences to analyze																																Too few sequences to analyze
3B1	Mammals	5	DBD	Too few sequences to analyze
3B1	Mammals	5	DBD	Too few sequences to analyze
3B1	Mammals	5	DBD	Too few sequences to analyze
3B1	Mammals	5	DBD	Too few sequences to analyze
3B1	Mammals	5	DBD	Too few sequences to analyze
3B1	Mammals	5	DBD	Too few sequences to analyze
3B1	All species	9	LBD	M0	-2598.08	1	0.0119																3.21	32.98		M0	-2598.08	1		M0	M3, ncatG = 2	16.22	2	< 0.001		((ERRa_zfish,(ERRa_tetra,ERRa_fugu.)),(ERRa_xenop,((ERRa_mouse,ERRa_rat..),ERRa_dog..,(ERRa_chimp,ERRa_human))));
3B1	All species	9	LBD	M3, ncatG = 2	-2589.97	3	0.0129		0.775	0.225				0.006	0.037								3.38	37.37		M3, ncatG = 2	-2589.97	3		M3, ncatG = 2	M3, ncatG = 3	#VALUE!	-3	n.s.
3B1	All species	9	LBD	M3, ncatG = 3	Same log-likelihood as M3, ncatG = 2																					M7	-2590.44	2		M7	M8, initial w=0.4	0	2	n.s.
3B1	All species	9	LBD	M3, ncatG = 4	Same log-likelihood as M3, ncatG = 2																					M8, initial w=0.4	-2590.44	4
3B1	All species	9	LBD	M7	-2590.44	2	0.0128														1.06	79.26	3.37	36.34
3B1	All species	9	LBD	M8, initial w=0.4	-2590.44	4	0.0128	6.18	1	0											1.06	6.18	3.33	36.34
3B1	All species	9	LBD	M8, initial w=1.4	Same output as M8, initial w = 0.4
3B1	Mammals	5	LBD	Too few sequences to analyze																																Too few sequences to analyze
3B1	Mammals	5	LBD	Too few sequences to analyze
3B1	Mammals	5	LBD	Too few sequences to analyze
3B1	Mammals	5	LBD	Too few sequences to analyze
3B1	Mammals	5	LBD	Too few sequences to analyze
3B1	Mammals	5	LBD	Too few sequences to analyze
3B1	Mammals	5	LBD	Too few sequences to analyze
3B2	All species	6	Full-length	M0	-3791.78	1	0.0357																2.8	2.81		M0	-3791.78	1		M0	M3, ncatG = 2	47.48	2	< 0.001		((ERRb_tetra,ERRb_fugu.),((ERRb_mouse,ERRb_rat..),ERRb_dog..,ERRb_human));
3B2	All species	6	Full-length	M3, ncatG = 2	-3768.04	3	0.0387		0.854	0.146				0.014	0.185								3.03	3.4		M3, ncatG = 2	-3768.04	3		M3, ncatG = 2	M3, ncatG = 3	0.42	2	n.s.
3B2	All species	6	Full-length	M3, ncatG = 3	-3767.83	5	0.0389		0.411	0.505	0.085			0	0.036	0.243							3.03	3.41		M3, ncatG = 3	-3767.83	5		M7	M8, initial w=0.4	0	2	n.s.
3B2	All species	6	Full-length	M3, ncatG = 4	Same log-likelihood as M3, ncatG = 3																					M7	-3768.38	2
3B2	All species	6	Full-length	M7	-3768.38	2	0.039														0.32	7.37	2.99	3.32		M8, initial w=0.4	-3768.38	4
3B2	All species	6	Full-length	M8, initial w=0.4	-3768.38	4	0.039	1.09	1	0											0.32	7.37	2.99	3.32
3B2	All species	6	Full-length	M8, initial w=1.4	Same output as M8, initial w = 0.4
3B2	Mammals	4	Full-length	Too few sequences to analyze																																Too few sequences to analyze
3B2	Mammals	4	Full-length	Too few sequences to analyze
3B2	Mammals	4	Full-length	Too few sequences to analyze
3B2	Mammals	4	Full-length	Too few sequences to analyze
3B2	Mammals	4	Full-length	Too few sequences to analyze
3B2	Mammals	4	Full-length	Too few sequences to analyze
3B2	Mammals	4	Full-length	Too few sequences to analyze
3B2	All species	7	DBD	M0	-446.13	1	0.002																3.36	1.41		M0	-446.13	1		M0	M3, ncatG = 2	0	2	n.s.		((ERRb_tetra,ERRb_fugu.),((ERRb_mouse,ERRb_rat..),ERRb_dog..,(ERRb_chimp,ERRb_human)));
3B2	All species	7	DBD	M3, ncatG = 2	-446.13	3	0.002		1	0				0.002	8.55								3.36	1.4		M3, ncatG = 2	-446.13	3		M7	M8, initial w=0.4	0	2	n.s.
3B2	All species	7	DBD	M3, ncatG = 3	Same log-likelihood as M3, ncatG = 2																					M7	-446.17	2
3B2	All species	7	DBD	M3, ncatG = 4	Same log-likelihood as M3, ncatG = 2																					M8, initial w=0.4	-446.17	4
3B2	All species	7	DBD	M7	-446.17	2	0.002														0.227	99	3.36	1.4
3B2	All species	7	DBD	M8, initial w=0.4	-446.17	4	0.002	2.7	1	0											0.227	99	3.36	1.4
3B2	All species	7	DBD	M8, initial w=1.4	Same output as M8, initial w = 0.4
3B2	Mammals	5	DBD	Too few sequences to analyze																																Too few sequences to analyze
3B2	Mammals	5	DBD	Too few sequences to analyze
3B2	Mammals	5	DBD	Too few sequences to analyze
3B2	Mammals	5	DBD	Too few sequences to analyze
3B2	Mammals	5	DBD	Too few sequences to analyze
3B2	Mammals	5	DBD	Too few sequences to analyze
3B2	Mammals	5	DBD	Too few sequences to analyze
3B2	All species	6	LBD	M0	-1672.49	1	0.031																3.92	3.24		M0	-1672.49	1		M0	M3, ncatG = 2	7.4	2	< 0.05		((ERRb_tetra,ERRb_fugu.),((ERRb_mouse,ERRb_rat..),ERRb_dog..,ERRb_human));
3B2	All species	6	LBD	M3, ncatG = 2	-1668.79	3	0.0339		0.879	0.121				0.018	0.147								4.07	3.49		M3, ncatG = 2	-1668.79	3		M7	M8, initial w=0.4	0	2	n.s.
3B2	All species	6	LBD	M3, ncatG = 3	Same log-likelihood as M3, ncatG = 2																					M7	-1668.96	2
3B2	All species	6	LBD	M3, ncatG = 4	Same log-likelihood as M3, ncatG = 2																					M8, initial w=0.4	-1668.96	4
3B2	All species	6	LBD	M7	-1668.96	2	0.0337														0.636	17.4	4.06	3.45
3B2	All species	6	LBD	M8, initial w=0.4	-1668.96	4	0.0337	1	1	0											0.636	17.4	4.06	3.45
3B2	All species	6	LBD	M8, initial w=1.4	Same output as M8, initial w = 0.4
3B2	Mammals	4	LBD	Too few sequences to analyze																																Too few sequences to analyze
3B2	Mammals	4	LBD	Too few sequences to analyze
3B2	Mammals	4	LBD	Too few sequences to analyze
3B2	Mammals	4	LBD	Too few sequences to analyze
3B2	Mammals	4	LBD	Too few sequences to analyze
3B2	Mammals	4	LBD	Too few sequences to analyze
3B2	Mammals	4	LBD	Too few sequences to analyze
3B3	All species	9	Full-length	M0	-4609.75	1	0.015																1.73	8.5		M0	-4609.75	1		M0	M3, ncatG = 2	69.98	2	< 0.001		((ERRg_zfish,ERRg_fugu.),(ERRg_xenop,(ERRg_chick,((ERRg_mouse,ERRg_rat..),ERRg_dog..,(ERRg_chimp,ERRg_human)))));
3B3	All species	9	Full-length	M3, ncatG = 2	-4574.76	3	0.0156		0.855	0.145				0.004	0.082								1.72	11.16		M3, ncatG = 2	-4574.76	3		M7	M8, initial w=0.4	0	2	n.s.
3B3	All species	9	Full-length	M3, ncatG = 3	Same log-likelihood as M3, ncatG = 2																					M7	-4574.95	2
3B3	All species	9	Full-length	M3, ncatG = 4	Same log-likelihood as M3, ncatG = 2																					M8, initial w=0.4	-4574.95	4
3B3	All species	9	Full-length	M7	-4574.95	2	0.0156														0.222	12.49	1.71	11.11
3B3	All species	9	Full-length	M8, initial w=0.4	-4574.95	4	0.0156	1	1	0											0.222	12.49	1.71	11.11
3B3	All species	9	Full-length	M8, initial w=1.4	Same output as M8, initial w = 0.4
3B3	Mammals	5	Full-length	Too few sequences to analyze																																Too few sequences to analyze
3B3	Mammals	5	Full-length	Too few sequences to analyze
3B3	Mammals	5	Full-length	Too few sequences to analyze
3B3	Mammals	5	Full-length	Too few sequences to analyze
3B3	Mammals	5	Full-length	Too few sequences to analyze
3B3	Mammals	5	Full-length	Too few sequences to analyze
3B3	Mammals	5	Full-length	Too few sequences to analyze
3B3	All species	9	DBD	M0	-633.1	1	0.0053																1.36	4.02		M0	-633.1	1		M0	M3, ncatG = 2	2.94	2	n.s.		((ERRg_zfish,ERRg_fugu.),(ERRg_xenop,(ERRg_chick,((ERRg_mouse,ERRg_rat..),ERRg_dog..,(ERRg_chimp,ERRg_human)))));
3B3	All species	9	DBD	M3, ncatG = 2	-631.63	3	0.0059		0.875	0.1254				0	0.047								1.36	4.03		M3, ncatG = 2	-631.63	3		M7	M8, initial w=0.4	0	2	n.s.
3B3	All species	9	DBD	M3, ncatG = 3	Same log-likelihood as M3, ncatG = 2																					M7	-631.64	2
3B3	All species	9	DBD	M3, ncatG = 4	Same log-likelihood as M3, ncatG = 2																					M8, initial w=0.4	-631.64	4
3B3	All species	9	DBD	M7	-631.64	2	0.0059														0.05	5.24	1.36	4.03
3B3	All species	9	DBD	M8, initial w=0.4	-631.64	4	0.0059	4.11	1	0											0.05	5.24	1.36	4.03
3B3	All species	9	DBD	M8, initial w=1.4	Same output as M8, initial w = 0.4
3B3	Mammals	5	DBD	Too few sequences to analyze																																Too few sequences to analyze
3B3	Mammals	5	DBD	Too few sequences to analyze
3B3	Mammals	5	DBD	Too few sequences to analyze
3B3	Mammals	5	DBD	Too few sequences to analyze
3B3	Mammals	5	DBD	Too few sequences to analyze
3B3	Mammals	5	DBD	Too few sequences to analyze
3B3	Mammals	5	DBD	Too few sequences to analyze
3B3	All species	10	LBD	M0	-2403.28	1	0.0127																1.96	8.44		M0	-2403.28	1		M0	M3, ncatG = 2	25.86	2	< 0.001		((ERRg_zfish,(ERRg_tetra,ERRg_fugu.)),(ERRg_xenop,(ERRg_chick,((ERRg_mouse,ERRg_rat..),ERRg_dog..,(ERRg_chimp,ERRg_human)))));
3B3	All species	10	LBD	M3, ncatG = 2	-2390.35	3	0.0133		0.97	0.03				0.008	0.192								1.88	9.74		M3, ncatG = 2	-2390.35	3		M7	M8, initial w=0.4	0	2	n.s.
3B3	All species	10	LBD	M3, ncatG = 3	Same log-likelihood as M3, ncatG = 2																					M7	-2394.23	2
3B3	All species	10	LBD	M3, ncatG = 4	Same log-likelihood as M3, ncatG = 2																					M8, initial w=0.4	-2394.23	4
3B3	All species	10	LBD	M7	-2394.23	2	0.0132														0.336	23.08	1.92	9.21
3B3	All species	10	LBD	M8, initial w=0.4	-2394.23	4	0.0132	6.96	1	0											0.336	23.07	1.92	9.21
3B3	All species	10	LBD	M8, initial w=1.4	Same output as M8, initial w = 0.4
3B3	Mammals	5	LBD	Too few sequences to analyze																																Too few sequences to analyze
3B3	Mammals	5	LBD	Too few sequences to analyze
3B3	Mammals	5	LBD	Too few sequences to analyze
3B3	Mammals	5	LBD	Too few sequences to analyze
3B3	Mammals	5	LBD	Too few sequences to analyze
3B3	Mammals	5	LBD	Too few sequences to analyze
3B3	Mammals	5	LBD	Too few sequences to analyze
3C1	All species	22	Full-length	M0	-7892.26	1	0.0778																1.67	7.14		M0	-7892.26	1		M0	M3, ncatG = 2	501.48	2	< 0.001		(((GR_brtrout,GR_ratrout),(GR_astatot,GR_eurbass,GR_fugu...,GR_flounde)),(GR_xenopus,(GR_chicken,((GR_rabbit.,(GR_guinea.,(GR_mouse..,GR_rat....))),GR_pig....,GR_dog....,(GR_shrew..,((GR_mamonke,((GR_cosquir,GR_squirrm),(GR_cottonm,GR_whitemo))),(GR_chimp..,GR_human..)))))));
3C1	All species	22	Full-length	M3, ncatG = 2	-7641.52	3	0.0891		0.768	0.232				0.017	0.328								1.68	7.85		M3, ncatG = 2	-7641.52	3		M3, ncatG = 2	M3, ncatG = 3	47.78	2	< 0.001
3C1	All species	22	Full-length	M3, ncatG = 3	-7617.63	5	0.0924		0.615	0.289	0.096			0.005	0.122	0.563							1.71	8.11		M3, ncatG = 3	-7617.63	5		M7	M8, initial w=0.4	5.02	2	n.s.
3C1	All species	22	Full-length	M3, ncatG = 4	Same log-likelihood as M3, ncatG = 3																					M7	-7619.91	2		M7	M8, initial w=1.4	5.02	2	n.s.
3C1	All species	22	Full-length	M3, ncatG = 5	Same log-likelihood as M3, ncatG = 3																					M8, initial w=0.4	-7617.4	4
3C1	All species	22	Full-length	M7	-7619.91	2	0.0969														0.2	1.78	1.7	0.0969
3C1	All species	22	Full-length	M8, initial w=0.4	-7617.4	4	0.0932	0.094	0.832	0.168											0.122	1.53	1.71	8.13
3C1	All species	22	Full-length	M8, initial w=1.4	Same output as M8, initial w = 0.4
3C1	Mammals	15	Full-length	M0	-8859.34	1	0.1696																2.97	1.86		M0	-8859.34	1		M0	M3, ncatG = 2	230.86	2	< 0.001		((GR_rabbit.,(GR_guinea.,(GR_mouse..,GR_rat....))),GR_pig....,GR_dog....,(GR_shrew..,((GR_mamonke,((GR_cosquir,GR_squirrm),(GR_cottonm,GR_whitemo))),(GR_chimp..,GR_human..))));
3C1	Mammals	15	Full-length	M3, ncatG = 2	-8743.91	3	0.182		0.755	0.245				0.037	0.631								2.97	1.9		M3, ncatG = 2	-8743.91	3		M3, ncatG = 2	M3, ncatG = 3	3.2	2	n.s.
3C1	Mammals	15	Full-length	M3, ncatG = 3	-8742.31	5	0.187		0.731	0.264	0.005			0.032	0.566	2.76							2.99	1.91		M3, ncatG = 3	-8742.31	5		M7	M8, initial w=0.4	0.44	2	n.s.
3C1	Mammals	15	Full-length	M3, ncatG = 4	Same log-likelihood as M3, ncatG = 3																					M7	-8743.76	2		M7	M8, initial w=1.4	1.66	2	n.s.
3C1	Mammals	15	Full-length	M7	-8743.76	2	0.183														0.209	0.927	2.97	1.9		M8, initial w=0.4	-8743.54	4
3C1	Mammals	15	Full-length	M8, initial w=0.4	-8743.54	4	0.1829	0.024	0.361	0.639											1.26	1.44	2.97	1.9		M8, initial w=1.4	-8742.93	4
3C1	Mammals	15	Full-length	M8, initial w=1.4	-8742.93	4	0.1871	3.37	0.997	0.003											0.22	1.01	2.99	1.91
3C1	All species	23	DBD	M0	-1215.14	1	0.0112																2.01	7.48		M0	-1215.14	1		M0	M3, ncatG = 2	16.26	2	< 0.001		(((GR_brtrout,GR_ratrout),(GR_astatot,GR_eurbass,GR_fugu...,GR_flounde)),(GR_xenopus,(GR_chicken,((GR_rabbit.,(GR_guinea.,(GR_mouse..,GR_rat....))),(GR_pig....,GR_cow....),GR_dog....,(GR_shrew..,((GR_mamonke,((GR_cosquir,GR_squirrm),(GR_cottonm,GR_whitemo))),(GR_chimp..,GR_human..)))))));
3C1	All species	23	DBD	M3, ncatG = 2	-1207.01	3	0.0139		0.924	0.076				0.004	0.136								2.12	8.03		M3, ncatG = 2	-1207.01	3		M3, ncatG = 2	M3, ncatG = 3	0.04	2	n.s.
3C1	All species	23	DBD	M3, ncatG = 3	-1206.99	5	0.0139		0.644	0.302	0.053			0.0001	0.016	0.164							2.12	8.04		M3, ncatG = 3	-1206.99	5		M7	M8, initial w=0.4	-0.06	2	n.s.
3C1	All species	23	DBD	M3, ncatG = 4	Same log-likelihood as M3, ncatG = 3																					M7	-1207.36	2
3C1	All species	23	DBD	M7	-1207.36	2	0.0141														0.104	5.84	2.09	7.89		M8, initial w=0.4	-1207.39	4
3C1	All species	23	DBD	M8, initial w=0.4	-1207.39	4	0.0141	1.55	1	0											0.104	5.84	2.09	7.89
3C1	All species	23	DBD	M8, initial w=1.4	Same output as M8, initial w = 0.4
3C1	Mammals	16	DBD	M0	-647.05	1	0.0194																4.87	1.72		M0	-647.05	1		M0	M3, ncatG = 2	1.42	2	n.s.		((GR_rabbit.,(GR_guinea.,(GR_mouse..,GR_rat....))),(GR_pig....,GR_cow....),GR_dog....,(GR_shrew..,((GR_mamonke,((GR_cosquir,GR_squirrm),(GR_cottonm,GR_whitemo))),(GR_chimp..,GR_human..))));
3C1	Mammals	16	DBD	M3, ncatG = 2	-646.34	3	0.0202		0.936	0.064				0.0095	0.176								4.88	1.73		M3, ncatG = 2	-646.34	3		M7	M8, initial w=0.4	-0.02	2	n.s.
3C1	Mammals	16	DBD	M3, ncatG = 3	Same log-likelihood as M3, ncatG = 2																					M7	-646.35	2
3C1	Mammals	16	DBD	M3, ncatG = 4	Same log-likelihood as M3, ncatG = 2																					M8, initial w=0.4	-646.36	4
3C1	Mammals	16	DBD	M7	-646.35	2	0.0197														0.187	8.16	4.87	1.73
3C1	Mammals	16	DBD	M8, initial w=0.4	-646.36	4	0.0196	0.083	0.789	0.212											0.014	1.06	4.86	1.72
3C1	Mammals	16	DBD	M8, initial w=1.4	Same output as M8, initial w = 0.4
3C1	All species	23	LBD	M0	-5472.44	1	0.0742																1.71	6.97		M0	-5472.44	1		M0	M3, ncatG = 2	258.82	2	< 0.001		(((GR_brtrout,GR_ratrout),(GR_astatot,GR_eurbass,GR_fugu...,GR_flounde)),(GR_xenopus,(GR_chicken,((GR_rabbit.,(GR_guinea.,(GR_mouse..,GR_rat....))),(GR_pig....,GR_cow....),GR_dog....,(GR_shrew..,((GR_mamonke,((GR_cosquir,GR_squirrm),(GR_cottonm,GR_whitemo))),(GR_chimp..,GR_human..)))))));
3C1	All species	23	LBD	M3, ncatG = 2	-5343.03	3	0.083		0.748	0.252				0.017	0.278								1.67	7.43		M3, ncatG = 2	-5343.03	3		M3, ncatG = 2	M3, ncatG = 3	25.54	2	< 0.001
3C1	All species	23	LBD	M3, ncatG = 3	-5330.26	5	0.085		0.614	0.323	0.063			0.007	0.137	0.578							1.7	7.64		M3, ncatG = 3	-5330.26	5		M7	M8, initial w=0.4	4.12	2	n.s.
3C1	All species	23	LBD	M3, ncatG = 4	Same log-likelihood as M3, ncatG = 3																					M7	-5332.48	2		M7	M8, initial w=1.4	4.12	2	n.s.
3C1	All species	23	LBD	M7	-5332.48	2	0.089														0.257	2.492	1.67	7.65		M8, initial w=0.4	-5330.42	4
3C1	All species	23	LBD	M8, initial w=0.4	-5330.42	4	0.085	0.71	0.967	0.033											0.32	4.42	1.69	7.62		M8, initial w=1.4	-5330.42	4
3C1	All species	23	LBD	M8, initial w=1.4	-5330.42	4	0.085	0.71	0.967	0.033											0.32	4.42	1.69	7.62
3C1	Mammals	16	LBD	M0	-2678.21	1	0.11																2.35	1.58		M0	-2678.21	1		M0	M3, ncatG = 2	105.04	2	< 0.001		((GR_rabbit.,(GR_guinea.,(GR_mouse..,GR_rat....))),(GR_pig....,GR_cow....),GR_dog....,(GR_shrew..,((GR_mamonke,((GR_cosquir,GR_squirrm),(GR_cottonm,GR_whitemo))),(GR_chimp..,GR_human..))));
3C1	Mammals	16	LBD	M3, ncatG = 2	-2625.69	3	0.1199		0.874	0.126				0.022	0.799								2.29	1.61		M3, ncatG = 2	-2625.69	3		M7	M8, initial w=0.4	0	2	n.s.
3C1	Mammals	16	LBD	M3, ncatG = 3	Same log-likelihood as M3, ncatG = 2																					M7	-2626.46	2
3C1	Mammals	16	LBD	M3, ncatG = 4	Same log-likelihood as M3, ncatG = 2																					M8, initial w=0.4	-2626.46	4
3C1	Mammals	16	LBD	M7	-2626.46	2	0.119														0.078	0.57978	2.29	1.61		M8, initial w=1.4	-2626.44	4
3C1	Mammals	16	LBD	M8, initial w=0.4	-2626.46	4	0.1185	0.615	1	0											0.078	0.58	2.29	1.61
3C1	Mammals	16	LBD	M8, initial w=1.4	-2626.44	4	0.1197	0.983	0.985	0.015											0.08	0.65	2.29	1.62
3C2	All species	15	Full-length	M0	-7328.13	1	0.079																1.72	7.9		M0	-7328.13	1		M0	M3, ncatG = 2	246.98	2	< 0.001		(MR_lamprey,((MR_astilap,MR_tetraod,MR_ratrout),((MR_xenopus,MR_xentrop),(MR_chicken,((MR_mouse..,MR_rat....),MR_dog....,(MR_shrew..,((MR_marmose,MR_sqmonke),(MR_chimp..,MR_human..))))))));
3C2	All species	15	Full-length	M3, ncatG = 2	-7204.64	3	0.09		0.72	0.28				0.027	0.25								1.72	9.1		M3, ncatG = 2	-7204.64	3		M3, ncatG = 2	M3, ncatG = 3	30.34	2	< 0.001
3C2	All species	15	Full-length	M3, ncatG = 3	-7189.47	5	0.09		0.348	0.539	0.113			0.001	0.079	0.42							1.73	9.62		M3, ncatG = 3	-7189.47	5		M7	M8, initial w=0.4	0	2	n.s.
3C2	All species	15	Full-length	M3, ncatG = 4	Same log-likelihood as M3, ncatG = 3																					M7	-7193.97	2		M7	M8, initial w=1.4	0	2	n.s.
3C2	All species	15	Full-length	M7	-7193.97	2	0.09														0.457	4.41	1.72	9.36		M8, initial w=0.4	-7193.97	4
3C2	All species	15	Full-length	M8, initial w=0.4	-7193.97	4	0.09	1	1	0											0.457	4.41	1.72	9.35
3C2	All species	15	Full-length	M8, initial w=1.4	Same output as M8, initial w = 0.4
3C2	Mammals	8	Full-length	M0	-8023.38	1	0.11																2.87	1.14		M0	-8023.38	1		M0	M3, ncatG = 2	52.36	2	< 0.001		((MR_mouse..,MR_rat....),MR_dog....,(MR_shrew..,((MR_marmose,MR_sqmonke),(MR_chimp..,MR_human..))));
3C2	Mammals	8	Full-length	M3, ncatG = 2	-7997.2	3	0.112		0.735	0.265				0.023	0.359								2.88	1.15		M3, ncatG = 2	-7997.2	3		M3, ncatG = 2	M3, ncatG = 3	2.42	2	n.s.
3C2	Mammals	8	Full-length	M3, ncatG = 3	-7995.99	5	0.114		0.578	0.415	0.006			0	0.247	1.8							2.88	1.16		M3, ncatG = 3	-7995.99	5		M7	M8, initial w=0.4	0	2	n.s.
3C2	Mammals	8	Full-length	M3, ncatG = 4	Same log-likelihood as M3, ncatG = 3																					M7	-7996.97	2		M7	M8, initial w=1.4	0.54	2	n.s.
3C2	Mammals	8	Full-length	M7	-7996.97	2	0.112														0.31	2.34	2.88	1.15		M8, initial w=0.4	-7996.97	4
3C2	Mammals	8	Full-length	M8, initial w=0.4	-7996.97	4	0.113	1.88	0.997	0.003											0.35	2.85	2.88	1.16		M8, initial w=1.4	-7996.7	4
3C2	Mammals	8	Full-length	M8, initial w=1.4	-7996.7	4	0.113	1.88	0.997	0.003											0.35	2.85	2.88	1.15
3C2	All species	15	DBD	M0	-934.82	1	0.009																2.98	8.99		M0	-934.82	1		M0	M3, ncatG = 2	0	2	n.s.		(MR_lamprey,((MR_astilap,MR_tetraod,MR_ratrout),((MR_xenopus,MR_xentrop),(MR_chicken,((MR_mouse..,MR_rat....),MR_dog....,(MR_shrew..,((MR_marmose,MR_sqmonke),(MR_chimp..,MR_human..))))))));
3C2	All species	15	DBD	M3, ncatG = 2	-934.82	3	0.009		1	0				0.009	5.13								2.98	8.99		M3, ncatG = 2	-934.82	3		M7	M8, initial w=0.4	0	2	n.s.
3C2	All species	15	DBD	M3, ncatG = 3	Same log-likelihood as M3, ncatG = 2																					M7	-934.16	2
3C2	All species	15	DBD	M3, ncatG = 4	Same log-likelihood as M3, ncatG = 2																					M8, initial w=0.4	-934.16	4
3C2	All species	15	DBD	M7	-934.16	2	0.0099														0.51	47.66	3.01	9.2
3C2	All species	15	DBD	M8, initial w=0.4	-934.16	4	0.0099	1	1	0											0.51	47.66	3.01	9.2
3C2	All species	15	DBD	M8, initial w=1.4	Same output as M8, initial w = 0.4
3C2	Mammals	8	DBD	M0	-437.39	1	0.023																2.63	0.74		M0	-437.39	1		M0	M3, ncatG = 2	0	2	n.s.		((MR_mouse..,MR_rat....),MR_dog....,(MR_shrew..,((MR_marmose,MR_sqmonke),(MR_chimp..,MR_human..))));
3C2	Mammals	8	DBD	M3, ncatG = 2	-437.39	3	0.023		0.0001	0.9999				0.023	0.023								2.63	0.74		M3, ncatG = 2	-437.39	3		M7	M8, initial w=0.4	0	2	n.s.
3C2	Mammals	8	DBD	M3, ncatG = 3	Same log-likelihood as M3, ncatG = 2																					M7	-437.4	2
3C2	Mammals	8	DBD	M3, ncatG = 4	Same log-likelihood as M3, ncatG = 2																					M8, initial w=0.4	-437.4	4
3C2	Mammals	8	DBD	M7	-437.4	2	0.023														2.41	99	2.63	0.74
3C2	Mammals	8	DBD	M8, initial w=0.4	-437.4	4	0.023	1	1	0											2.41	99	2.63	0.74
3C2	Mammals	8	DBD	M8, initial w=1.4	Same output as M8, initial w = 0.4
3C2	All species	15	LBD	M0	-4789.25	1	0.07																1.92	8.28		M0	-4789.25	1		M0	M3, ncatG = 2	104.9	2	< 0.001		(MR_lamprey,((MR_astilap,MR_tetraod,MR_ratrout),((MR_xenopus,MR_xentrop),(MR_chicken,((MR_mouse..,MR_rat....),MR_dog....,(MR_shrew..,((MR_marmose,MR_sqmonke),(MR_chimp..,MR_human..))))))));
3C2	All species	15	LBD	M3, ncatG = 2	-4736.8	3	0.076		0.661	0.339				0.024	0.177								1.9	9.24		M3, ncatG = 2	-4736.8	3		M3, ncatG = 2	M3, ncatG = 3	23.52	2	< 0.001
3C2	All species	15	LBD	M3, ncatG = 3	-4725.04	5	0.079		0.3	0.639	0.001			0	0.078	0.469							1.9	9.88		M3, ncatG = 3	-4725.04	5		M7	M8, initial w=0.4	1.78	2	n.s.
3C2	All species	15	LBD	M3, ncatG = 4	Same log-likelihood as M3, ncatG = 3																					M7	-4730.46	2
3C2	All species	15	LBD	M7	-4730.46	2	0.078														0.62	7.02	1.9	9.55		M8, initial w=0.4	-4729.57	4
3C2	All species	15	LBD	M8, initial w=0.4	-4729.57	4	0.0825	1	0.987	0.013											0.71	8.96	1.92	9.67
3C2	All species	15	LBD	M8, initial w=1.4	Same output as M8, initial w = 0.4
3C2	Mammals	8	LBD	M0	-1937.96	1	0.0644																3.52	1.01		M0	-1937.96	1		M0	M3, ncatG = 2	25.34	2	< 0.001		((MR_mouse..,MR_rat....),MR_dog....,(MR_shrew..,((MR_marmose,MR_sqmonke),(MR_chimp..,MR_human..))));
3C2	Mammals	8	LBD	M3, ncatG = 2	-1925.29	3	0.0695		0.942	0.058				0.037	0.607								3.55	1.02		M3, ncatG = 2	-1925.29	3		M7	M8, initial w=0.4	0	2	n.s.
3C2	Mammals	8	LBD	M3, ncatG = 3	Same log-likelihood as M3, ncatG = 2																					M7	-1932.67	2		M7	M8, initial w=1.4	0.24	2	n.s.
3C2	Mammals	8	LBD	M3, ncatG = 4	Same log-likelihood as M3, ncatG = 2																					M8, initial w=0.4	-1932.67	4
3C2	Mammals	8	LBD	M7	-1932.67	2	0.0693														0.197	2.46	3.55	1.02		M8, initial w=1.4	-1932.55	4
3C2	Mammals	8	LBD	M8, initial w=0.4	-1932.67	4	0.0693	2.63	1	0											0.197	2.46	3.55	1.02
3C2	Mammals	8	LBD	M8, initial w=1.4	-1932.55	4	0.0719	1	0.975	0.025											0.829	15.79	3.56	1.02
3C3	All species	12	Full-length	M0	-6439.34	1	0.0528																2.09	8.89		M0	-6439.34	1		M0	M3, ncatG = 2	199.8	2	< 0.001		((PR_eel....,PR_fugu...),((PR_frog...,(PR_xenopus,PR_xentrop)),(PR_chicken,((PR_rabbit.,(PR_mouse..,PR_rat....)),PR_dog....,PR_cow....,PR_human..))));
3C3	All species	12	Full-length	M3, ncatG = 2	-6339.44	3	0.058		0.73	0.27				0.015	0.173								2.14	9.69		M3, ncatG = 2	-6339.44	3		M3, ncatG = 2	M3, ncatG = 3	9	2	< 0.05
3C3	All species	12	Full-length	M3, ncatG = 3	-6334.94	5	0.0591		0.588	0.337	0.0754			0.008	0.09	0.317							2.13	9.91		M3, ncatG = 3	-6334.94	5		M7	M8, initial w=0.4	0	2	n.s.
3C3	All species	12	Full-length	M3, ncatG = 4	Same log-likelihood as M3, ncatG = 3																					M7	-6335.83	2		M7	M8, initial w=1.4	0	2	n.s.
3C3	All species	12	Full-length	M7	-6335.83	2	0.0596														0.4	5.94	2.13	9.83		M8, initial w=0.4	-6335.83	4
3C3	All species	12	Full-length	M8, initial w=0.4	-6335.83	4	0.0596	13.58	1	0											0.397	5.94	2.13	9.83
3C3	All species	12	Full-length	M8, initial w=1.4	Same output as M8, initial w = 0.4
3C3	Mammals	6	Full-length	M0	-3918.33	1	0.084																2.2	1.23		M0	-3918.33	1		M0	M3, ncatG = 2	101.4	2	< 0.001		((PR_rabbit.,(PR_mouse..,PR_rat....)),PR_dog....,PR_cow....,PR_human..);
3C3	Mammals	6	Full-length	M3, ncatG = 2	-3867.63	3	0.0945		0.849	0.151				0.006	0.592								2.17	1.26		M3, ncatG = 2	-3867.63	3		M7	M8, initial w=0.4	0.02	2	n.s.
3C3	Mammals	6	Full-length	M3, ncatG = 3	Same log-likelihood as M3, ncatG = 2																					M7	-3868.14	2
3C3	Mammals	6	Full-length	M3, ncatG = 4	Same log-likelihood as M3, ncatG = 2																					M8, initial w=0.4	-3868.13	4
3C3	Mammals	6	Full-length	M7	-3868.14	2	0.094														0.064	0.005	2.174	1.26
3C3	Mammals	6	Full-length	M8, initial w=0.4	-3868.13	4	0.095	1	0.993	0.007											0.063	2.85	2.88	1.16
3C3	Mammals	6	Full-length	M8, initial w=1.4	Same output as M8, initial w = 0.4
3C3	All species	13	DBD	M0	-901.9	1	0.014																2.12	7.44		M0	-901.9	1		M0	M3, ncatG = 2	9.98	2	< 0.01		((PR_eel....,PR_fugu...),((PR_frog...,(PR_xenopus,PR_xentrop)),(PR_chicken,((PR_rabbit.,(PR_mouse..,PR_rat....)),PR_dog....,(PR_sheep..,PR_cow....),PR_human..))));
3C3	All species	13	DBD	M3, ncatG = 2	-896.91	3	0.0159		0.882	0.118				0.005	0.096								2.15	7.35		M3, ncatG = 2	-896.91	3		M7	M8, initial w=0.4	0	2	n.s.
3C3	All species	13	DBD	M3, ncatG = 3	Same log-likelihood as M3, ncatG = 2																					M7	-897.09	2
3C3	All species	13	DBD	M3, ncatG = 4	Same log-likelihood as M3, ncatG = 2																					M8, initial w=0.4	-897.09	4
3C3	All species	13	DBD	M7	-897.09	2	0.016														0.21	11.71	2.15	7.37
3C3	All species	13	DBD	M8, initial w=0.4	-897.09	4	0.016	1	1	0											0.21	11.71	2.15	7.37
3C3	All species	13	DBD	M8, initial w=1.4	Same output as M8, initial w = 0.4
3C3	Mammals	7	DBD	M0	-414.69	1	0.0001																0.64	4.1		M0	-414.69	1		M0	M3, ncatG = 2	0.02	2	n.s.		((PR_rabbit.,(PR_mouse..,PR_rat....)),PR_dog....,(PR_sheep..,PR_cow....),PR_human..);
3C3	Mammals	7	DBD	M3, ncatG = 2	-414.68	3	0		1e-05	1e-05				0.814	0.186								0.64	4.09		M3, ncatG = 2	-414.68	3		M7	M8, initial w=0.4	0	2	n.s.
3C3	Mammals	7	DBD	M3, ncatG = 3	Same log-likelihood as M3, ncatG = 2																					M7	-414.68	2
3C3	Mammals	7	DBD	M3, ncatG = 4	Same log-likelihood as M3, ncatG = 2																					M8, initial w=0.4	-414.68	4
3C3	Mammals	7	DBD	M7	-414.68	2	0														0.005	99	64	4.09
3C3	Mammals	7	DBD	M8, initial w=0.4	-414.68	4	0	1	1	0											0.005	99	0.64	4.09
3C3	Mammals	7	DBD	M8, initial w=1.4	Same output as M8, initial w = 0.4
3C3	All species	16	LBD	M0	-5039.7	1	0.052																1.92	10.12		M0	-5039.7	1		M0	M3, ncatG = 2	96.44	2	< 0.001		((PR_eel....,(PR_zebrafi,PR_fugu...)),((PR_frog...,(PR_xenopus,PR_xentrop)),(((PR_crocodi,PR_lizard.),PR_chicken),((PR_rabbit.,(PR_mouse..,PR_rat....)),PR_dog....,(PR_sheep..,PR_cow....),PR_human..))));
3C3	All species	16	LBD	M3, ncatG = 2	-4991.48	3	0.057		0.679	0.321				0.017	0.14								1.92	10.53		M3, ncatG = 2	-4991.48	3		M3, ncatG = 2	M3, ncatG = 3	3.44	2	n.s.
3C3	All species	16	LBD	M3, ncatG = 3	-4989.76	5	0.057		0.607	0.368	0.025			0.013	0.109	0.35							1.92	10.6		M3, ncatG = 3	-4989.76	5		M7	M8, initial w=0.4	0	2	n.s.
3C3	All species	16	LBD	M3, ncatG = 4	Same log-likelihood as M3, ncatG = 3																					M7	-4990.31	2
3C3	All species	16	LBD	M7	-4990.31	2	0.0572														0.61	9.69	1.92	10.56		M8, initial w=0.4	-4990.31	4
3C3	All species	16	LBD	M8, initial w=0.4	-4990.31	4	0.0572	1	1	0											0.61	9.69	1.92	10.56
3C3	All species	16	LBD	M8, initial w=1.4	Same output as M8, initial w = 0.4
3C3	Mammals	7	LBD	M0	-1881.77	1	0.027																3.78	1.34		M0	-1881.77	1		M0	M3, ncatG = 2	14.4	2	< 0.001		((PR_rabbit.,(PR_mouse..,PR_rat....)),PR_dog....,(PR_sheep..,PR_cow....),PR_human..);
3C3	Mammals	7	LBD	M3, ncatG = 2	-1874.57	3	0.033		0.9	0.1				0	0.328								3.82	1.36		M3, ncatG = 2	-1874.57	3		M7	M8, initial w=0.4	0	2	n.s.
3C3	Mammals	7	LBD	M3, ncatG = 3	Same log-likelihood as M3, ncatG = 2																					M7	-1874.57	2
3C3	Mammals	7	LBD	M3, ncatG = 4	Same log-likelihood as M3, ncatG = 2																					M8, initial w=0.4	-1874.57	4
3C3	Mammals	7	LBD	M7	-1874.57	2	0.033														0.013	0.28	3.82	1.35
3C3	Mammals	7	LBD	M8, initial w=0.4	-1874.57	4	0.033	4.21	1	0											0.013	0.27	3.82	1.35
3C3	Mammals	7	LBD	M8, initial w=1.4	Same output as M8, initial w = 0.4
3C4	All species	27	Full-length	M0	-9578.73	1	0.0577																2.15	10.28		M0	-9578.73	1		M0	M3, ncatG = 2	351.32	2	< 0.001		((AR_japeel.,((AR_minnow.,AR_zebrafi,AR_goldfis),(AR_trout..,(AR_medaka.,((AR_wrasse.,(AR_tilapia,AR_astilap)),AR_tetraod,(AR_croaker,AR_mosfish,(AR_blbream,AR_rebream))))))),((AR_xenopus,AR_bullfro),((AR_mouse..,AR_rat....),AR_pig....,(AR_dog....,AR_hyena..),(AR_lemur..,((AR_baboon.,(AR_rhesus.,AR_macaque)),(AR_chimp..,AR_human..))))));
3C4	All species	27	Full-length	M3, ncatG = 2	-9403.07	3	0.0622		0.786	0.214				0.021	0.215								2.18	10.91		M3, ncatG = 2	-9403.07	3		M3, ncatG = 2	M3, ncatG = 3	21.56	2	< 0.001
3C4	All species	27	Full-length	M3, ncatG = 3	-9392.29	5	0.0629		0.497	0.378	0.125			0.007	0.063	0.286							2.19	11.06		M3, ncatG = 3	-9392.29	5		M3, ncatG = 3	M3, ncatG = 4	5.48	2	n.s.
3C4	All species	27	Full-length	M3, ncatG = 4	-9389.55	7	0.0645		0.422	0.429	0.143	0.006		0.004	0.051	0.245	0.925						2.19	11.14		M3, ncatG = 4	-9389.55	7		M7	M8, initial w=0.4	6.36	2	< 0.05
3C4	All species	27	Full-length	M3, ncatG = 5	Same log-likelihood as M3, ncatG = 3																					M7	-9394.9	2		M7	M8, initial w=1.4	6.36	2	< 0.05
3C4	All species	27	Full-length	M7	-9394.9	2	0.0656														0.386	5.2	2.18	11.1		M8, initial w=0.4	-9391.72	4
3C4	All species	27	Full-length	M8, initial w=0.4	-9391.72	4	0.066	1	0.994	0.006											0.2113	6.1	2.18	11.16
3C4	All species	27	Full-length	M8, initial w=1.4	Same output as M8, initial w = 0.4
3C4	Mammals	11	Full-length	M0	-8139.23	1	0.1153																3.27	1.32		M0	-8139.23	1		M0	M3, ncatG = 2	111.48	2	< 0.001		((AR_mouse..,AR_rat....),AR_pig....,(AR_dog....,AR_hyena..),(AR_lemur..,((AR_baboon.,(AR_rhesus.,AR_macaque)),(AR_chimp..,AR_human..))));
3C4	Mammals	11	Full-length	M3, ncatG = 2	-8083.49	3	0.1223		0.755	0.245				0.016	0.449								3.29	1.34		M3, ncatG = 2	-8083.49	3		M7	M8, initial w=0.4	0	2	n.s.
3C4	Mammals	11	Full-length	M3, ncatG = 3	Same log-likelihood as M3, ncatG = 2																					M7	-8084.13	2
3C4	Mammals	11	Full-length	M3, ncatG = 4	Same log-likelihood as M3, ncatG = 2																					M8, initial w=0.4	-8084.13	4
3C4	Mammals	11	Full-length	M7	-8084.13	2	0.1228														0.194	1.34	3.29	1.34
3C4	Mammals	11	Full-length	M8, initial w=0.4	-8084.13	4	0.1228	1	1	0											0.194	1.34	3.29	1.34
3C4	Mammals	11	Full-length	M8, initial w=1.4	Same output as M8, initial w = 0.4
3C4	All species	28	DBD	M0	-1486.4	1	0.0182																1.9	8.41		M0	-1486.4	1		M0	M3, ncatG = 2	30.34	2	< 0.001		((AR_japeel.,((AR_minnow.,AR_zebrafi,AR_goldfis),(AR_trout..,(AR_medaka.,((AR_wrasse.,(AR_tilapia,AR_astilap)),AR_tetraod,(AR_croaker,AR_mosfish,(AR_blbream,AR_rebream))))))),((AR_xenopus,AR_bullfro),((AR_rabbit.,(AR_mouse..,AR_rat....)),AR_pig....,(AR_dog....,AR_hyena..),(AR_lemur..,((AR_baboon.,(AR_rhesus.,AR_macaque)),(AR_chimp..,AR_human..))))));
3C4	All species	28	DBD	M3, ncatG = 2	-1471.23	3	0.021		0.888	0.112				0.006	0.138								1.92	8.52		M3, ncatG = 2	-1471.23	3		M7	M8, initial w=0.4	-0.88	2	n.s.
3C4	All species	28	DBD	M3, ncatG = 3	Same log-likelihood as M3, ncatG = 2																					M7	-1471.23	2
3C4	All species	28	DBD	M3, ncatG = 4	Same log-likelihood as M3, ncatG = 2																					M8, initial w=0.4	-1471.67	4
3C4	All species	28	DBD	M7	-1471.23	2	0.0221														0.17	6.59	1.92	8.53
3C4	All species	28	DBD	M8, initial w=0.4	-1471.67	4	0.0221	2.93	1	0											0.17	6.59	1.92	8.53
3C4	All species	28	DBD	M8, initial w=1.4	Same output as M8, initial w = 0.4
3C4	Mammals	12	DBD	M0	-497.07	1	0.0056																2.68	0.95		M0	-497.07	1		M0	M3, ncatG = 2	0	2	n.s.		((AR_rabbit.,(AR_mouse..,AR_rat....)),AR_pig....,(AR_dog....,AR_hyena..),(AR_lemur..,((AR_baboon.,(AR_rhesus.,AR_macaque)),(AR_chimp..,AR_human..))));
3C4	Mammals	12	DBD	M3, ncatG = 2	-497.07	3	0.0056		1	0				0.006	6.15								2.68	0.95		M3, ncatG = 2	-497.07	3		M7	M8, initial w=0.4	0	2	n.s.
3C4	Mammals	12	DBD	M3, ncatG = 3	Same log-likelihood as M3, ncatG = 2																					M7	-497.08	2
3C4	Mammals	12	DBD	M3, ncatG = 4	Same log-likelihood as M3, ncatG = 2																					M8, initial w=0.4	-497.08	4
3C4	Mammals	12	DBD	M7	-497.08	2	0.0056														0.59	99	2.68	0.95
3C4	Mammals	12	DBD	M8, initial w=0.4	-497.08	4	0.0056	1	1	0											0.59	99	2.68	0.95
3C4	Mammals	12	DBD	M8, initial w=1.4	Same output as M8, initial w = 0.4
3C4	All species	28	LBD	M0	-6534.69	1	0.0475																2.32	4.76		M0	-6534.69	1		M0	M3, ncatG = 2	150.36	2	< 0.001		((AR_japeel.,((AR_minnow.,AR_zebrafi,AR_goldfis),(AR_trout..,(AR_medaka.,((AR_wrasse.,(AR_tilapia,AR_astilap)),AR_tetraod,(AR_croaker,AR_mosfish,(AR_blbream,AR_rebream))))))),((AR_xenopus,AR_bullfro),((AR_rabbit.,(AR_mouse..,AR_rat....)),AR_pig....,(AR_dog....,AR_hyena..),(AR_lemur..,((AR_baboon.,(AR_rhesus.,AR_macaque)),(AR_chimp..,AR_human..))))));
3C4	All species	28	LBD	M3, ncatG = 2	-6459.51	3	0.051		0.719	0.281				0.016	0.138								2.31	12.27		M3, ncatG = 2	-6459.51	3		M3, ncatG = 2	M3, ncatG = 3	10.62	2	< 0.005
3C4	All species	28	LBD	M3, ncatG = 3	-6454.2	5	0.051		0.35	0.515	0.136			0.001	0.046	0.19							2.31	12.3		M3, ncatG = 3	-6454.2	5		M7	M8, initial w=0.4	0	2	n.s.
3C4	All species	28	LBD	M3, ncatG = 4	Same log-likelihood as M3, ncatG = 3																					M7	-6454.97	2
3C4	All species	28	LBD	M7	-6454.97	2	0.052														0.53	9.3	2.31	12.33		M8, initial w=0.4	-6454.97	4
3C4	All species	28	LBD	M8, initial w=0.4	-6454.97	4	0.052	1	1	0											0.53	9.3	2.31	12.33
3C4	All species	28	LBD	M8, initial w=1.4	Same output as M8, initial w = 0.4
3C4	Mammals	12	LBD	M0	-1848.89	1	0.0016																3.42	0.94		M0	-1848.89	1		M0	M3, ncatG = 2	0	2	n.s.		((AR_rabbit.,(AR_mouse..,AR_rat....)),AR_pig....,(AR_dog....,AR_hyena..),(AR_lemur..,((AR_baboon.,(AR_rhesus.,AR_macaque)),(AR_chimp..,AR_human..))));
3C4	Mammals	12	LBD	M3, ncatG = 2	-1848.89	3	0.0016		0.055	0.955				0.0012	0.0016								3.42	0.94		M3, ncatG = 2	-1848.89	3		M7	M8, initial w=0.4	0	2	n.s.
3C4	Mammals	12	LBD	M3, ncatG = 3	Same log-likelihood as M3, ncatG = 2																					M7	-1848.9	2
3C4	Mammals	12	LBD	M3, ncatG = 4	Same log-likelihood as M3, ncatG = 2																					M8, initial w=0.4	-1848.9	4
3C4	Mammals	12	LBD	M7	-1848.9	2	0.0016														0.024	4.81	3.42	0.94
3C4	Mammals	12	LBD	M8, initial w=0.4	-1848.9	4	0.0016	1	1	0											0.187	99	3.43	0.94
3C4	Mammals	12	LBD	M8, initial w=1.4	Same output as M8, initial w = 0.4
4A1	All species	10	Full-length	M0	-9028.16	1	0.076																2.22	8.2		M0	-9028.16	1		M0	M3, ncatG = 2	337.28	2	< 0.001		((NGF1_zfish,(NGF1_fugu.,NGF1_tetra)),((NGF1_xenop,NGF1_xenot),((NGF1_mouse,NGF1_rat..),NGF1_dog..,(NGF1_chimp,NGF1_human))));
4A1	All species	10	Full-length	M3, ncatG = 2	-8859.52	3	0.086		0.624	0.358				0.017	0.21								2.39	9.55		M3, ncatG = 2	-8859.52	3		M3, ncatG = 2	M3, ncatG = 3	0.64	2	n.s
4A1	All species	10	Full-length	M3, ncatG = 3	-8859.2	5	0.086		0.252	0.456	0.292			0	0.038	0.236							2.41	9.7		M3, ncatG = 3	-8859.2	5		M7	M8, initial w=0.4	0	2	n.s
4A1	All species	10	Full-length	M3, ncatG = 4	Same log-likelihood as M3, ncatG = 3																					M7	-8859.64	2		M7	M8, initial w=1.4	0	2	n.s
4A1	All species	10	Full-length	M7	-8859.64	2	0.087														0.432	4.35	2.42	9.81		M8, initial w=0.4	-8859.64	4
4A1	All species	10	Full-length	M8, initial w=0.4	-8859.64	4	0.087	35.4	1	0											0.4321	4.35	2.42	9.81		M8, initial w=1.4	-8859.64	4
4A1	All species	10	Full-length	M8, initial w=1.4	-8859.64	4	0.087	3.08	1	0											0.432	4.35	2.42	9.81
4A1	Mammals	5	Full-length	Too few sequences to analyze																																Too few sequences to analyze
4A1	Mammals	5	Full-length	Too few sequences to analyze
4A1	Mammals	5	Full-length	Too few sequences to analyze
4A1	Mammals	5	Full-length	Too few sequences to analyze
4A1	Mammals	5	Full-length	Too few sequences to analyze
4A1	Mammals	5	Full-length	Too few sequences to analyze
4A1	Mammals	5	Full-length	Too few sequences to analyze
4A1	All species	11	DBD	M0	-768.88	1	0.0084																3.73	5.29		M0	-768.88	1		M0	M3, ncatG = 2	8.06	2	< 0.05		((NGF1_zfish,(NGF1_fugu.,NGF1_tetra)),((NGF1_xenop,NGF1_xenot),((NGF1_mouse,NGF1_rat..),NGF1_cow..,NGF1_dog..,(NGF1_chimp,NGF1_human))));
4A1	All species	11	DBD	M3, ncatG = 2	-764.85	3	0.0097		0.96	0.04				0.004	0.144								3.87	5.46		M3, ncatG = 2	-764.85	3		M7	M8, initial w=0.4	0	2	n.s
4A1	All species	11	DBD	M3, ncatG = 3	Same log-likelihood as M3, ncatG = 2																					M7	-765.32	2
4A1	All species	11	DBD	M3, ncatG = 4	Same log-likelihood as M3, ncatG = 2																					M8, initial w=0.4	-765.32	4
4A1	All species	11	DBD	M7	-765.32	2	0.0094														0.099	8.24	3.76	5.37		M8, initial w=1.4	-765.32	4
4A1	All species	11	DBD	M8, initial w=0.4	-765.32	4	0.0094	2.72	1	0											0.099	8.24	3.76	5.37
4A1	All species	11	DBD	M8, initial w=1.4	-765.32	4	0.0094	1.92	1	0											0.099	8.24	3.76	5.37
4A1	Mammals	6	DBD	M0	-419.61	1	0.005																4.33	0.7		M0	-419.61	1		M0	M3, ncatG = 2	0	2	n.s		((NGF1_mouse,NGF1_rat..),NGF1_cow..,NGF1_dog..,(NGF1_chimp,NGF1_human));
4A1	Mammals	6	DBD	M3, ncatG = 2	-419.61	3	0.005		0.459	0.541				0.005	0.005								4.33	0.7		M3, ncatG = 2	-419.61	3		M7	M8, initial w=0.4	0	2	n.s
4A1	Mammals	6	DBD	M3, ncatG = 3	Same log-likelihood as M3, ncatG = 2																					M7	-419.62	2
4A1	Mammals	6	DBD	M3, ncatG = 4	Same log-likelihood as M3, ncatG = 2																					M8, initial w=0.4	-419.62	4
4A1	Mammals	6	DBD	M7	-419.62	2	0.005														0.52	99	4.33	0.7		M8, initial w=1.4	-419.62	4
4A1	Mammals	6	DBD	M8, initial w=0.4	-419.62	4	0.005	2.26	1	0											0.52	99	4.33	0.7
4A1	Mammals	6	DBD	M8, initial w=1.4	-419.62	4	0.005	1	1	0											0.52	99	4.33	0.7
4A1	All species	11	LBD	M0	-3027.56	1	0.041																2.46	9.57		M0	-3027.56	1		M0	M3, ncatG = 2	76.06	2	< 0.001		((NGF1_zfish,(NGF1_fugu.,NGF1_tetra)),((NGF1_xenop,NGF1_xenot),((NGF1_mouse,NGF1_rat..),NGF1_cow..,NGF1_dog..,(NGF1_chimp,NGF1_human))));
4A1	All species	11	LBD	M3, ncatG = 2	-2989.53	3	0.0444		0.762	0.238				0.013	0.146								2.55	10.59		M3, ncatG = 2	-2989.53	3		M3, ncatG = 2	M3, ncatG = 3	0.12	2	n.s
4A1	All species	11	LBD	M3, ncatG = 3	-2989.47	5	0.0445		0.705	0.131	0.163			0.011	0.071	0.169							2.55	10.63		M3, ncatG = 3	-2989.47	5		M7	M8, initial w=0.4	0	2	n.s
4A1	All species	11	LBD	M3, ncatG = 4	Same log-likelihood as M3, ncatG = 3																					M7	-2989.99	2
4A1	All species	11	LBD	M7	-2989.99	2	0.0445														0.412	8.34	2.54	10.63		M8, initial w=0.4	-2989.99	4
4A1	All species	11	LBD	M8, initial w=0.4	-2989.99	4	0.0445	17.65	1	0											0.412	8.34	2.54	10.63
4A1	All species	11	LBD	M8, initial w=1.4	-2990.99	4	0.0445	1	1	0											0.412	8.34	2.54	10.63
4A1	Mammals	6	LBD	M0	-1448.56	1	0.027																4.57	1.63		M0	-1448.56	1		M0	M3, ncatG = 2	5.9	2	n.s		((NGF1_mouse,NGF1_rat..),NGF1_cow..,NGF1_dog..,(NGF1_chimp,NGF1_human));
4A1	Mammals	6	LBD	M3, ncatG = 2	-1445.61	3	0.029		0.75	0.25				0	0.113								4.59	1.65		M3, ncatG = 2	-1445.61	3		M7	M8, initial w=0.4	0	2	n.s
4A1	Mammals	6	LBD	M3, ncatG = 3	Same log-likelihood as M3, ncatG = 2																					M7	-1445.52	2
4A1	Mammals	6	LBD	M3, ncatG = 4	Same log-likelihood as M3, ncatG = 2																					M8, initial w=0.4	-1445.52	4
4A1	Mammals	6	LBD	M7	-1445.52	2	0.029														0.17	5.14	4.59	1.65		M8, initial w=1.4	-1445.52	4
4A1	Mammals	6	LBD	M8, initial w=0.4	-1445.52	4	0.029	1.66	1	0											0.17	5.14	4.59	1.65
4A1	Mammals	6	LBD	M8, initial w=1.4	-1445.52	4	0.029	1	1	0											0.17	5.14	4.59	1.65
4A2	All species	9	Full-length	M0	-5435.02	1	0.024																2.04	3.16		M0	-5435.02	1		M0	M3, ncatG = 2	39.16	2	< 0.001		((NGF2_fugu.,NGF2_tetra),(NGF2_xenop,((NGF2_mouse,NGF2_rat..),NGF2_cow..,NGF2_dog..,(NGF2_chimp,NGF2_human))));
4A2	All species	9	Full-length	M3, ncatG = 2	-5415.44	3	0.0262		0.899	0.101				0.011	0.163								2.06	3.25		M3, ncatG = 2	-5415.44	3		M7	M8, initial w=0.4	0	2	n.s.
4A2	All species	9	Full-length	M3, ncatG = 3	Same log-likelihood as M3, ncatG = 2																					M7	-5416.03	2
4A2	All species	9	Full-length	M3, ncatG = 4	Same log-likelihood as M3, ncatG = 2																					M8, initial w=0.4	-5416.03	4
4A2	All species	9	Full-length	M7	-5416.03	2	0.026														0.257	8.89	2.06	3.23
4A2	All species	9	Full-length	M8, initial w=0.4	-5416.03	4	0.026	1	1	0											0.256	8.89	2.06	3.23
4A2	All species	9	Full-length	M8, initial w=1.4	Same output as M8, initial w = 0.4
4A2	Mammals	6	Full-length	M0	-3332.09	1	0.01																2.4	0.412		M0	-3332.09	1		M0	M3, ncatG = 2	4.88	2	n.s.		((NGF2_mouse,NGF2_rat..),NGF2_cow..,NGF2_dog..,(NGF2_chimp,NGF2_human));
4A2	Mammals	6	Full-length	M3, ncatG = 2	-3329.65	3	0.011		0	0.273				0.96	0.04								2.4	0.4212		M3, ncatG = 2	-3329.65	3		M7	M8, initial w=0.4	0	2	n.s.
4A2	Mammals	6	Full-length	M3, ncatG = 3	Same log-likelihood as M3, ncatG = 2																					M7	-3330.04	2
4A2	Mammals	6	Full-length	M3, ncatG = 4	Same log-likelihood as M3, ncatG = 2																					M8, initial w=0.4	-3330.04	4
4A2	Mammals	6	Full-length	M7	-3330.04	2	0.011														0.012	0.39	2.4	0.412		M8, initial w=1.4	-3330.04	4
4A2	Mammals	6	Full-length	M8, initial w=0.4	-3330.04	4	0.011	2.39	1	0											0.012	0.39	2.4	0.412
4A2	Mammals	6	Full-length	M8, initial w=1.4	-3330.04	4	0.011	1	1	0											0.012	0.39	2.4	0.412
4A2	All species	9	DBD	M0	-605.37	1	0.0014																2.22	13.41		M0	-605.37	1		M0	M3, ncatG = 2	0	2	n.s.		((NGF2_fugu.,NGF2_tetra),(NGF2_xenop,((NGF2_mouse,NGF2_rat..),NGF2_cow..,NGF2_dog..,(NGF2_chimp,NGF2_human))));
4A2	All species	9	DBD	M3, ncatG = 2	-605.37	3	0.0014		0.39	0.61				0.0014	0.0014								2.22	13.42		M3, ncatG = 2	-605.37	3		M7	M8, initial w=0.4	-0.02	2	n.s.
4A2	All species	9	DBD	M3, ncatG = 3	Same log-likelihood as M3, ncatG = 2																					M7	-605.55	2
4A2	All species	9	DBD	M3, ncatG = 4	Same log-likelihood as M3, ncatG = 2																					M8, initial w=0.4	-605.56	4
4A2	All species	9	DBD	M7	-605.55	2	0.0016														0.184	99	2.21	12.7
4A2	All species	9	DBD	M8, initial w=0.4	-605.56	4	0.0016	1	1	0											0.184	99	2.21	12.7
4A2	All species	9	DBD	M8, initial w=1.4	Same output as M8, initial w = 0.4
4A2	Mammals	6	DBD	M0	-418.4	1	0.0001																2.6	0.611		M0	-418.4	1		M0	M3, ncatG = 2	0.02	2	n.s.		((NGF2_mouse,NGF2_rat..),NGF2_cow..,NGF2_dog..,(NGF2_chimp,NGF2_human));
4A2	Mammals	6	DBD	M3, ncatG = 2	-418.39	3	0		0.105	0.895				0	0								2.59	0.611		M3, ncatG = 2	-418.39	3		M7	M8, initial w=0.4	0	2	n.s.
4A2	Mammals	6	DBD	M3, ncatG = 3	Same log-likelihood as M3, ncatG = 2																					M7	-418.39	2
4A2	Mammals	6	DBD	M3, ncatG = 4	Same log-likelihood as M3, ncatG = 2																					M8, initial w=0.4	-418.39	4
4A2	Mammals	6	DBD	M7	-418.39	2	0														0.005	99	2.59	0.611
4A2	Mammals	6	DBD	M8, initial w=0.4	-418.39	4	0	1	1	0											0.005	99	2.59	0.611
4A2	Mammals	6	DBD	M8, initial w=1.4	Same output as M8, initial w = 0.4
4A2	All species	10	LBD	M0	-1897.92	1	0.018																1.87	3.5		M0	-1897.92	1		M0	M3, ncatG = 2	11.82	2	< 0.005		((NGF2_fugu.,NGF2_tetra),(NGF2_xenop,(NGF2_chick,((NGF2_mouse,NGF2_rat..),NGF2_cow..,NGF2_dog..,(NGF2_chimp,NGF2_human)))));
4A2	All species	10	LBD	M3, ncatG = 2	-1892.01	3	0.022		0.987	0.013				0.014	0.664								1.86	3.74		M3, ncatG = 2	-1892.01	3		M7	M8, initial w=0.4	4.98	2	n.s.
4A2	All species	10	LBD	M3, ncatG = 3	Same log-likelihood as M3, ncatG = 2																					M7	-1894.75	2
4A2	All species	10	LBD	M3, ncatG = 4	Same log-likelihood as M3, ncatG = 2																					M8, initial w=0.4	-1892.26	4
4A2	All species	10	LBD	M7	-1894.75	2	0.019														0.353	17.08	1.88	3.53
4A2	All species	10	LBD	M8, initial w=0.4	-1892.26	4	0.025	1	0.989	0.011											1.46	99	1.89	3.8
4A2	All species	10	LBD	M8, initial w=1.4	Same output as M8, initial w = 0.4
4A2	Mammals	6	LBD	M0	-1061.75	1	0.0098																1.74	0.39		M0	-1061.75	1		M0	M3, ncatG = 2	0	2	n.s.		((NGF2_mouse,NGF2_rat..),NGF2_cow..,NGF2_dog..,(NGF2_chimp,NGF2_human));
4A2	Mammals	6	LBD	M3, ncatG = 2	-1061.75	3	0.0098		0.041	0.959				0.00981	0.00981								1.74	0.39		M3, ncatG = 2	-1061.75	3		M7	M8, initial w=0.4	0	2	n.s.
4A2	Mammals	6	LBD	M3, ncatG = 3	Same log-likelihood as M3, ncatG = 2																					M7	-1061.75	2
4A2	Mammals	6	LBD	M3, ncatG = 4	Same log-likelihood as M3, ncatG = 2																					M8, initial w=0.4	-1061.75	4
4A2	Mammals	6	LBD	M7	-1061.75	2	0.0099														1.02	99	1.74	0.39		M8, initial w=1.4	-1061.75	4
4A2	Mammals	6	LBD	M8, initial w=0.4	-1061.75	4	0.0099	5.596	1	0											1.02	99	1.74	0.39
4A2	Mammals	6	LBD	M8, initial w=1.4	-1061.75	4	0.0099	1	1	0											1.02	99	1.74	0.39
4A3	All species	7	Full-length	M0	-4796.69	1	0.06																1.61	5.38		M0	-4796.69	1		M0	M3, ncatG = 2	101.46	2	< 0.001		((NGF3_zfish,(NGF3_fugu.,NGF3_tetra)),(NGF3_chick,((NGF3_mouse,NGF3_rat..),NGF3_human)));
4A3	All species	7	Full-length	M3, ncatG = 2	-4745.96	3	0.0653		0.535	0.465				0.004	0.136								1.63	5.76		M3, ncatG = 2	-4745.96	3		M7	M8, initial w=0.4	0	2	n.s
4A3	All species	7	Full-length	M3, ncatG = 3	Same log-likelihood as M3, ncatG = 2																					M7	-4749	2		M7	M8, initial w=1.4	0	2	n.s
4A3	All species	7	Full-length	M3, ncatG = 4	Same log-likelihood as M3, ncatG = 2																					M8, initial w=0.4	-4749	4
4A3	All species	7	Full-length	M7	-4749	2	0.0665														0.464	6.2	1.65	5.82		M8, initial w=1.4	-4749	4
4A3	All species	7	Full-length	M8, initial w=0.4	-4749	4	0.0665	5.21	1	0											0.464	6.2	1.65	5.82
4A3	All species	7	Full-length	M8, initial w=1.4	-4749	4	0.0665	1	1	0											0.464	6.2	1.65	5.82
4A3	Mammals	4	Full-length	Too few sequences to analyze																																Too few sequences to analyze
4A3	Mammals	4	Full-length	Too few sequences to analyze
4A3	Mammals	4	Full-length	Too few sequences to analyze
4A3	Mammals	4	Full-length	Too few sequences to analyze
4A3	Mammals	4	Full-length	Too few sequences to analyze
4A3	Mammals	4	Full-length	Too few sequences to analyze
4A3	Mammals	4	Full-length	Too few sequences to analyze
4A3	All species	10	DBD	M0	-996.16	1	0.019																1.37	53.5		M0	-996.16	1		M0	M3, ncatG = 2	0	2	n.s		((NGF3_zfish,(NGF3_fugu.,NGF3_tetra)),(NGF3_xenop,(NGF3_chick,((NGF3_mouse,NGF3_rat..),NGF3_cow..,(NGF3_chimp,NGF3_human)))));
4A3	All species	10	DBD	M3, ncatG = 2	-996.16	3	0.019		0.044	0.956				0.019	0.019								1.37	53.5		M3, ncatG = 2	-996.16	3		M7	M8, initial w=0.4	0	2	n.s
4A3	All species	10	DBD	M3, ncatG = 3	Same log-likelihood as M3, ncatG = 2																					M7	-1000.98	2
4A3	All species	10	DBD	M3, ncatG = 4	Same log-likelihood as M3, ncatG = 2																					M8, initial w=0.4	-1000.98	4
4A3	All species	10	DBD	M7	-1000.98	2	0.026														2.65	99	1.46	53.34		M8, initial w=1.4	-1000.98	4
4A3	All species	10	DBD	M8, initial w=0.4	-1000.98	4	0.026	2.86	1	0											2.65	99	1.46	53.34
4A3	All species	10	DBD	M8, initial w=1.4	-1000.98	4	0.026	1.17	1	0											2.65	99	1.46	53.34
4A3	Mammals	4	DBD	Too few sequences to analyze																																Too few sequences to analyze
4A3	Mammals	4	DBD	Too few sequences to analyze
4A3	Mammals	4	DBD	Too few sequences to analyze
4A3	Mammals	4	DBD	Too few sequences to analyze
4A3	Mammals	4	DBD	Too few sequences to analyze
4A3	Mammals	4	DBD	Too few sequences to analyze
4A3	Mammals	4	DBD	Too few sequences to analyze
4A3	All species	8	LBD	M0	-2421.32	1	0.0095																2.33	13.85		M0	-2421.32	1		M0	M3, ncatG = 2	34.98	2	< 0.001		((NGF3_zfish,(NGF3_fugu.,NGF3_tetra)),(NGF3_chick,((NGF3_mouse,NGF3_rat..),NGF3_dog..,(NGF3_chimp,NGF3_human))));
4A3	All species	8	LBD	M3, ncatG = 2	-2403.83	3	0.0098		0.658	0.342				0.0002	0.028								2.25	14.74		M3, ncatG = 2	-2403.83	3		M3, ncatG = 2	M3, ncatG = 3	0.36	2	n.s
4A3	All species	8	LBD	M3, ncatG = 3	-2403.65	5	0.0099		0.626	0.356	0.018			0	0.024	0.083							2.27	14.92		M3, ncatG = 3	-2403.65	5		M7	M8, initial w=0.4	0	2	n.s
4A3	All species	8	LBD	M3, ncatG = 4	Same log-likelihood as M3, ncatG = 3																					M7	-2404.24	2
4A3	All species	8	LBD	M7	-2404.24	2	0.0098														0.29	26.26	2.27	15		M8, initial w=0.4	-2404.24	4
4A3	All species	8	LBD	M8, initial w=0.4	-2404.24	4	0.0098	14.84	1	0											0.29	26.26	2.27	15
4A3	All species	8	LBD	M8, initial w=1.4	Same output as M8, initial w = 0.4
4A3	Mammals	5	LBD	Too few sequences to analyze																																Too few sequences to analyze
4A3	Mammals	5	LBD	Too few sequences to analyze
4A3	Mammals	5	LBD	Too few sequences to analyze
4A3	Mammals	5	LBD	Too few sequences to analyze
4A3	Mammals	5	LBD	Too few sequences to analyze
4A3	Mammals	5	LBD	Too few sequences to analyze
4A3	Mammals	5	LBD	Too few sequences to analyze
5A1	All species	20	Full-length	M0	-14366.9	1	0.0471																2.31	21.63		M0	-14366.9	1		M0	M3, ncatG = 2	846.76	2	< 0.001		(((SF1_catfis,SF1_zfish.),(SF1_trout.,(SF1_medaka,(SF1_nileti,SF1_groupe,SF1_bream.)))),((SF1_newt..,(SF1_rugosa,SF1_xenopt)),((SF1_turtle,(SF1_chicke,SF1_zebraf)),(SF1_wallab,(SF1_horse.,(SF1_pig...,SF1_cow...),(SF1_mouse.,SF1_rat...),SF1_human.)))));
5A1	All species	20	Full-length	M3, ncatG = 2	-13943.6	3	0.0529		0.646	0.354				0.0123	0.127								2.32	23.79		M3, ncatG = 2	-13943.6	3		M3, ncatG = 2	M3, ncatG = 3	85.96	2	< 0.001
5A1	All species	20	Full-length	M3, ncatG = 3	-13900.6	5	0.0534		0.425	0.367	0.207			0.0035	0.045	0.17							2.35	24.53		M3, ncatG = 3	-13900.6	5		M3, ncatG = 3	M3, ncatG = 4	4.22	2	n.s.
5A1	All species	20	Full-length	M3, ncatG = 4	-13898.5	7	0.0538		0.382	0.332	0.1841	0.105		0.003	0.034	0.106	0.213						2.36	24.74		M3, ncatG = 4	-13898.5	7		M7	M8, initial w=0.4	44	2	< 0.001
5A1	All species	20	Full-length	M7	-13899.6	2	0.0534														0.449	7.54	2.35	24.71		M7	-13899.6	2
5A1	All species	20	Full-length	M8, initial w=0.4	-13877.6	4	0.0534	1	1	0											0.449	7.54	2.35	24.71		M8, initial w=0.4	-13877.6	4
5A1	All species	20	Full-length	M8, initial w=1.4	Same output as M8, initial w = 0.4
5A1	Mammals	7	Full-length	M0	-4038.2	1	0.037																4.04	2.51		M0	-4038.2	1		M0	M3, ncatG = 2	41.42	2	< 0.001		(SF1_wallab,(SF1_horse.,(SF1_pig...,SF1_cow...),(SF1_mouse.,SF1_rat...),SF1_human.));
5A1	Mammals	7	Full-length	M3, ncatG = 2	-4017.49	3	0.043		0.927	0.073				0.021	0.319								4.15	2.64		M3, ncatG = 2	-4017.49	3		M7	M8, initial w=0.4	2.66	2	n.s.
5A1	Mammals	7	Full-length	M3, ncatG = 3	Same log-likelihood as M3, ncatG = 2																					M7	-4019.51	2
5A1	Mammals	7	Full-length	M3, ncatG = 4	Same log-likelihood as M3, ncatG = 2																					M8, initial w=0.4	-4018.18	4
5A1	Mammals	7	Full-length	M7	-4019.51	2	0.042														0.32	6.72	4.14	2.61
5A1	Mammals	7	Full-length	M8, initial w=0.4	-4018.18	4	0.047	1	0.987	0.013											0.48	12.8	4.17	2.68
5A1	Mammals	7	Full-length	M8, initial w=1.4	Same output as M8, initial w = 0.4
5A1	All species	21	DBD	M0	-1459.25	1	0.0081																1.35	15.04		M0	-1459.25	1		M0	M3, ncatG = 2	81.9	2	< 0.001		(((SF1_catfis,SF1_zfish.),(SF1_trout.,(SF1_medaka,(SF1_nileti,SF1_groupe,SF1_bream.)))),((SF1_newt..,(SF1_rugosa,SF1_xenopt)),((SF1_turtle,(SF1_chicke,SF1_zebraf)),(SF1_wallab,(SF1_horse.,(SF1_pig...,(SF1_cow...,SF1_sheep.)),(SF1_mouse.,SF1_rat...),SF1_human.)))));
5A1	All species	21	DBD	M3, ncatG = 2	-1418.3	3	0.0088		0.92	0.08				0.002	0.085								1.35	16.63		M3, ncatG = 2	-1418.3	3		M3, ncatG = 2	M3, ncatG = 3	2.68	2	n.s.
5A1	All species	21	DBD	M3, ncatG = 3	-1416.96	5	0.0089		0.619	0.309	0.072			0	0.008	0.091							1.34	16.53		M3, ncatG = 3	-1416.96	5		M7	M8, initial w=0.4	0	2	n.s.
5A1	All species	21	DBD	M3, ncatG = 4	Same log-likelihood as M3, ncatG = 3																					M7	-1418.29	2		M7	M8, initial w=1.4	0	2	n.s.
5A1	All species	21	DBD	M7	-1418.29	2	0.0113														0.098	6.74	1.34	16.59		M8, initial w=0.4	-1418.29	4
5A1	All species	21	DBD	M8, initial w=0.4	-1418.29	4	0.0113	1.62	1	0											0.098	6.74	1.34	16.59		M8, initial w=1.4	-1418.29	4
5A1	All species	21	DBD	M8, initial w=1.4	-1418.29	4	0.0113	3.92	1	0											0.098	6.74	1.34	16.59
5A1	Mammals	8	DBD	M0	-430.71	1	0.0069																3.48	1.15		M0	-430.71	1		M0	M3, ncatG = 2	0	2	n.s.		(SF1_wallab,(SF1_horse.,(SF1_pig...,(SF1_cow...,SF1_sheep.)),(SF1_mouse.,SF1_rat...),SF1_human.));
5A1	Mammals	8	DBD	M3, ncatG = 2	-430.71	3	0.007		0.322	0.678				0.007	0.007								3.48	1.15		M3, ncatG = 2	-430.71	3		M7	M8, initial w=0.4	0	2	n.s.
5A1	Mammals	8	DBD	M3, ncatG = 3	Same log-likelihood as M3, ncatG = 2																					M7	-430.84	2
5A1	Mammals	8	DBD	M3, ncatG = 4	Same log-likelihood as M3, ncatG = 2																					M8, initial w=0.4	-430.84	4
5A1	Mammals	8	DBD	M7	-430.84	2	0.0071														0.742	99	3.49	1.15		M8, initial w=1.4	-430.84	4
5A1	Mammals	8	DBD	M8, initial w=0.4	-430.84	4	0.0071	1.48	1	0											0.74	99	3.49	1.15
5A1	Mammals	8	DBD	M8, initial w=1.4	-430.84	4	0.0071	2.82	1	0											0.74	99	3.49	1.15
5A1	All species	20	LBD	M0	-6019.46	1	0.0334																2.79	28.2		M0	-6019.46	1		M0	M3, ncatG = 2	271.9	2	< 0.001		(((SF1_catfis,SF1_zfish.),(SF1_trout.,(SF1_medaka,(SF1_nileti,SF1_groupe,SF1_bream.)))),((SF1_newt..,(SF1_rugosa,SF1_xenopt)),((SF1_turtle,(SF1_chicke,SF1_zebraf)),(SF1_wallab,(SF1_horse.,(SF1_pig...,SF1_cow...),(SF1_mouse.,SF1_rat...),SF1_human.)))));
5A1	All species	20	LBD	M3, ncatG = 2	-5883.51	3	0.039		0.71	0.29				0.013	0.103								2.69	30.05		M3, ncatG = 2	-5883.51	3		M3, ncatG = 2	M3, ncatG = 3	30.98	2	< 0.001
5A1	All species	20	LBD	M3, ncatG = 3	-5868.02	5	0.0389		0.378	0.444	0.178			0.003	0.032	0.132							2.74	30.79		M3, ncatG = 3	-5868.02	5		M7	M8, initial w=0.4	0	2	n.s.
5A1	All species	20	LBD	M3, ncatG = 4	Same log-likelihood as M3, ncatG = 3																					M7	-5868.09	2
5A1	All species	20	LBD	M7	-5868.09	2	0.041														0.54	12.16	2.72	30.73		M8, initial w=0.4	-5868.09	4
5A1	All species	20	LBD	M8, initial w=0.4	-5868.09	4	0.041	3.2	1	0											0.54	12.16	2.72	30.73
5A1	All species	20	LBD	M8, initial w=1.4	Same output as M8, initial w = 0.4
5A1	Mammals	7	LBD	M0	-1672.63	1	0.017																4.98	4.3		M0	-1672.63	1		M0	M3, ncatG = 2	3.9	2	n.s.		(SF1_wallab,(SF1_horse.,(SF1_pig...,SF1_cow...),(SF1_mouse.,SF1_rat...),SF1_human.));
5A1	Mammals	7	LBD	M3, ncatG = 2	-1670.68	3	0.018		0.48	0.52				0	0.034								5.07	4.45		M3, ncatG = 2	-1670.68	3		M7	M8, initial w=0.4	0	2	n.s.
5A1	Mammals	7	LBD	M3, ncatG = 3	Same log-likelihood as M3, ncatG = 2																					M7	-1670.88	2
5A1	Mammals	7	LBD	M3, ncatG = 4	Same log-likelihood as M3, ncatG = 2																					M8, initial w=0.4	-1670.88	4
5A1	Mammals	7	LBD	M7	-1670.88	2	0.018														0.69	36.5	5.06	4.45
5A1	Mammals	7	LBD	M8, initial w=0.4	-1670.88	4	0.018	1	1	0											0.69	36.5	5.06	4.45
5A1	Mammals	7	LBD	M8, initial w=1.4	Same output as M8, initial w = 0.4
5A2	All species	10	Full-length	M0	-5662.14	1	0.028																2.07	5.22		M0	-5662.14	1		M0	M3, ncatG = 2	57.14	2	< 0.001		(SF2_zfish.,((SF2_xenops,SF2_xenopt),(SF2_chicke,(SF2_horse.,SF2_dog...,(SF2_mouse.,SF2_rat...),(SF2_chimp.,SF2_human.)))));
5A2	All species	10	Full-length	M3, ncatG = 2	-5633.57	3	0.03		0.712	0.288				0.005	0.091								2.07	5.41		M3, ncatG = 2	-5633.57	3		M7	M8, initial w=0.4	0	2	n.s.
5A2	All species	10	Full-length	M3, ncatG = 3	Same log-likelihood as M3, ncatG = 2																					M7	-5634	2
5A2	All species	10	Full-length	M3, ncatG = 4	Same log-likelihood as M3, ncatG = 2																					M8, initial w=0.4	-5634	4
5A2	All species	10	Full-length	M7	-5634	2	0.03														0.35	10.44	2.07	5.43
5A2	All species	10	Full-length	M8, initial w=0.4	-5634	4	0.03	1	1	0											0.35	10.35	2.07	5.43
5A2	All species	10	Full-length	M8, initial w=1.4	Same output as M8, initial w = 0.4
5A2	Mammals	6	Full-length	M0	-3590.01	1	0.062																2.39	1.02		M0	-3590.01	1		M0	M3, ncatG = 2	21.74	2	< 0.001		(SF2_horse.,SF2_dog...,(SF2_mouse.,SF2_rat...),(SF2_chimp.,SF2_human.));
5A2	Mammals	6	Full-length	M3, ncatG = 2	-3579.14	3	0.0666		0.73	0.27				0	0.25								2.4	1.04		M3, ncatG = 2	-3579.14	3		M7	M8, initial w=0.4	0	2	n.s.
5A2	Mammals	6	Full-length	M3, ncatG = 3	Same log-likelihood as M3, ncatG = 2																					M7	-3579.58	2
5A2	Mammals	6	Full-length	M3, ncatG = 4	Same log-likelihood as M3, ncatG = 2																					M8, initial w=0.4	-3579.58	4
5A2	Mammals	6	Full-length	M7	-3579.58	2	0.066														0.182	2.38	2.4	1.04
5A2	Mammals	6	Full-length	M8, initial w=0.4	-3579.58	4	0.066	1	1	0											0.18	2.38	2.4	1.04
5A2	Mammals	6	Full-length	M8, initial w=1.4	Same output as M8, initial w = 0.4
5A2	All species	14	DBD	M0	-907.6	1	0.01																1.3	4.86		M0	-907.6	1		M0	M3, ncatG = 2	13.7	2	< 0.005		((SF2_zfish.,SF2_tetra.),((SF2_rugosa,(SF2_xenops,SF2_xenopt)),(SF2_chicke,(SF2_horse.,SF2_cow...,SF2_dog...,(SF2_rabbit,(SF2_mouse.,SF2_rat...)),(SF2_chimp.,SF2_human.)))));
5A2	All species	14	DBD	M3, ncatG = 2	-900.75	3	0.011		0.855	0.146				0	0.073								1.34	4.93		M3, ncatG = 2	-900.75	3		M7	M8, initial w=0.4	0	2	n.s.
5A2	All species	14	DBD	M3, ncatG = 3	Same log-likelihood as M3, ncatG = 2																					M7	-900.93	2		M7	M8, initial w=1.4	0	2	n.s.
5A2	All species	14	DBD	M3, ncatG = 4	Same log-likelihood as M3, ncatG = 2																					M8, initial w=0.4	-900.93	4
5A2	All species	14	DBD	M7	-900.93	2	0.0098														0.06	4.2	1.34	4.93		M8, initial w=1.4	-900.93	4
5A2	All species	14	DBD	M8, initial w=0.4	-900.93	4	0.0098	2.19	1	0											0.0598	4.2	1.34	4.93
5A2	All species	14	DBD	M8, initial w=1.4	-900.93	4	0.0098	1.47	1	0											0.0598	4.2	1.34	4.93
5A2	Mammals	8	DBD	M0	-532.05	1	0.029																1.64	1.31		M0	-532.05	1		M0	M3, ncatG = 2	3.66	2	n.s.		(SF2_horse.,SF2_cow...,SF2_dog...,(SF2_rabbit,(SF2_mouse.,SF2_rat...)),(SF2_chimp.,SF2_human.));
5A2	Mammals	8	DBD	M3, ncatG = 2	-530.22	3	0.029		0.8	0.2				0	0.15								1.68	1.32		M3, ncatG = 2	-530.22	3		M7	M8, initial w=0.4	0	2	n.s.
5A2	Mammals	8	DBD	M3, ncatG = 3	Same log-likelihood as M3, ncatG = 2																					M7	-530.41	2		M7	M8, initial w=1.4	0	2	n.s.
5A2	Mammals	8	DBD	M3, ncatG = 4	Same log-likelihood as M3, ncatG = 2																					M8, initial w=0.4	-530.41	4
5A2	Mammals	8	DBD	M7	-530.41	2	0.028														0.12	3.6	1.68	1.32		M8, initial w=1.4	-530.41	4
5A2	Mammals	8	DBD	M8, initial w=0.4	-530.41	4	0.028	1	1	0											0.123	3.6	1.68	1.32
5A2	Mammals	8	DBD	M8, initial w=1.4	-530.41	4	0.028	1.7	1	0											0.123	3.6	1.68	1.32
5A2	All species	11	LBD	M0	-2550.13	1	0.026																2.19	5.63		M0	-2550.13	1		M0	M3, ncatG = 2	24.92	2	< 0.001		(SF2_zfish.,((SF2_rugosa,(SF2_xenops,SF2_xenopt)),(SF2_chicke,(SF2_horse.,SF2_dog...,(SF2_mouse.,SF2_rat...),(SF2_chimp.,SF2_human.)))));
5A2	All species	11	LBD	M3, ncatG = 2	-2537.67	3	0.027		0.85	0.15				0.0097	0.127								2.18	5.72		M3, ncatG = 2	-2537.67	3		M7	M8, initial w=0.4	0	2	n.s.
5A2	All species	11	LBD	M3, ncatG = 3	Same log-likelihood as M3, ncatG = 2																					M7	-2537.9	2		M7	M8, initial w=1.4	0	2	n.s.
5A2	All species	11	LBD	M3, ncatG = 4	Same log-likelihood as M3, ncatG = 2																					M8, initial w=0.4	-2537.9	4
5A2	All species	11	LBD	M7	-2537.9	2	0.027														0.3	10.04	2.18	5.71		M8, initial w=1.4	-2537.9	4
5A2	All species	11	LBD	M8, initial w=0.4	-2537.9	4	0.027	12.16	1	0											0.3	10.04	2.18	5.71
5A2	All species	11	LBD	M8, initial w=1.4	-2537.9	4	0.027	12.66	1	0											0.3	10.04	2.18	5.71
5A2	Mammals	6	LBD	M0	-1426.15	1	0.047																2.53	1.27		M0	-1426.15	1		M0	M3, ncatG = 2	4.7	2	n.s.		(SF2_horse.,SF2_dog...,(SF2_mouse.,SF2_rat...),(SF2_chimp.,SF2_human.));
5A2	Mammals	6	LBD	M3, ncatG = 2	-1423.8	3	0.05		0.69	0.31				0	0.16								2.53	1.28		M3, ncatG = 2	-1423.8	3		M7	M8, initial w=0.4	0	2	n.s.
5A2	Mammals	6	LBD	M3, ncatG = 3	Same log-likelihood as M3, ncatG = 2																					M7	-1423.96	2		M7	M8, initial w=1.4	0	2	n.s.
5A2	Mammals	6	LBD	M3, ncatG = 4	Same log-likelihood as M3, ncatG = 2																					M8, initial w=0.4	-1423.96	4
5A2	Mammals	6	LBD	M7	-1423.96	2	0.05														0.26	4.53	2.53	1.28		M8, initial w=1.4	-1423.96	4
5A2	Mammals	6	LBD	M8, initial w=0.4	-1423.96	4	0.05	2.11	1	0											0.26	4.53	2.53	1.28
5A2	Mammals	6	LBD	M8, initial w=1.4	-1423.96	4	0.05	1	1	0											0.26	4.53	2.53	1.28
6A1	All species	7	Full-length	M0	-3917.56	1	0.027																2.17	4.72		M0	-3917.56	1		M0	M3, ncatG = 2	42.3	2	< 0.001		(GCNF_zfish,(GCNF_xenop,((GCNF_mouse,GCNF_rat..),GCNF_dog..,(GCNF_chimp,GCNF_human))));
6A1	All species	7	Full-length	M3, ncatG = 2	-3896.41	3	0.031		0.85	0.15				0.012	0.14								2.2	4.98		M3, ncatG = 2	-3896.41	3		M7	M8, initial w=0.4	0	2	n.s
6A1	All species	7	Full-length	M3, ncatG = 3	Same log-likelihood as M3, ncatG = 2																					M7	-3896.81	2
6A1	All species	7	Full-length	M3, ncatG = 4	Same log-likelihood as M3, ncatG = 2																					M8, initial w=0.4	-3896.81	4
6A1	All species	7	Full-length	M7	-3896.81	2	0.031														0.34	10	2.19	4.92
6A1	All species	7	Full-length	M8, initial w=0.4	-3896.81	4	0.031	1	1	0											0.34	10	2.19	4.92
6A1	All species	7	Full-length	M8, initial w=1.4	Same output as M8, initial w = 0.4
6A1	Mammals	5	Full-length	Too few sequences to analyze																																Too few sequences to analyze
6A1	Mammals	5	Full-length	Too few sequences to analyze
6A1	Mammals	5	Full-length	Too few sequences to analyze
6A1	Mammals	5	Full-length	Too few sequences to analyze
6A1	Mammals	5	Full-length	Too few sequences to analyze
6A1	Mammals	5	Full-length	Too few sequences to analyze
6A1	Mammals	5	Full-length	Too few sequences to analyze
6A1	All species	7	DBD	M0	-475.51	1	0.0017																3.72	5.09		M0	-475.51	1		M0	M3, ncatG = 2	0	2	n.s		(GCNF_zfish,(GCNF_xenop,((GCNF_mouse,GCNF_rat..),GCNF_dog..,(GCNF_chimp,GCNF_human))));
6A1	All species	7	DBD	M3, ncatG = 2	-475.51	3	0.0017		1	0				0.002	1.89								3.72	5.09		M3, ncatG = 2	-475.51	3		M7	M8, initial w=0.4	0	2	n.s
6A1	All species	7	DBD	M3, ncatG = 3	Same log-likelihood as M3, ncatG = 2																					M7	-475.53	2
6A1	All species	7	DBD	M3, ncatG = 4	Same log-likelihood as M3, ncatG = 2																					M8, initial w=0.4	-475.53	4
6A1	All species	7	DBD	M7	-475.53	2	0.0018														0.2	99	3.73	5.08
6A1	All species	7	DBD	M8, initial w=0.4	-475.53	4	0.0018	1	1	0											0.2	99	3.73	5.08
6A1	All species	7	DBD	M8, initial w=1.4	Same output as M8, initial w = 0.4
6A1	Mammals	5	DBD	Too few sequences to analyze																																Too few sequences to analyze
6A1	Mammals	5	DBD	Too few sequences to analyze
6A1	Mammals	5	DBD	Too few sequences to analyze
6A1	Mammals	5	DBD	Too few sequences to analyze
6A1	Mammals	5	DBD	Too few sequences to analyze
6A1	Mammals	5	DBD	Too few sequences to analyze
6A1	Mammals	5	DBD	Too few sequences to analyze
6A1	All species	10	LBD	M0	-2183.68	1	0.031																2.11	4.72		M0	-2183.68	1		M0	M3, ncatG = 2	12.64	2	< 0.005		((GCNF_fugu.,GCNF_zfish),((GCNF_xenop,GCNF_xenot),((GCNF_mouse,GCNF_rat..),GCNF_cow..,GCNF_dog..,(GCNF_chimp,GCNF_human))));
6A1	All species	10	LBD	M3, ncatG = 2	-2177.36	3	0.033		0.904	0.096				0.02	0.152								2.09	4.87		M3, ncatG = 2	-2177.36	3		M7	M8, initial w=0.4	0	2	n.s
6A1	All species	10	LBD	M3, ncatG = 3	Same log-likelihood as M3, ncatG = 2																					M7	-2178.07	2
6A1	All species	10	LBD	M3, ncatG = 4	Same log-likelihood as M3, ncatG = 2																					M8, initial w=0.4	-2178.07	4
6A1	All species	10	LBD	M7	-2178.07	2	0.033														0.73	20.92	2.08	4.82
6A1	All species	10	LBD	M8, initial w=0.4	-2178.07	4	0.033	1.74	1	0											0.73	20.94	2.08	4.82
6A1	All species	10	LBD	M8, initial w=1.4	-2178.07	4	0.033	11.04	1	0											0.73	20.94	2.08	4.82
6A1	Mammals	6	LBD	M0	-1169.43	1	0.012																2.33	0.61		M0	-1169.43	1		M0	M3, ncatG = 2	5.44	2	< 0.07		((GCNF_mouse,GCNF_rat..),GCNF_cow..,GCNF_dog..,(GCNF_chimp,GCNF_human));
6A1	Mammals	6	LBD	M3, ncatG = 2	-1166.71	3	0.013		0.97	0.03				0	0.39								2.3	0.61		M3, ncatG = 2	-1166.71	3		M7	M8, initial w=0.4	0	2	n.s
6A1	Mammals	6	LBD	M3, ncatG = 3	Same log-likelihood as M3, ncatG = 2																					M7	-1167.29	2
6A1	Mammals	6	LBD	M3, ncatG = 4	Same log-likelihood as M3, ncatG = 2																					M8, initial w=0.4	-1167.29	4
6A1	Mammals	6	LBD	M7	-1167.29	2	0.013														0.61	2.32	2.32	0.61
6A1	Mammals	6	LBD	M8, initial w=0.4	-1167.29	4	0.015	1	0.99	0.01											0.0088	0.306	2.08	4.82
6A1	Mammals	6	LBD	M8, initial w=1.4	Same output as M8, initial w = 0.4
0B1	All species	9	Full-length	M0	-4714.8	1	0.21																2.95	1.93		M0	-4714.8	1		M0	M3, ncatG = 2	145.34	2	< 0.001		(DAX_mouse.,DAX_dog...,DAX_pig...,(DAX_marmos,(DAX_rhesus,(DAX_gibbon,(DAX_orangu,(DAX_chimp.,DAX_human.))))));
0B1	All species	9	Full-length	M3, ncatG = 2	-4642.13	3	0.255		0.65	0.35				0.045	0.65								3.15	2.12		M3, ncatG = 2	-4642.13	3		M3, ncatG = 2	M3, ncatG = 3	3.3	2	n.s.
0B1	All species	9	Full-length	M3, ncatG = 3	-4640.48	5	0.27		0.57	0.4	0.03			0.027	0.48	1.99							3.2	2.18		M3, ncatG = 3	-4640.48	5		M7	M8, initial w=0.4	0.98	2	n.s.
0B1	All species	9	Full-length	M3, ncatG = 4	Same log-likelihood as M3, ncatG = 3																					M7	-4641.37	2
0B1	All species	9	Full-length	M7	-4641.37	2	0.26														0.28	0.8	3.16	2.14		M8, initial w=0.4	-4640.88	4
0B1	All species	9	Full-length	M8, initial w=0.4	-4640.88	4	0.27	2.35	0.99	0.01											0.31	0.96	3.19	2.17
0B1	All species	9	Full-length	M8, initial w=1.4	Same output as M8, initial w = 0.4
0B1	Mammals	9	Full-length	M0	-4714.8	1	0.21																2.95	1.93		M0	-4714.8	1		M0	M3, ncatG = 2	145.34	2	< 0.001		(DAX_mouse.,DAX_dog...,DAX_pig...,(DAX_marmos,(DAX_rhesus,(DAX_gibbon,(DAX_orangu,(DAX_chimp.,DAX_human.))))));
0B1	Mammals	9	Full-length	M3, ncatG = 2	-4642.13	3	0.255		0.65	0.35				0.045	0.65								3.15	2.12		M3, ncatG = 2	-4642.13	3		M3, ncatG = 2	M3, ncatG = 3	3.3	2	n.s.
0B1	Mammals	9	Full-length	M3, ncatG = 3	-4640.48	5	0.27		0.57	0.4	0.03			0.027	0.48	1.99							3.2	2.18		M3, ncatG = 3	-4640.48	5		M7	M8, initial w=0.4	0.98	2	n.s.
0B1	Mammals	9	Full-length	M3, ncatG = 4	Same log-likelihood as M3, ncatG = 3																					M7	-4641.37	2
0B1	Mammals	9	Full-length	M7	-4641.37	2	0.26														0.28	0.8	3.16	2.14		M8, initial w=0.4	-4640.88	4
0B1	Mammals	9	Full-length	M8, initial w=0.4	-4640.88	4	0.27	2.35	0.99	0.01											0.31	0.96	3.19	2.17
0B1	Mammals	9	Full-length	M8, initial w=1.4	Same output as M8, initial w = 0.4
0B1	All species	0	DBD	Receptor lacks a DBD																																Receptor lacks a DBD
0B1	All species	0	DBD	Receptor lacks a DBD
0B1	All species	0	DBD	Receptor lacks a DBD
0B1	All species	0	DBD	Receptor lacks a DBD
0B1	All species	0	DBD	Receptor lacks a DBD
0B1	All species	0	DBD	Receptor lacks a DBD
0B1	All species	0	DBD	Receptor lacks a DBD
0B1	Mammals	0	DBD	Receptor lacks a DBD																																Receptor lacks a DBD
0B1	Mammals	0	DBD	Receptor lacks a DBD
0B1	Mammals	0	DBD	Receptor lacks a DBD
0B1	Mammals	0	DBD	Receptor lacks a DBD
0B1	Mammals	0	DBD	Receptor lacks a DBD
0B1	Mammals	0	DBD	Receptor lacks a DBD
0B1	Mammals	0	DBD	Receptor lacks a DBD
0B1	All species	15	LBD	M0	-3544.52	1	0.087																2.76	7		M0	-3544.52	1		M0	M3, ncatG = 2	94.12	2	< 0.001		((DAX_tilap.,((DAX_fugu..,DAX_tetrao),DAX_eubass)),((DAX_rugosa,DAX_xenopt),(DAX_mouse.,DAX_dog...,DAX_pig...,(DAX_marmos,(DAX_rhesus,(DAX_gibbon,(DAX_orangu,(DAX_chimp.,DAX_human.))))))));
0B1	All species	15	LBD	M3, ncatG = 2	-3497.46	3	0.098		0.64	0.36				0.027	0.223								2.82	7.42		M3, ncatG = 2	-3497.46	3		M3, ncatG = 2	M3, ncatG = 3	3.96	2	n.s.
0B1	All species	15	LBD	M3, ncatG = 3	-3495.48	5	0.0998		0.468	0.411	0.121			0.015	0.12	0.36							2.86	7.46		M3, ncatG = 3	-3495.48	5		M7	M8, initial w=0.4	0.02	2	n.s.
0B1	All species	15	LBD	M3, ncatG = 4	Same log-likelihood as M3, ncatG = 3																					M7	-3495.71	2
0B1	All species	15	LBD	M7	-3495.71	2	0.0996														0.616	5.38	2.85	7.45		M8, initial w=0.4	-3495.7	4
0B1	All species	15	LBD	M8, initial w=0.4	-3495.7	4	0.1001	1	0.998	0.002											0.62	5.53	2.86	7.47
0B1	All species	15	LBD	M8, initial w=1.4	Same output as M8, initial w = 0.4
0B1	Mammals	9	LBD	M0	-1976.61	1	0.181																3.25	1.64		M0	-1976.61	1		M0	M3, ncatG = 2	65.58	2	< 0.001		(DAX_mouse.,DAX_dog...,DAX_pig...,(DAX_marmos,(DAX_rhesus,(DAX_gibbon,(DAX_orangu,(DAX_chimp.,DAX_human.))))));
0B1	Mammals	9	LBD	M3, ncatG = 2	-1943.82	3	0.225		0.681	0.319				0.027	0.648								3.44	1.79		M3, ncatG = 2	-1943.82	3		M7	M8, initial w=0.4	0.58	2	n.s.
0B1	Mammals	9	LBD	M3, ncatG = 3	Same log-likelihood as M3, ncatG = 2																					M7	-1943.67	2
0B1	Mammals	9	LBD	M3, ncatG = 4	Same log-likelihood as M3, ncatG = 2																					M8, initial w=0.4	-1943.38	4
0B1	Mammals	9	LBD	M7	-1943.67	2	0.2291														0.189	0.633	3.48	1.81
0B1	Mammals	9	LBD	M8, initial w=0.4	-1943.38	4	0.245	3.76	0.992	0.008											0.208	0.742	3.56	1.85
0B1	Mammals	9	LBD	M8, initial w=1.4	Same output as M8, initial w = 0.4
0B2	All species	6	Full-length	M0	-2393.69	1	0.192																4.66	1.64		M0	-2393.69	1		M0	M3, ncatG = 2	29.72	2	< 0.001		((SHP_mouse.,SHP_rat...),SHP_cow...,SHP_dog...,(SHP_chimp.,SHP_human.));
0B2	All species	6	Full-length	M3, ncatG = 2	-2378.83	3	0.22		0.74	0.26				0.072	0.641								4.86	1.71		M3, ncatG = 2	-2378.83	3		M3, ncatG = 2	M3, ncatG = 3	0.66	2	n.s.
0B2	All species	6	Full-length	M3, ncatG = 3	-2378.5	5	0.222		0.379	0.546	0.075			0	0.257	1.08							4.86	1.71		M3, ncatG = 3	-2378.5	5		M7	M8, initial w=0.4	0.32	2	n.s.
0B2	All species	6	Full-length	M3, ncatG = 4	Same log-likelihood as M3, ncatG = 3																					M7	-2378.77	2
0B2	All species	6	Full-length	M7	-2378.77	2	0.218														0.399	1.42	4.83	1.71		M8, initial w=0.4	-2378.61	4
0B2	All species	6	Full-length	M8, initial w=0.4	-2378.61	4	0.221	1.11	0.949	0.051											0.556	2.58	4.86	1.71
0B2	All species	6	Full-length	M8, initial w=1.4	Same output as M8, initial w = 0.4
0B2	Mammals	6	Full-length	M0	-2393.69	1	0.192																4.66	1.64		M0	-2393.69	1		M0	M3, ncatG = 2	29.72	2	< 0.001		((SHP_mouse.,SHP_rat...),SHP_cow...,SHP_dog...,(SHP_chimp.,SHP_human.));
0B2	Mammals	6	Full-length	M3, ncatG = 2	-2378.83	3	0.22		0.74	0.26				0.072	0.641								4.86	1.71		M3, ncatG = 2	-2378.83	3		M3, ncatG = 2	M3, ncatG = 3	0.66	2	n.s.
0B2	Mammals	6	Full-length	M3, ncatG = 3	-2378.5	5	0.222		0.379	0.546	0.075			0	0.257	1.08							4.86	1.71		M3, ncatG = 3	-2378.5	5		M7	M8, initial w=0.4	0.32	2	n.s.
0B2	Mammals	6	Full-length	M3, ncatG = 4	Same log-likelihood as M3, ncatG = 3																					M7	-2378.77	2
0B2	Mammals	6	Full-length	M7	-2378.77	2	0.218														0.399	1.42	4.83	1.71		M8, initial w=0.4	-2378.61	4
0B2	Mammals	6	Full-length	M8, initial w=0.4	-2378.61	4	0.221	1.11	0.949	0.051											0.556	2.58	4.86	1.71
0B2	Mammals	6	Full-length	M8, initial w=1.4	Same output as M8, initial w = 0.4
																																				Receptor lacks a DBD
0B2	All species	0	DBD	Receptor lacks a DBD
0B2	All species	0	DBD	Receptor lacks a DBD
0B2	All species	0	DBD	Receptor lacks a DBD
0B2	All species	0	DBD	Receptor lacks a DBD
[truncated: 39 more rows]
